# Supplementary material for: The impact of circulating preeclampsia-associated extracellular vesicles on the migratory activity and phenotype of THP-1 monocytic cells
Source: Sci Rep. 2018 Apr 3;8:5426. doi: 10.1038/s41598-018-23706-7 (PMC5882809; doi:10.1038/s41598-018-23706-7)
Supplement: Supplementary file 2 — Mass spectrometry protein data [file 41598_2018_23706_MOESM2_ESM.xlsx]

## Sheet: 12.5K PELLET
Report URI	http://mascot-server/mascot/cgi/master_results.pl?file=../data/20160304/F002651.dat
Peak list data path	ProteinAnalysisResults.mgf
Peak list format	Mascot generic
Search type	MIS
Mascot version	2.5.0
Database	SwissProt
Fasta file	SwissProt_2015_08.fasta
Total sequences	549008
Total residues	195692017
Sequences after taxonomy filter	20204
Number of queries	44357
Fixed modifications	--------------------------------------------------------
Identifier	Name	Delta	Neutral loss
1	Carbamidomethyl (C)	57.0215
Variable modifications	--------------------------------------------------------
Identifier	Name	Delta	Neutral loss(es)
1	Deamidated (NQ)	0.984016
2	Oxidation (M)	15.9949	0	63.9983
Search Parameters	--------------------------------------------------------
Taxonomy filter	. . . . . . . . . . . . . . . . Homo sapiens (human)
Enzyme	Trypsin
Maximum Missed Cleavages	2
Fixed modifications	Carbamidomethyl (C)
Quantitation method	None
Variable modifications	Deamidated (NQ),Oxidation (M)
Peptide Mass Tolerance	15
Peptide Mass Tolerance Units	ppm
Fragment Mass Tolerance	0.1
Fragment Mass Tolerance Units	Da
Mass values	Monoisotopic
Instrument type	ESI-QUAD-TOF
Isotope error mode	0
Format parameters	--------------------------------------------------------
Significance threshold	0.05
Max. number of hits	0
Use MudPIT protein scoring	1
Ions score cut-off	26
Include same-set proteins	0
Include sub-set proteins	1
Include unassigned	0
Require bold red	0
Use homology threshold	1
Group protein families	1
Show duplicate peptides	0
Sample	Accession	Protein	MW [kDa]	pI	#Alt. Proteins	Scores	#Peptides	SC [%]
HP004	CO3_HUMAN	Complement C3 OS=Homo sapiens GN=C3 PE=1 SV=2	187.03	6.01525	1	12452.2 (M.score:12452.2)	121	68.3103
HP004	ALBU_HUMAN	Serum albumin OS=Homo sapiens GN=ALB PE=1 SV=2	69.3215	5.91698	1	10083.5 (M.score:10083.5)	101	86.2069
HP004	FIBB_HUMAN	Fibrinogen beta chain OS=Homo sapiens GN=FGB PE=1 SV=2	55.8923	8.54476	1	9905.2 (M.score:9905.2)	93	78.8187
HP004	A2MG_HUMAN	Alpha-2-macroglobulin OS=Homo sapiens GN=A2M PE=1 SV=3	163.188	6.02764	1	7596.1 (M.score:7596.1)	74	60.787
HP004	TRFE_HUMAN	Serotransferrin OS=Homo sapiens GN=TF PE=1 SV=3	77.0136	6.81089	1	6247.2 (M.score:6247.2)	65	73.9255
HP004	CO4B_HUMAN	Complement C4-B OS=Homo sapiens GN=C4B PE=1 SV=2	192.631	6.8926	1	6540.7 (M.score:6540.7)	64	54.9312
HP004	CO4A_HUMAN	Complement C4-A OS=Homo sapiens GN=C4A PE=1 SV=2	192.664	6.65505	1	6465.3 (M.score:6465.3)	62	52.4656
HP004	PZP_HUMAN	Pregnancy zone protein OS=Homo sapiens GN=PZP PE=1 SV=4	163.76	5.96922	1	6218.9 (M.score:6218.9)	60	59.6491
HP004	FIBA_HUMAN	Fibrinogen alpha chain OS=Homo sapiens GN=FGA PE=1 SV=2	94.9144	5.69556	1	5696.8 (M.score:5696.8)	55	48.7298
HP004	FIBG_HUMAN	Fibrinogen gamma chain OS=Homo sapiens GN=FGG PE=1 SV=3	51.4789	5.36755	1	4804.5 (M.score:4804.5)	53	79.2494
HP004	FINC_HUMAN	Fibronectin OS=Homo sapiens GN=FN1 PE=1 SV=4	262.46	5.4609	1	4393.7 (M.score:4393.7)	53	41.1148
HP004	CERU_HUMAN	Ceruloplasmin OS=Homo sapiens GN=CP PE=1 SV=1	122.128	5.43847	1	5231.0 (M.score:5231.0)	50	66.5728
HP004	APOB_HUMAN	Apolipoprotein B-100 OS=Homo sapiens GN=APOB PE=1 SV=2	515.283	6.58402	1	3006.6 (M.score:3006.6)	40	14.0697
HP004	A1AT_HUMAN	Alpha-1-antitrypsin OS=Homo sapiens GN=SERPINA1 PE=1 SV=3	46.707	5.36712	1	3156.0 (M.score:3156.0)	31	56.4593
HP004	ITIH4_HUMAN	Inter-alpha-trypsin inhibitor heavy chain H4 OS=Homo sapiens GN=ITIH4 PE=1 SV=4	103.293	6.51278	1	2499.7 (M.score:2499.7)	30	42.1505
HP004	VTDB_HUMAN	Vitamin D-binding protein OS=Homo sapiens GN=GC PE=1 SV=1	52.929	5.39809	1	3110.7 (M.score:3110.7)	27	62.4473
HP004	APOA1_HUMAN	Apolipoprotein A-I OS=Homo sapiens GN=APOA1 PE=1 SV=1	30.7589	5.55553	1	1734.2 (M.score:1734.2)	25	55.8052
HP004	IGHM_HUMAN	Ig mu chain C region OS=Homo sapiens GN=IGHM PE=1 SV=3	49.2755	6.3469	1	2117.8 (M.score:2117.8)	23	52.8761
HP004	HEMO_HUMAN	Hemopexin OS=Homo sapiens GN=HPX PE=1 SV=2	51.6433	6.54728	1	2346.5 (M.score:2346.5)	21	54.5455
HP004	IGHG1_HUMAN	Ig gamma-1 chain C region OS=Homo sapiens GN=IGHG1 PE=1 SV=1	36.0832	8.46209	1	2492.2 (M.score:2492.2)	20	78.1818
HP004	IGHG2_HUMAN	Ig gamma-2 chain C region OS=Homo sapiens GN=IGHG2 PE=1 SV=2	35.8778	7.661	1	1971.9 (M.score:1971.9)	20	77.3006
HP004	PLMN_HUMAN	Plasminogen OS=Homo sapiens GN=PLG PE=1 SV=2	90.5102	7.03584	1	1233.2 (M.score:1233.2)	19	46.7901
HP004	ITIH1_HUMAN	Inter-alpha-trypsin inhibitor heavy chain H1 OS=Homo sapiens GN=ITIH1 PE=1 SV=3	101.326	6.30791	1	1721.3 (M.score:1721.3)	18	29.0889
HP004	MUCB_HUMAN	Ig mu heavy chain disease protein OS=Homo sapiens PE=1 SV=1	43.0303	5.12508	1	1667.7 (M.score:1667.7)	18	53.7084
HP004	ITIH2_HUMAN	Inter-alpha-trypsin inhibitor heavy chain H2 OS=Homo sapiens GN=ITIH2 PE=1 SV=2	106.397	6.39603	1	1392.0 (M.score:1392.0)	17	31.6068
HP004	HPT_HUMAN	Haptoglobin OS=Homo sapiens GN=HP PE=1 SV=1	45.1766	6.12634	1	1317.4 (M.score:1317.4)	17	43.8424
HP004	IGHG4_HUMAN	Ig gamma-4 chain C region OS=Homo sapiens GN=IGHG4 PE=1 SV=1	35.9179	7.17629	1	1863.8 (M.score:1863.8)	16	71.2538
HP004	A1BG_HUMAN	Alpha-1B-glycoprotein OS=Homo sapiens GN=A1BG PE=1 SV=4	54.2195	5.56087	1	1621.7 (M.score:1621.7)	16	44.4444
HP004	IGHA1_HUMAN	Ig alpha-1 chain C region OS=Homo sapiens GN=IGHA1 PE=1 SV=2	37.6306	6.07902	1	1407.8 (M.score:1407.8)	15	64.3059
HP004	F13B_HUMAN	Coagulation factor XIII B chain OS=Homo sapiens GN=F13B PE=1 SV=3	75.4612	6.00585	1	1293.5 (M.score:1293.5)	15	32.5265
HP004	IGKC_HUMAN	Ig kappa chain C region OS=Homo sapiens GN=IGKC PE=1 SV=1	11.6017	5.58416	1	1787.0 (M.score:1787.0)	14	90.566
HP004	CFAH_HUMAN	Complement factor H OS=Homo sapiens GN=CFH PE=1 SV=4	139.005	6.21264	2	1242.4 (M.score:1242.4)	14	23.1519
HP004	K2C1_HUMAN	Keratin, type II cytoskeletal 1 OS=Homo sapiens GN=KRT1 PE=1 SV=6	65.999	8.15063	2	1148.5 (M.score:1148.5)	13	31.5217
HP004	IGHG3_HUMAN	Ig gamma-3 chain C region OS=Homo sapiens GN=IGHG3 PE=1 SV=2	41.2604	8.23031	1	1092.9 (M.score:1092.9)	13	53.3156
HP004	HPTR_HUMAN	Haptoglobin-related protein OS=Homo sapiens GN=HPR PE=2 SV=2	39.0047	6.63187	1	1001.9 (M.score:1001.9)	12	46.2644
HP004	APOH_HUMAN	Beta-2-glycoprotein 1 OS=Homo sapiens GN=APOH PE=1 SV=3	38.2727	8.34	1	969.8 (M.score:969.8)	12	48.1159
HP004	PON1_HUMAN	Serum paraoxonase/arylesterase 1 OS=Homo sapiens GN=PON1 PE=1 SV=3	39.7062	5.08418	1	964.5 (M.score:964.5)	12	68.169
HP004	IGHA2_HUMAN	Ig alpha-2 chain C region OS=Homo sapiens GN=IGHA2 PE=1 SV=3	36.503	5.71362	1	955.4 (M.score:955.4)	12	45
HP004	ANGT_HUMAN	Angiotensinogen OS=Homo sapiens GN=AGT PE=1 SV=1	53.1205	5.86913	1	1237.7 (M.score:1237.7)	11	38.5567
HP004	AACT_HUMAN	Alpha-1-antichymotrypsin OS=Homo sapiens GN=SERPINA3 PE=1 SV=2	47.6205	5.32781	1	1201.8 (M.score:1201.8)	11	27.6596
HP004	CBG_HUMAN	Corticosteroid-binding globulin OS=Homo sapiens GN=SERPINA6 PE=1 SV=1	45.1119	5.63821	1	1128.3 (M.score:1128.3)	11	46.4198
HP004	ANT3_HUMAN	Antithrombin-III OS=Homo sapiens GN=SERPINC1 PE=1 SV=1	52.5689	6.32105	1	1116.9 (M.score:1116.9)	11	39.8707
HP004	F13A_HUMAN	Coagulation factor XIII A chain OS=Homo sapiens GN=F13A1 PE=1 SV=4	83.2146	5.74769	1	849.9 (M.score:849.9)	11	31.5574
HP004	K1C9_HUMAN	Keratin, type I cytoskeletal 9 OS=Homo sapiens GN=KRT9 PE=1 SV=3	62.0268	5.13619	1	793.1 (M.score:793.1)	11	33.8684
HP004	CO5_HUMAN	Complement C5 OS=Homo sapiens GN=C5 PE=1 SV=4	188.186	6.107	1	550.4 (M.score:550.4)	11	14.2601
HP004	CLUS_HUMAN	Clusterin OS=Homo sapiens GN=CLU PE=1 SV=1	52.461	5.88494	1	840.1 (M.score:840.1)	9	25.6125
HP004	ACTB_HUMAN	Actin, cytoplasmic 1 OS=Homo sapiens GN=ACTB PE=1 SV=1	41.7097	5.29043	8	718.7 (M.score:718.7)	9	46.1333
HP004	KNG1_HUMAN	Kininogen-1 OS=Homo sapiens GN=KNG1 PE=1 SV=2	71.9122	6.33515	1	708.4 (M.score:708.4)	9	20.0311
HP004	CFAB_HUMAN	Complement factor B OS=Homo sapiens GN=CFB PE=1 SV=2	85.4785	6.66734	1	648.1 (M.score:648.1)	9	22.644
HP004	THRB_HUMAN	Prothrombin OS=Homo sapiens GN=F2 PE=1 SV=2	69.9921	5.62988	1	599.3 (M.score:599.3)	9	21.7042
HP004	VTNC_HUMAN	Vitronectin OS=Homo sapiens GN=VTN PE=1 SV=1	54.2712	5.55116	1	844.7 (M.score:844.7)	8	23.6402
HP004	FETUA_HUMAN	Alpha-2-HS-glycoprotein OS=Homo sapiens GN=AHSG PE=1 SV=1	39.2997	5.42736	1	739.3 (M.score:739.3)	8	37.0572
HP004	AFAM_HUMAN	Afamin OS=Homo sapiens GN=AFM PE=1 SV=1	69.024	5.64216	1	733.4 (M.score:733.4)	8	23.7062
HP004	TTHY_HUMAN	Transthyretin OS=Homo sapiens GN=TTR PE=1 SV=1	15.877	5.49401	1	877.2 (M.score:877.2)	7	59.8639
HP004	LAC3_HUMAN	Ig lambda-3 chain C regions OS=Homo sapiens GN=IGLC3 PE=1 SV=1	11.2305	6.9083	4	722.9 (M.score:722.9)	7	86.7925
HP004	PSG1_HUMAN	Pregnancy-specific beta-1-glycoprotein 1 OS=Homo sapiens GN=PSG1 PE=1 SV=1	47.193	8.31715	4	672.7 (M.score:672.7)	7	35.0835
HP004	A1AG1_HUMAN	Alpha-1-acid glycoprotein 1 OS=Homo sapiens GN=ORM1 PE=1 SV=1	23.4968	4.93357	1	596.2 (M.score:596.2)	7	36.8159
HP004	A2AP_HUMAN	Alpha-2-antiplasmin OS=Homo sapiens GN=SERPINF2 PE=1 SV=3	54.5311	5.86945	1	710.1 (M.score:710.1)	6	31.3646
HP004	LAC1_HUMAN	Ig lambda-1 chain C regions OS=Homo sapiens GN=IGLC1 PE=1 SV=1	11.3406	7.89022	2	602.6 (M.score:602.6)	6	77.3585
HP004	B3AT_HUMAN	Band 3 anion transport protein OS=Homo sapiens GN=SLC4A1 PE=1 SV=3	101.727	5.07552	1	589.4 (M.score:589.4)	6	13.5016
HP004	HV303_HUMAN	Ig heavy chain V-III region 23 OS=Homo sapiens GN=IGHV3-23 PE=1 SV=2	12.5742	8.48634	1	478.6 (M.score:478.6)	6	57.265
HP004	GELS_HUMAN	Gelsolin OS=Homo sapiens GN=GSN PE=1 SV=1	85.6442	5.89637	1	471.1 (M.score:471.1)	6	14.4501
HP004	CD5L_HUMAN	CD5 antigen-like OS=Homo sapiens GN=CD5L PE=1 SV=1	38.0629	5.28252	1	456.4 (M.score:456.4)	6	43.2277
HP004	HEP2_HUMAN	Heparin cofactor 2 OS=Homo sapiens GN=SERPIND1 PE=1 SV=3	57.0342	6.41109	1	435.2 (M.score:435.2)	6	16.6333
HP004	APOA2_HUMAN	Apolipoprotein A-II OS=Homo sapiens GN=APOA2 PE=1 SV=1	11.1679	6.26957	1	730.5 (M.score:730.5)	5	48
HP004	K1C10_HUMAN	Keratin, type I cytoskeletal 10 OS=Homo sapiens GN=KRT10 PE=1 SV=6	58.7917	5.13427	4	447.9 (M.score:447.9)	5	13.6986
HP004	HRG_HUMAN	Histidine-rich glycoprotein OS=Homo sapiens GN=HRG PE=1 SV=1	59.5409	7.09415	1	409.2 (M.score:409.2)	5	13.5238
HP004	TLN1_HUMAN	Talin-1 OS=Homo sapiens GN=TLN1 PE=1 SV=3	269.599	5.77482	1	383.2 (M.score:383.2)	5	4.09288
HP004	HBB_HUMAN	Hemoglobin subunit beta OS=Homo sapiens GN=HBB PE=1 SV=2	15.9883	6.74456	5	378.8 (M.score:378.8)	5	45.5782
HP004	THBG_HUMAN	Thyroxine-binding globulin OS=Homo sapiens GN=SERPINA7 PE=1 SV=2	46.2946	5.87148	1	257.6 (M.score:257.6)	5	21.6867
HP004	KV307_HUMAN	Ig kappa chain V-III region GOL OS=Homo sapiens PE=1 SV=1	11.823	9.3435	1	496.4 (M.score:496.4)	4	55.0459
HP004	KV304_HUMAN	Ig kappa chain V-III region Ti OS=Homo sapiens PE=1 SV=1	11.7809	8.71833	1	483.9 (M.score:483.9)	4	45.8716
HP004	KV305_HUMAN	Ig kappa chain V-III region WOL OS=Homo sapiens PE=1 SV=1	11.7389	9.07156	4	481.6 (M.score:481.6)	4	45.8716
HP004	APOL1_HUMAN	Apolipoprotein L1 OS=Homo sapiens GN=APOL1 PE=1 SV=5	43.9469	5.59687	1	475.1 (M.score:475.1)	4	20.603
HP004	C4BPA_HUMAN	C4b-binding protein alpha chain OS=Homo sapiens GN=C4BPA PE=1 SV=2	66.9894	7.15108	1	383.6 (M.score:383.6)	4	9.71524
HP004	LG3BP_HUMAN	Galectin-3-binding protein OS=Homo sapiens GN=LGALS3BP PE=1 SV=1	65.2893	5.11825	1	342.7 (M.score:342.7)	4	13.6752
HP004	ZA2G_HUMAN	Zinc-alpha-2-glycoprotein OS=Homo sapiens GN=AZGP1 PE=1 SV=2	34.2371	5.70827	1	329.2 (M.score:329.2)	4	20.8054
HP004	KV118_HUMAN	Ig kappa chain V-I region WEA OS=Homo sapiens PE=1 SV=1	11.8328	9.06771	5	311.3 (M.score:311.3)	4	37.037
HP004	CO9_HUMAN	Complement component C9 OS=Homo sapiens GN=C9 PE=1 SV=2	63.1327	5.42693	1	301.0 (M.score:301.0)	4	13.5957
HP004	A2GL_HUMAN	Leucine-rich alpha-2-glycoprotein OS=Homo sapiens GN=LRG1 PE=1 SV=2	38.1541	6.45094	1	261.4 (M.score:261.4)	4	18.732
HP004	SVEP1_HUMAN	Sushi, von Willebrand factor type A, EGF and pentraxin domain-containing protein 1 OS=Homo sapiens GN=SVEP1 PE=1 SV=3	389.912	5.31969	1	259.0 (M.score:259.0)	4	1.42817
HP004	FA12_HUMAN	Coagulation factor XII OS=Homo sapiens GN=F12 PE=1 SV=3	67.7479	8.0358	1	209.9 (M.score:209.9)	4	8.45528
HP004	CFAI_HUMAN	Complement factor I OS=Homo sapiens GN=CFI PE=1 SV=2	65.7066	7.71996	1	166.3 (M.score:166.3)	4	13.036
HP004	VWF_HUMAN	von Willebrand factor OS=Homo sapiens GN=VWF PE=1 SV=4	309.058	5.28744	1	146.6 (M.score:146.6)	4	3.19943
HP004	CO6_HUMAN	Complement component C6 OS=Homo sapiens GN=C6 PE=1 SV=3	104.718	6.3892	1	144.2 (M.score:144.2)	4	7.06638
HP004	KV101_HUMAN	Ig kappa chain V-I region AG OS=Homo sapiens PE=1 SV=1	11.9849	5.6679	6	323.0 (M.score:323.0)	3	31.4815
HP004	HV305_HUMAN	Ig heavy chain V-III region BRO OS=Homo sapiens PE=1 SV=1	13.2184	6.44228	3	299.6 (M.score:299.6)	3	25
HP004	IC1_HUMAN	Plasma protease C1 inhibitor OS=Homo sapiens GN=SERPING1 PE=1 SV=2	55.1194	6.09109	1	285.9 (M.score:285.9)	3	11.4
HP004	CO7_HUMAN	Complement component C7 OS=Homo sapiens GN=C7 PE=1 SV=2	93.4573	6.09429	1	279.4 (M.score:279.4)	3	8.06643
HP004	PRDX2_HUMAN	Peroxiredoxin-2 OS=Homo sapiens GN=PRDX2 PE=1 SV=5	21.8782	5.66331	1	279.4 (M.score:279.4)	3	30.303
HP004	KV301_HUMAN	Ig kappa chain V-III region B6 OS=Homo sapiens PE=1 SV=1	11.5659	9.34318	1	265.0 (M.score:265.0)	3	31.4815
HP004	APOE_HUMAN	Apolipoprotein E OS=Homo sapiens GN=APOE PE=1 SV=1	36.1318	5.64558	1	255.7 (M.score:255.7)	3	17.6656
HP004	PSG3_HUMAN	Pregnancy-specific beta-1-glycoprotein 3 OS=Homo sapiens GN=PSG3 PE=2 SV=2	47.9144	8.74429	3	254.3 (M.score:254.3)	3	12.8505
HP004	SAMP_HUMAN	Serum amyloid P-component OS=Homo sapiens GN=APCS PE=1 SV=2	25.3711	6.0991	1	227.4 (M.score:227.4)	3	16.5919
HP004	KV204_HUMAN	Ig kappa chain V-II region TEW OS=Homo sapiens PE=1 SV=1	12.2772	5.69268	4	216.3 (M.score:216.3)	3	38.9381
HP004	A1AG2_HUMAN	Alpha-1-acid glycoprotein 2 OS=Homo sapiens GN=ORM2 PE=1 SV=2	23.5876	5.03365	1	202.4 (M.score:202.4)	3	26.3682
HP004	AMBP_HUMAN	Protein AMBP OS=Homo sapiens GN=AMBP PE=1 SV=1	38.974	5.94614	1	190.2 (M.score:190.2)	3	17.6136
HP004	RET4_HUMAN	Retinol-binding protein 4 OS=Homo sapiens GN=RBP4 PE=1 SV=3	22.9953	5.76211	1	188.2 (M.score:188.2)	3	24.8756
HP004	K22E_HUMAN	Keratin, type II cytoskeletal 2 epidermal OS=Homo sapiens GN=KRT2 PE=1 SV=2	65.3932	8.07351	1	171.9 (M.score:171.9)	3	14.554
HP004	FBLN1_HUMAN	Fibulin-1 OS=Homo sapiens GN=FBLN1 PE=1 SV=4	77.1624	5.07221	1	171.3 (M.score:171.3)	3	12.66
HP004	SHBG_HUMAN	Sex hormone-binding globulin OS=Homo sapiens GN=SHBG PE=1 SV=2	43.7518	6.2246	1	164.0 (M.score:164.0)	3	14.9254
HP004	APOA4_HUMAN	Apolipoprotein A-IV OS=Homo sapiens GN=APOA4 PE=1 SV=3	45.3715	5.2822	1	141.6 (M.score:141.6)	3	14.1414
HP004	PIGR_HUMAN	Polymeric immunoglobulin receptor OS=Homo sapiens GN=PIGR PE=1 SV=4	83.2317	5.58523	1	87.9 (M.score:87.9)	3	6.15183
HP004	ACTC_HUMAN	Actin, alpha cardiac muscle 1 OS=Homo sapiens GN=ACTC1 PE=1 SV=1	41.9919	5.22944	2	421.4 (M.score:421.4)	2	11.4058
HP004	APOC3_HUMAN	Apolipoprotein C-III OS=Homo sapiens GN=APOC3 PE=1 SV=1	10.8455	5.22933	1	306.8 (M.score:306.8)	2	34.3434
HP004	HV304_HUMAN	Ig heavy chain V-III region TIL OS=Homo sapiens PE=1 SV=1	12.2833	9.23423	3	272.8 (M.score:272.8)	2	26.087
HP004	PSG11_HUMAN	Pregnancy-specific beta-1-glycoprotein 11 OS=Homo sapiens GN=PSG11 PE=2 SV=3	37.1227	6.65195	1	228.9 (M.score:228.9)	2	11.9403
HP004	LV302_HUMAN	Ig lambda chain V-III region LOI OS=Homo sapiens PE=1 SV=1	11.9278	4.94468	1	220.9 (M.score:220.9)	2	14.4144
HP004	KV402_HUMAN	Ig kappa chain V-IV region Len OS=Homo sapiens PE=1 SV=2	12.6322	7.91991	4	215.7 (M.score:215.7)	2	23.6842
HP004	HV318_HUMAN	Ig heavy chain V-III region TUR OS=Homo sapiens PE=1 SV=1	12.4064	9.77876	2	205.4 (M.score:205.4)	2	26.7241
HP004	APOC2_HUMAN	Apolipoprotein C-II OS=Homo sapiens GN=APOC2 PE=1 SV=1	11.2768	4.64454	1	193.4 (M.score:193.4)	2	23.7624
HP004	SAA4_HUMAN	Serum amyloid A-4 protein OS=Homo sapiens GN=SAA4 PE=1 SV=2	14.7373	9.16875	1	192.0 (M.score:192.0)	2	11.5385
HP004	CBPN_HUMAN	Carboxypeptidase N catalytic chain OS=Homo sapiens GN=CPN1 PE=1 SV=1	52.2533	6.85831	1	166.7 (M.score:166.7)	2	9.60699
HP004	HV209_HUMAN	Ig heavy chain V-II region ARH-77 OS=Homo sapiens PE=4 SV=1	16.2181	8.44852	2	165.8 (M.score:165.8)	2	17.1233
HP004	ALS_HUMAN	Insulin-like growth factor-binding protein complex acid labile subunit OS=Homo sapiens GN=IGFALS PE=1 SV=1	65.9938	6.32896	1	156.6 (M.score:156.6)	2	6.28099
HP004	HBA_HUMAN	Hemoglobin subunit alpha OS=Homo sapiens GN=HBA1 PE=1 SV=2	15.2479	8.71694	1	149.3 (M.score:149.3)	2	16.9014
HP004	HV302_HUMAN	Ig heavy chain V-III region WEA OS=Homo sapiens PE=1 SV=1	12.2471	8.70348	1	148.0 (M.score:148.0)	2	19.2982
HP004	KV308_HUMAN	Ig kappa chain V-III region CLL OS=Homo sapiens PE=4 SV=2	14.2662	8.70776	4	146.0 (M.score:146.0)	2	19.3798
HP004	GSHB_HUMAN	Glutathione synthetase OS=Homo sapiens GN=GSS PE=1 SV=1	52.3523	5.66811	1	145.6 (M.score:145.6)	2	8.01688
HP004	PGRP2_HUMAN	N-acetylmuramoyl-L-alanine amidase OS=Homo sapiens GN=PGLYRP2 PE=1 SV=1	62.1779	7.25149	1	139.2 (M.score:139.2)	2	7.8125
HP004	KV309_HUMAN	Ig kappa chain V-III region VG (Fragment) OS=Homo sapiens PE=1 SV=1	12.5673	4.85325	1	135.5 (M.score:135.5)	2	33.913
HP004	CSH2_HUMAN	Chorionic somatomammotropin hormone 2 OS=Homo sapiens GN=CSH2 PE=1 SV=1	24.9783	5.34245	2	121.1 (M.score:121.1)	2	10.1382
HP004	FCN3_HUMAN	Ficolin-3 OS=Homo sapiens GN=FCN3 PE=1 SV=2	32.882	6.20217	1	120.4 (M.score:120.4)	2	13.7124
HP004	ITIH3_HUMAN	Inter-alpha-trypsin inhibitor heavy chain H3 OS=Homo sapiens GN=ITIH3 PE=1 SV=2	99.7865	5.49284	1	115.3 (M.score:115.3)	2	4.38202
HP004	C1R_HUMAN	Complement C1r subcomponent OS=Homo sapiens GN=C1R PE=1 SV=2	80.0668	5.82182	1	99.4 (M.score:99.4)	2	4.53901
HP004	CPN2_HUMAN	Carboxypeptidase N subunit 2 OS=Homo sapiens GN=CPN2 PE=1 SV=3	60.5181	5.6303	1	89.0 (M.score:89.0)	2	3.66972
HP004	RAP1B_HUMAN	Ras-related protein Rap-1b OS=Homo sapiens GN=RAP1B PE=1 SV=1	20.8116	5.64718	3	86.8 (M.score:86.8)	2	7.6087
HP004	C1S_HUMAN	Complement C1s subcomponent OS=Homo sapiens GN=C1S PE=1 SV=1	76.6348	4.84951	1	85.5 (M.score:85.5)	2	3.63372
HP004	RELN_HUMAN	Reelin OS=Homo sapiens GN=RELN PE=1 SV=3	388.137	5.54208	1	69.8 (M.score:69.8)	2	1.44509
HP004	HV101_HUMAN	Ig heavy chain V-I region EU OS=Homo sapiens PE=1 SV=1	12.4641	6.41761	3	67.2 (M.score:67.2)	2	10.2564
HP014	CO3_HUMAN	Complement C3 OS=Homo sapiens GN=C3 PE=1 SV=2	187.03	6.01525	1	7830.0 (M.score:7830.0)	111	70.7757
HP014	ALBU_HUMAN	Serum albumin OS=Homo sapiens GN=ALB PE=1 SV=2	69.3215	5.91698	1	7940.8 (M.score:7940.8)	101	85.8785
HP014	A2MG_HUMAN	Alpha-2-macroglobulin OS=Homo sapiens GN=A2M PE=1 SV=3	163.188	6.02764	1	6211.7 (M.score:6211.7)	89	68.7246
HP014	FIBB_HUMAN	Fibrinogen beta chain OS=Homo sapiens GN=FGB PE=1 SV=2	55.8923	8.54476	1	5170.6 (M.score:5170.6)	70	76.9857
HP014	APOB_HUMAN	Apolipoprotein B-100 OS=Homo sapiens GN=APOB PE=1 SV=2	515.283	6.58402	1	4052.3 (M.score:4052.3)	69	26.2108
HP014	TRFE_HUMAN	Serotransferrin OS=Homo sapiens GN=TF PE=1 SV=3	77.0136	6.81089	1	4165.8 (M.score:4165.8)	63	74.4986
HP014	CERU_HUMAN	Ceruloplasmin OS=Homo sapiens GN=CP PE=1 SV=1	122.128	5.43847	1	3903.1 (M.score:3903.1)	56	67.0423
HP014	CO4A_HUMAN	Complement C4-A OS=Homo sapiens GN=C4A PE=1 SV=2	192.664	6.65505	1	3713.0 (M.score:3713.0)	55	53.4977
HP014	FINC_HUMAN	Fibronectin OS=Homo sapiens GN=FN1 PE=1 SV=4	262.46	5.4609	1	3616.1 (M.score:3616.1)	55	41.5759
HP014	CO4B_HUMAN	Complement C4-B OS=Homo sapiens GN=C4B PE=1 SV=2	192.631	6.8926	1	3692.6 (M.score:3692.6)	54	52.8096
HP014	FIBA_HUMAN	Fibrinogen alpha chain OS=Homo sapiens GN=FGA PE=1 SV=2	94.9144	5.69556	1	3920.0 (M.score:3920.0)	53	58.6605
HP014	MYH9_HUMAN	Myosin-9 OS=Homo sapiens GN=MYH9 PE=1 SV=4	226.392	5.49722	3	2549.6 (M.score:2549.6)	42	30.7653
HP014	FIBG_HUMAN	Fibrinogen gamma chain OS=Homo sapiens GN=FGG PE=1 SV=3	51.4789	5.36755	1	2910.5 (M.score:2910.5)	40	76.3797
HP014	PZP_HUMAN	Pregnancy zone protein OS=Homo sapiens GN=PZP PE=1 SV=4	163.76	5.96922	1	2820.5 (M.score:2820.5)	40	50.6073
HP014	A1AT_HUMAN	Alpha-1-antitrypsin OS=Homo sapiens GN=SERPINA1 PE=1 SV=3	46.707	5.36712	1	2335.5 (M.score:2335.5)	36	61.244
HP014	CFAH_HUMAN	Complement factor H OS=Homo sapiens GN=CFH PE=1 SV=4	139.005	6.21264	3	2052.4 (M.score:2052.4)	33	41.9171
HP014	ITIH4_HUMAN	Inter-alpha-trypsin inhibitor heavy chain H4 OS=Homo sapiens GN=ITIH4 PE=1 SV=4	103.293	6.51278	1	2370.3 (M.score:2370.3)	32	47.2043
HP014	ACTB_HUMAN	Actin, cytoplasmic 1 OS=Homo sapiens GN=ACTB PE=1 SV=1	41.7097	5.29043	8	1890.2 (M.score:1890.2)	29	80
HP014	TLN1_HUMAN	Talin-1 OS=Homo sapiens GN=TLN1 PE=1 SV=3	269.599	5.77482	2	1691.3 (M.score:1691.3)	28	25.0295
HP014	FLNA_HUMAN	Filamin-A OS=Homo sapiens GN=FLNA PE=1 SV=4	280.564	5.70486	2	1257.4 (M.score:1257.4)	28	20.476
HP014	VTDB_HUMAN	Vitamin D-binding protein OS=Homo sapiens GN=GC PE=1 SV=1	52.929	5.39809	1	2026.8 (M.score:2026.8)	24	70.4641
HP014	HPT_HUMAN	Haptoglobin OS=Homo sapiens GN=HP PE=1 SV=1	45.1766	6.12634	1	1893.1 (M.score:1893.1)	24	59.1133
HP014	PLMN_HUMAN	Plasminogen OS=Homo sapiens GN=PLG PE=1 SV=2	90.5102	7.03584	2	1476.0 (M.score:1476.0)	24	54.8148
HP014	IGHG1_HUMAN	Ig gamma-1 chain C region OS=Homo sapiens GN=IGHG1 PE=1 SV=1	36.0832	8.46209	1	1604.8 (M.score:1604.8)	23	76.6667
HP014	CFAB_HUMAN	Complement factor B OS=Homo sapiens GN=CFB PE=1 SV=2	85.4785	6.66734	1	1142.8 (M.score:1142.8)	23	46.8586
HP014	A1BG_HUMAN	Alpha-1B-glycoprotein OS=Homo sapiens GN=A1BG PE=1 SV=4	54.2195	5.56087	1	1480.8 (M.score:1480.8)	21	53.3333
HP014	K1C9_HUMAN	Keratin, type I cytoskeletal 9 OS=Homo sapiens GN=KRT9 PE=1 SV=3	62.0268	5.13619	1	1368.4 (M.score:1368.4)	21	72.5522
HP014	HEMO_HUMAN	Hemopexin OS=Homo sapiens GN=HPX PE=1 SV=2	51.6433	6.54728	1	1400.3 (M.score:1400.3)	20	54.9784
HP014	K2C1_HUMAN	Keratin, type II cytoskeletal 1 OS=Homo sapiens GN=KRT1 PE=1 SV=6	65.999	8.15063	3	1276.1 (M.score:1276.1)	19	44.0994
HP014	ITIH2_HUMAN	Inter-alpha-trypsin inhibitor heavy chain H2 OS=Homo sapiens GN=ITIH2 PE=1 SV=2	106.397	6.39603	1	1194.4 (M.score:1194.4)	19	41.0148
HP014	IGHM_HUMAN	Ig mu chain C region OS=Homo sapiens GN=IGHM PE=1 SV=3	49.2755	6.3469	1	1091.5 (M.score:1091.5)	19	48.8938
HP014	IGHG4_HUMAN	Ig gamma-4 chain C region OS=Homo sapiens GN=IGHG4 PE=1 SV=1	35.9179	7.17629	1	1124.5 (M.score:1124.5)	17	61.1621
HP014	THRB_HUMAN	Prothrombin OS=Homo sapiens GN=F2 PE=1 SV=2	69.9921	5.62988	1	1103.2 (M.score:1103.2)	17	38.5852
HP014	IGHG3_HUMAN	Ig gamma-3 chain C region OS=Homo sapiens GN=IGHG3 PE=1 SV=2	41.2604	8.23031	1	1102.8 (M.score:1102.8)	17	68.7003
HP014	IGHG2_HUMAN	Ig gamma-2 chain C region OS=Homo sapiens GN=IGHG2 PE=1 SV=2	35.8778	7.661	1	1010.4 (M.score:1010.4)	17	45.7055
HP014	ANGT_HUMAN	Angiotensinogen OS=Homo sapiens GN=AGT PE=1 SV=1	53.1205	5.86913	1	1110.7 (M.score:1110.7)	16	53.6082
HP014	ITIH1_HUMAN	Inter-alpha-trypsin inhibitor heavy chain H1 OS=Homo sapiens GN=ITIH1 PE=1 SV=3	101.326	6.30791	1	1093.6 (M.score:1093.6)	16	31.6136
HP014	ANT3_HUMAN	Antithrombin-III OS=Homo sapiens GN=SERPINC1 PE=1 SV=1	52.5689	6.32105	1	1073.2 (M.score:1073.2)	15	45.0431
HP014	KNG1_HUMAN	Kininogen-1 OS=Homo sapiens GN=KNG1 PE=1 SV=2	71.9122	6.33515	1	957.5 (M.score:957.5)	15	30.7453
HP014	IGHA1_HUMAN	Ig alpha-1 chain C region OS=Homo sapiens GN=IGHA1 PE=1 SV=2	37.6306	6.07902	1	1175.6 (M.score:1175.6)	14	62.8895
HP014	APOH_HUMAN	Beta-2-glycoprotein 1 OS=Homo sapiens GN=APOH PE=1 SV=3	38.2727	8.34	1	939.0 (M.score:939.0)	14	57.6812
HP014	MUCB_HUMAN	Ig mu heavy chain disease protein OS=Homo sapiens PE=1 SV=1	43.0303	5.12508	1	772.3 (M.score:772.3)	14	49.1049
HP014	IGKC_HUMAN	Ig kappa chain C region OS=Homo sapiens GN=IGKC PE=1 SV=1	11.6017	5.58416	1	1228.8 (M.score:1228.8)	13	90.566
HP014	ACTS_HUMAN	Actin, alpha skeletal muscle OS=Homo sapiens GN=ACTA1 PE=1 SV=1	42.0239	5.22944	4	912.7 (M.score:912.7)	13	38.4615
HP014	IGHA2_HUMAN	Ig alpha-2 chain C region OS=Homo sapiens GN=IGHA2 PE=1 SV=3	36.503	5.71362	1	847.5 (M.score:847.5)	13	59.7059
HP014	ITA2B_HUMAN	Integrin alpha-IIb OS=Homo sapiens GN=ITGA2B PE=1 SV=3	113.306	5.20028	1	679.4 (M.score:679.4)	13	21.6554
HP014	CO5_HUMAN	Complement C5 OS=Homo sapiens GN=C5 PE=1 SV=4	188.186	6.107	1	601.1 (M.score:601.1)	13	18.7351
HP014	LAC2_HUMAN	Ig lambda-2 chain C regions OS=Homo sapiens GN=IGLC2 PE=1 SV=1	11.2865	6.90916	4	814.2 (M.score:814.2)	12	93.3962
HP014	B3AT_HUMAN	Band 3 anion transport protein OS=Homo sapiens GN=SLC4A1 PE=1 SV=3	101.727	5.07552	1	706.4 (M.score:706.4)	12	25.6861
HP014	APOA1_HUMAN	Apolipoprotein A-I OS=Homo sapiens GN=APOA1 PE=1 SV=1	30.7589	5.55553	1	637.5 (M.score:637.5)	12	40.824
HP014	HPTR_HUMAN	Haptoglobin-related protein OS=Homo sapiens GN=HPR PE=2 SV=2	39.0047	6.63187	1	686.2 (M.score:686.2)	11	39.9425
HP014	GELS_HUMAN	Gelsolin OS=Homo sapiens GN=GSN PE=1 SV=1	85.6442	5.89637	1	671.6 (M.score:671.6)	11	27.3657
HP014	VTNC_HUMAN	Vitronectin OS=Homo sapiens GN=VTN PE=1 SV=1	54.2712	5.55116	1	607.9 (M.score:607.9)	11	28.6611
HP014	AACT_HUMAN	Alpha-1-antichymotrypsin OS=Homo sapiens GN=SERPINA3 PE=1 SV=2	47.6205	5.32781	1	645.0 (M.score:645.0)	10	30.0236
HP014	ACTN1_HUMAN	Alpha-actinin-1 OS=Homo sapiens GN=ACTN1 PE=1 SV=2	102.993	5.24824	4	576.3 (M.score:576.3)	10	19.3946
HP014	AFAM_HUMAN	Afamin OS=Homo sapiens GN=AFM PE=1 SV=1	69.024	5.64216	1	572.2 (M.score:572.2)	10	31.8865
HP014	PON1_HUMAN	Serum paraoxonase/arylesterase 1 OS=Homo sapiens GN=PON1 PE=1 SV=3	39.7062	5.08418	1	709.3 (M.score:709.3)	9	52.1127
HP014	FETUA_HUMAN	Alpha-2-HS-glycoprotein OS=Homo sapiens GN=AHSG PE=1 SV=1	39.2997	5.42736	1	650.9 (M.score:650.9)	9	42.7793
HP014	PSG1_HUMAN	Pregnancy-specific beta-1-glycoprotein 1 OS=Homo sapiens GN=PSG1 PE=1 SV=1	47.193	8.31715	5	580.0 (M.score:580.0)	9	39.3795
HP014	K22E_HUMAN	Keratin, type II cytoskeletal 2 epidermal OS=Homo sapiens GN=KRT2 PE=1 SV=2	65.3932	8.07351	7	452.0 (M.score:452.0)	9	27.6995
HP014	VINC_HUMAN	Vinculin OS=Homo sapiens GN=VCL PE=1 SV=4	123.722	5.5048	1	378.7 (M.score:378.7)	9	14.2857
HP014	C4BPA_HUMAN	C4b-binding protein alpha chain OS=Homo sapiens GN=C4BPA PE=1 SV=2	66.9894	7.15108	1	370.0 (M.score:370.0)	9	25.6281
HP014	TTHY_HUMAN	Transthyretin OS=Homo sapiens GN=TTR PE=1 SV=1	15.877	5.49401	1	702.1 (M.score:702.1)	8	69.3878
HP014	K1C10_HUMAN	Keratin, type I cytoskeletal 10 OS=Homo sapiens GN=KRT10 PE=1 SV=6	58.7917	5.13427	1	661.9 (M.score:661.9)	8	25.5137
HP014	LAC1_HUMAN	Ig lambda-1 chain C regions OS=Homo sapiens GN=IGLC1 PE=1 SV=1	11.3406	7.89022	2	627.4 (M.score:627.4)	8	77.3585
HP014	C1R_HUMAN	Complement C1r subcomponent OS=Homo sapiens GN=C1R PE=1 SV=2	80.0668	5.82182	1	346.5 (M.score:346.5)	8	23.9716
HP014	C1S_HUMAN	Complement C1s subcomponent OS=Homo sapiens GN=C1S PE=1 SV=1	76.6348	4.84951	1	341.7 (M.score:341.7)	8	23.8372
HP014	SHBG_HUMAN	Sex hormone-binding globulin OS=Homo sapiens GN=SHBG PE=1 SV=2	43.7518	6.2246	1	328.1 (M.score:328.1)	8	45.0249
HP014	TBA1B_HUMAN	Tubulin alpha-1B chain OS=Homo sapiens GN=TUBA1B PE=1 SV=1	50.1196	4.94286	7	325.0 (M.score:325.0)	8	35.4767
HP014	TBA4A_HUMAN	Tubulin alpha-4A chain OS=Homo sapiens GN=TUBA4A PE=1 SV=1	49.8924	4.93208	1	312.7 (M.score:312.7)	8	35.7143
HP014	FA5_HUMAN	Coagulation factor V OS=Homo sapiens GN=F5 PE=1 SV=4	251.546	5.67837	1	287.0 (M.score:287.0)	8	6.65468
HP014	CLUS_HUMAN	Clusterin OS=Homo sapiens GN=CLU PE=1 SV=1	52.461	5.88494	1	417.2 (M.score:417.2)	7	18.4855
HP014	A2AP_HUMAN	Alpha-2-antiplasmin OS=Homo sapiens GN=SERPINF2 PE=1 SV=3	54.5311	5.86945	1	383.8 (M.score:383.8)	7	35.2342
HP014	TSP1_HUMAN	Thrombospondin-1 OS=Homo sapiens GN=THBS1 PE=1 SV=2	129.3	4.71375	1	357.0 (M.score:357.0)	7	9.57265
HP014	HEP2_HUMAN	Heparin cofactor 2 OS=Homo sapiens GN=SERPIND1 PE=1 SV=3	57.0342	6.41109	1	351.2 (M.score:351.2)	7	21.6433
HP014	ITB3_HUMAN	Integrin beta-3 OS=Homo sapiens GN=ITGB3 PE=1 SV=2	87.0004	5.0924	1	346.1 (M.score:346.1)	7	21.4467
HP014	F13B_HUMAN	Coagulation factor XIII B chain OS=Homo sapiens GN=F13B PE=1 SV=3	75.4612	6.00585	1	342.6 (M.score:342.6)	7	21.0287
HP014	RET4_HUMAN	Retinol-binding protein 4 OS=Homo sapiens GN=RBP4 PE=1 SV=3	22.9953	5.76211	1	371.0 (M.score:371.0)	6	47.2637
HP014	ZA2G_HUMAN	Zinc-alpha-2-glycoprotein OS=Homo sapiens GN=AZGP1 PE=1 SV=2	34.2371	5.70827	1	314.6 (M.score:314.6)	6	33.557
HP014	CO9_HUMAN	Complement component C9 OS=Homo sapiens GN=C9 PE=1 SV=2	63.1327	5.42693	1	312.8 (M.score:312.8)	6	24.1503
HP014	SPTA1_HUMAN	Spectrin alpha chain, erythrocytic 1 OS=Homo sapiens GN=SPTA1 PE=1 SV=5	279.842	4.95419	1	306.6 (M.score:306.6)	6	5.16742
HP014	TBB1_HUMAN	Tubulin beta-1 chain OS=Homo sapiens GN=TUBB1 PE=1 SV=1	50.2946	5.05384	4	293.1 (M.score:293.1)	6	22.1729
HP014	FA12_HUMAN	Coagulation factor XII OS=Homo sapiens GN=F12 PE=1 SV=3	67.7479	8.0358	1	245.9 (M.score:245.9)	6	13.1707
HP014	CBG_HUMAN	Corticosteroid-binding globulin OS=Homo sapiens GN=SERPINA6 PE=1 SV=1	45.1119	5.63821	1	363.5 (M.score:363.5)	5	20.2469
HP014	STOM_HUMAN	Erythrocyte band 7 integral membrane protein OS=Homo sapiens GN=STOM PE=1 SV=3	31.7107	7.70971	1	276.0 (M.score:276.0)	5	34.7222
HP014	THBG_HUMAN	Thyroxine-binding globulin OS=Homo sapiens GN=SERPINA7 PE=1 SV=2	46.2946	5.87148	1	269.6 (M.score:269.6)	5	21.6867
HP014	VWF_HUMAN	von Willebrand factor OS=Homo sapiens GN=VWF PE=1 SV=4	309.058	5.28744	1	173.2 (M.score:173.2)	5	3.51937
HP014	SPTB1_HUMAN	Spectrin beta chain, erythrocytic OS=Homo sapiens GN=SPTB PE=1 SV=5	246.316	5.14581	1	167.2 (M.score:167.2)	5	4.39869
HP014	ANK1_HUMAN	Ankyrin-1 OS=Homo sapiens GN=ANK1 PE=1 SV=3	206.137	5.65241	1	163.5 (M.score:163.5)	5	6.11377
HP014	APOC3_HUMAN	Apolipoprotein C-III OS=Homo sapiens GN=APOC3 PE=1 SV=1	10.8455	5.22933	1	301.7 (M.score:301.7)	4	37.3737
HP014	HBB_HUMAN	Hemoglobin subunit beta OS=Homo sapiens GN=HBB PE=1 SV=2	15.9883	6.74456	5	266.2 (M.score:266.2)	4	25.8503
HP014	A1AG1_HUMAN	Alpha-1-acid glycoprotein 1 OS=Homo sapiens GN=ORM1 PE=1 SV=1	23.4968	4.93357	1	230.6 (M.score:230.6)	4	32.3383
HP014	1433Z_HUMAN	14-3-3 protein zeta/delta OS=Homo sapiens GN=YWHAZ PE=1 SV=1	27.7277	4.72625	4	215.8 (M.score:215.8)	4	35.102
HP014	MYL6_HUMAN	Myosin light polypeptide 6 OS=Homo sapiens GN=MYL6 PE=1 SV=2	16.9191	4.55759	2	207.3 (M.score:207.3)	4	38.4106
HP014	AMBP_HUMAN	Protein AMBP OS=Homo sapiens GN=AMBP PE=1 SV=1	38.974	5.94614	1	207.0 (M.score:207.0)	4	23.5795
HP014	HV307_HUMAN	Ig heavy chain V-III region CAM OS=Homo sapiens PE=1 SV=1	13.6321	9.65133	3	201.5 (M.score:201.5)	4	21.3115
HP014	A1AG2_HUMAN	Alpha-1-acid glycoprotein 2 OS=Homo sapiens GN=ORM2 PE=1 SV=2	23.5876	5.03365	1	187.8 (M.score:187.8)	4	26.3682
HP014	CBPN_HUMAN	Carboxypeptidase N catalytic chain OS=Homo sapiens GN=CPN1 PE=1 SV=1	52.2533	6.85831	1	181.8 (M.score:181.8)	4	25.7642
HP014	CD5L_HUMAN	CD5 antigen-like OS=Homo sapiens GN=CD5L PE=1 SV=1	38.0629	5.28252	1	163.4 (M.score:163.4)	4	24.4957
HP014	ALS_HUMAN	Insulin-like growth factor-binding protein complex acid labile subunit OS=Homo sapiens GN=IGFALS PE=1 SV=1	65.9938	6.32896	1	154.9 (M.score:154.9)	4	11.2397
HP014	CO6_HUMAN	Complement component C6 OS=Homo sapiens GN=C6 PE=1 SV=3	104.718	6.3892	1	153.4 (M.score:153.4)	4	8.35118
HP014	KV305_HUMAN	Ig kappa chain V-III region WOL OS=Homo sapiens PE=1 SV=1	11.7389	9.07156	6	311.5 (M.score:311.5)	3	37.6147
HP014	CO8B_HUMAN	Complement component C8 beta chain OS=Homo sapiens GN=C8B PE=1 SV=3	67.0035	8.49563	1	193.5 (M.score:193.5)	3	10.6599
HP014	KV105_HUMAN	Ig kappa chain V-I region DEE OS=Homo sapiens PE=1 SV=1	11.6528	9.42959	11	184.7 (M.score:184.7)	3	22.2222
HP014	PGRP2_HUMAN	N-acetylmuramoyl-L-alanine amidase OS=Homo sapiens GN=PGLYRP2 PE=1 SV=1	62.1779	7.25149	1	176.1 (M.score:176.1)	3	12.3264
HP014	PSG11_HUMAN	Pregnancy-specific beta-1-glycoprotein 11 OS=Homo sapiens GN=PSG11 PE=2 SV=3	37.1227	6.65195	1	158.2 (M.score:158.2)	3	17.3134
HP014	PSG6_HUMAN	Pregnancy-specific beta-1-glycoprotein 6 OS=Homo sapiens GN=PSG6 PE=2 SV=1	48.7831	8.85633	1	155.8 (M.score:155.8)	3	5.74713
HP014	HRG_HUMAN	Histidine-rich glycoprotein OS=Homo sapiens GN=HRG PE=1 SV=1	59.5409	7.09415	1	147.3 (M.score:147.3)	3	7.42857
HP014	PPIA_HUMAN	Peptidyl-prolyl cis-trans isomerase A OS=Homo sapiens GN=PPIA PE=1 SV=2	18.0009	7.68055	2	143.0 (M.score:143.0)	3	33.9394
HP014	LG3BP_HUMAN	Galectin-3-binding protein OS=Homo sapiens GN=LGALS3BP PE=1 SV=1	65.2893	5.11825	1	142.7 (M.score:142.7)	3	8.03419
HP014	C1QB_HUMAN	Complement C1q subcomponent subunit B OS=Homo sapiens GN=C1QB PE=1 SV=3	26.7045	8.83123	1	136.9 (M.score:136.9)	3	18.9723
HP014	APOA_HUMAN	Apolipoprotein(a) OS=Homo sapiens GN=LPA PE=1 SV=1	500.995	5.57829	1	136.1 (M.score:136.1)	3	1.0774
HP014	A2GL_HUMAN	Leucine-rich alpha-2-glycoprotein OS=Homo sapiens GN=LRG1 PE=1 SV=2	38.1541	6.45094	1	125.7 (M.score:125.7)	3	17.2911
HP014	IC1_HUMAN	Plasma protease C1 inhibitor OS=Homo sapiens GN=SERPING1 PE=1 SV=2	55.1194	6.09109	1	125.0 (M.score:125.0)	3	12
HP014	CFAI_HUMAN	Complement factor I OS=Homo sapiens GN=CFI PE=1 SV=2	65.7066	7.71996	1	123.4 (M.score:123.4)	3	7.20412
HP014	PEDF_HUMAN	Pigment epithelium-derived factor OS=Homo sapiens GN=SERPINF1 PE=1 SV=4	46.2833	5.97082	1	114.8 (M.score:114.8)	3	13.1579
HP014	TBB5_HUMAN	Tubulin beta chain OS=Homo sapiens GN=TUBB PE=1 SV=2	49.639	4.7803	6	104.9 (M.score:104.9)	3	11.036
HP014	APOA2_HUMAN	Apolipoprotein A-II OS=Homo sapiens GN=APOA2 PE=1 SV=1	11.1679	6.26957	1	103.9 (M.score:103.9)	3	25
HP014	MOES_HUMAN	Moesin OS=Homo sapiens GN=MSN PE=1 SV=3	67.7778	6.0756	3	101.4 (M.score:101.4)	3	6.58579
HP014	PHLD_HUMAN	Phosphatidylinositol-glycan-specific phospholipase D OS=Homo sapiens GN=GPLD1 PE=1 SV=3	92.278	5.90673	1	101.1 (M.score:101.1)	3	6.54762
HP014	URP2_HUMAN	Fermitin family homolog 3 OS=Homo sapiens GN=FERMT3 PE=1 SV=1	75.905	6.52517	1	96.8 (M.score:96.8)	3	5.84708
HP014	C1QC_HUMAN	Complement C1q subcomponent subunit C OS=Homo sapiens GN=C1QC PE=1 SV=3	25.7571	8.6143	1	93.6 (M.score:93.6)	3	17.9592
HP014	G3P_HUMAN	Glyceraldehyde-3-phosphate dehydrogenase OS=Homo sapiens GN=GAPDH PE=1 SV=3	36.0304	8.56612	1	86.2 (M.score:86.2)	3	18.209
HP014	CO7_HUMAN	Complement component C7 OS=Homo sapiens GN=C7 PE=1 SV=2	93.4573	6.09429	1	221.5 (M.score:221.5)	2	4.86358
HP014	KV402_HUMAN	Ig kappa chain V-IV region Len OS=Homo sapiens PE=1 SV=2	12.6322	7.91991	4	149.7 (M.score:149.7)	2	23.6842
HP014	HV305_HUMAN	Ig heavy chain V-III region BRO OS=Homo sapiens PE=1 SV=1	13.2184	6.44228	2	144.6 (M.score:144.6)	2	25
HP014	KV106_HUMAN	Ig kappa chain V-I region EU OS=Homo sapiens PE=1 SV=1	11.7808	8.62038	2	142.4 (M.score:142.4)	2	22.2222
HP014	WDR1_HUMAN	WD repeat-containing protein 1 OS=Homo sapiens GN=WDR1 PE=1 SV=4	66.1519	6.17205	1	138.3 (M.score:138.3)	2	5.28053
HP014	CO8A_HUMAN	Complement component C8 alpha chain OS=Homo sapiens GN=C8A PE=1 SV=2	65.121	6.0741	1	132.9 (M.score:132.9)	2	7.36301
HP014	APOE_HUMAN	Apolipoprotein E OS=Homo sapiens GN=APOE PE=1 SV=1	36.1318	5.64558	1	130.9 (M.score:130.9)	2	12.9338
HP014	KLKB1_HUMAN	Plasma kallikrein OS=Homo sapiens GN=KLKB1 PE=1 SV=1	71.3228	8.60137	1	128.7 (M.score:128.7)	2	6.42633
HP014	ML12B_HUMAN	Myosin regulatory light chain 12B OS=Homo sapiens GN=MYL12B PE=1 SV=2	19.7665	4.68897	2	124.1 (M.score:124.1)	2	17.4419
HP014	SAMP_HUMAN	Serum amyloid P-component OS=Homo sapiens GN=APCS PE=1 SV=2	25.3711	6.0991	1	123.7 (M.score:123.7)	2	11.6592
HP014	HV306_HUMAN	Ig heavy chain V-III region BUT OS=Homo sapiens PE=1 SV=1	12.3692	9.34361	2	121.9 (M.score:121.9)	2	26.087
HP014	K1C16_HUMAN	Keratin, type I cytoskeletal 16 OS=Homo sapiens GN=KRT16 PE=1 SV=4	51.2362	4.98473	1	118.9 (M.score:118.9)	2	7.82241
HP014	ITIH3_HUMAN	Inter-alpha-trypsin inhibitor heavy chain H3 OS=Homo sapiens GN=ITIH3 PE=1 SV=2	99.7865	5.49284	1	118.7 (M.score:118.7)	2	4.83146
HP014	APOC2_HUMAN	Apolipoprotein C-II OS=Homo sapiens GN=APOC2 PE=1 SV=1	11.2768	4.64454	1	118.0 (M.score:118.0)	2	34.6535
HP014	KV308_HUMAN	Ig kappa chain V-III region CLL OS=Homo sapiens PE=4 SV=2	14.2662	8.70776	4	118.0 (M.score:118.0)	2	19.3798
HP014	KV204_HUMAN	Ig kappa chain V-II region TEW OS=Homo sapiens PE=1 SV=1	12.2772	5.69268	3	117.5 (M.score:117.5)	2	38.9381
HP014	KV203_HUMAN	Ig kappa chain V-II region MIL OS=Homo sapiens PE=1 SV=1	11.9494	9.39071	1	112.5 (M.score:112.5)	2	39.2857
HP014	HBA_HUMAN	Hemoglobin subunit alpha OS=Homo sapiens GN=HBA1 PE=1 SV=2	15.2479	8.71694	1	109.4 (M.score:109.4)	2	16.9014
HP014	PROF1_HUMAN	Profilin-1 OS=Homo sapiens GN=PFN1 PE=1 SV=2	15.0446	8.43603	1	108.7 (M.score:108.7)	2	18.5714
HP014	HV301_HUMAN	Ig heavy chain V-III region TRO OS=Homo sapiens PE=1 SV=1	13.376	9.74361	1	107.8 (M.score:107.8)	2	27.8689
HP014	KV301_HUMAN	Ig kappa chain V-III region B6 OS=Homo sapiens PE=1 SV=1	11.5659	9.34318	1	107.3 (M.score:107.3)	2	31.4815
HP014	LBP_HUMAN	Lipopolysaccharide-binding protein OS=Homo sapiens GN=LBP PE=1 SV=3	53.3499	6.23197	1	103.3 (M.score:103.3)	2	6.23701
HP014	GP1BB_HUMAN	Platelet glycoprotein Ib beta chain OS=Homo sapiens GN=GP1BB PE=1 SV=1	21.7038	9.67323	1	98.5 (M.score:98.5)	2	10.6796
HP014	PRG2_HUMAN	Bone marrow proteoglycan OS=Homo sapiens GN=PRG2 PE=1 SV=2	25.1893	6.31689	1	96.9 (M.score:96.9)	2	12.6126
HP014	CPN2_HUMAN	Carboxypeptidase N subunit 2 OS=Homo sapiens GN=CPN2 PE=1 SV=3	60.5181	5.6303	1	96.7 (M.score:96.7)	2	7.52294
HP014	TPM4_HUMAN	Tropomyosin alpha-4 chain OS=Homo sapiens GN=TPM4 PE=1 SV=3	28.5045	4.66953	4	94.1 (M.score:94.1)	2	8.46774
HP014	FBLN1_HUMAN	Fibulin-1 OS=Homo sapiens GN=FBLN1 PE=1 SV=4	77.1624	5.07221	1	92.0 (M.score:92.0)	2	6.40114
HP014	MYL9_HUMAN	Myosin regulatory light polypeptide 9 OS=Homo sapiens GN=MYL9 PE=1 SV=4	19.8144	4.78382	1	90.3 (M.score:90.3)	2	23.2558
HP014	HV302_HUMAN	Ig heavy chain V-III region WEA OS=Homo sapiens PE=1 SV=1	12.2471	8.70348	1	89.0 (M.score:89.0)	2	19.2982
HP014	GTR3_HUMAN	Solute carrier family 2, facilitated glucose transporter member 3 OS=Homo sapiens GN=SLC2A3 PE=2 SV=1	53.8893	6.84187	2	87.9 (M.score:87.9)	2	5.84677
HP014	F13A_HUMAN	Coagulation factor XIII A chain OS=Homo sapiens GN=F13A1 PE=1 SV=4	83.2146	5.74769	1	86.8 (M.score:86.8)	2	5.7377
HP014	CAP1_HUMAN	Adenylyl cyclase-associated protein 1 OS=Homo sapiens GN=CAP1 PE=1 SV=5	51.8687	8.23544	1	84.7 (M.score:84.7)	2	10.1053
HP014	PROS_HUMAN	Vitamin K-dependent protein S OS=Homo sapiens GN=PROS1 PE=1 SV=1	75.0739	5.47895	1	81.3 (M.score:81.3)	2	6.6568
HP014	CXCL7_HUMAN	Platelet basic protein OS=Homo sapiens GN=PPBP PE=1 SV=3	13.8854	9.04122	1	75.5 (M.score:75.5)	2	22.6562
HP014	CBPB2_HUMAN	Carboxypeptidase B2 OS=Homo sapiens GN=CPB2 PE=1 SV=2	48.3934	7.6092	1	75.1 (M.score:75.1)	2	11.1111
HP014	HSP72_HUMAN	Heat shock-related 70 kDa protein 2 OS=Homo sapiens GN=HSPA2 PE=1 SV=1	69.9779	5.55436	6	74.6 (M.score:74.6)	2	4.69484
HP014	PSG9_HUMAN	Pregnancy-specific beta-1-glycoprotein 9 OS=Homo sapiens GN=PSG9 PE=2 SV=2	48.2416	8.27303	1	73.9 (M.score:73.9)	2	5.86854
HP014	RAP1B_HUMAN	Ras-related protein Rap-1b OS=Homo sapiens GN=RAP1B PE=1 SV=1	20.8116	5.64718	3	72.0 (M.score:72.0)	2	15.7609
HP014	CO8G_HUMAN	Complement component C8 gamma chain OS=Homo sapiens GN=C8G PE=1 SV=3	22.2635	8.49253	1	68.5 (M.score:68.5)	2	18.8119
HP014	HABP2_HUMAN	Hyaluronan-binding protein 2 OS=Homo sapiens GN=HABP2 PE=1 SV=1	62.6304	6.09258	1	68.3 (M.score:68.3)	2	8.03571
HP014	CNDP1_HUMAN	Beta-Ala-His dipeptidase OS=Homo sapiens GN=CNDP1 PE=1 SV=4	56.6701	5.13982	1	67.9 (M.score:67.9)	2	6.1144
HP014	1433F_HUMAN	14-3-3 protein eta OS=Homo sapiens GN=YWHAH PE=1 SV=4	28.201	4.75872	3	67.8 (M.score:67.8)	2	15.4472
HP014	GNAI2_HUMAN	Guanine nucleotide-binding protein G(i) subunit alpha-2 OS=Homo sapiens GN=GNAI2 PE=1 SV=3	40.4251	5.33967	10	67.0 (M.score:67.0)	2	7.60563
HP014	PLEK_HUMAN	Pleckstrin OS=Homo sapiens GN=PLEK PE=1 SV=3	40.0994	8.50748	1	65.0 (M.score:65.0)	2	12.8571
HP014	PAPP1_HUMAN	Pappalysin-1 OS=Homo sapiens GN=PAPPA PE=1 SV=3	180.856	5.75741	1	61.8 (M.score:61.8)	2	2.70436
HP006	CO3_HUMAN	Complement C3 OS=Homo sapiens GN=C3 PE=1 SV=2	187.03	6.01525	1	5262.3 (M.score:5262.3)	122	70.0541
HP006	ALBU_HUMAN	Serum albumin OS=Homo sapiens GN=ALB PE=1 SV=2	69.3215	5.91698	1	3529.8 (M.score:3529.8)	79	80.7882
HP006	APOB_HUMAN	Apolipoprotein B-100 OS=Homo sapiens GN=APOB PE=1 SV=2	515.283	6.58402	1	3038.4 (M.score:3038.4)	78	27.7668
HP006	A2MG_HUMAN	Alpha-2-macroglobulin OS=Homo sapiens GN=A2M PE=1 SV=3	163.188	6.02764	1	3351.7 (M.score:3351.7)	70	61.6689
HP006	FIBB_HUMAN	Fibrinogen beta chain OS=Homo sapiens GN=FGB PE=1 SV=2	55.8923	8.54476	1	2704.6 (M.score:2704.6)	63	75.5601
HP006	CO4B_HUMAN	Complement C4-B OS=Homo sapiens GN=C4B PE=1 SV=2	192.631	6.8926	1	2483.8 (M.score:2483.8)	55	48.9106
HP006	CO4A_HUMAN	Complement C4-A OS=Homo sapiens GN=C4A PE=1 SV=2	192.664	6.65505	1	2317.0 (M.score:2317.0)	51	47.4771
HP006	TRFE_HUMAN	Serotransferrin OS=Homo sapiens GN=TF PE=1 SV=3	77.0136	6.81089	1	2101.5 (M.score:2101.5)	50	62.0344
HP006	FIBA_HUMAN	Fibrinogen alpha chain OS=Homo sapiens GN=FGA PE=1 SV=2	94.9144	5.69556	1	1866.4 (M.score:1866.4)	44	51.3857
HP006	CERU_HUMAN	Ceruloplasmin OS=Homo sapiens GN=CP PE=1 SV=1	122.128	5.43847	1	1721.3 (M.score:1721.3)	43	62.9108
HP006	PZP_HUMAN	Pregnancy zone protein OS=Homo sapiens GN=PZP PE=1 SV=4	163.76	5.96922	1	1604.2 (M.score:1604.2)	39	45.9514
HP006	A1AT_HUMAN	Alpha-1-antitrypsin OS=Homo sapiens GN=SERPINA1 PE=1 SV=3	46.707	5.36712	2	1444.5 (M.score:1444.5)	33	59.0909
HP006	FINC_HUMAN	Fibronectin OS=Homo sapiens GN=FN1 PE=1 SV=4	262.46	5.4609	1	1123.0 (M.score:1123.0)	31	24.1827
HP006	FIBG_HUMAN	Fibrinogen gamma chain OS=Homo sapiens GN=FGG PE=1 SV=3	51.4789	5.36755	1	1395.2 (M.score:1395.2)	30	72.4062
HP006	K1C9_HUMAN	Keratin, type I cytoskeletal 9 OS=Homo sapiens GN=KRT9 PE=1 SV=3	62.0268	5.13619	1	1265.8 (M.score:1265.8)	28	82.825
HP006	APOA1_HUMAN	Apolipoprotein A-I OS=Homo sapiens GN=APOA1 PE=1 SV=1	30.7589	5.55553	1	903.3 (M.score:903.3)	27	64.0449
HP006	K1C10_HUMAN	Keratin, type I cytoskeletal 10 OS=Homo sapiens GN=KRT10 PE=1 SV=6	58.7917	5.13427	6	1145.2 (M.score:1145.2)	26	49.8288
HP006	IGHM_HUMAN	Ig mu chain C region OS=Homo sapiens GN=IGHM PE=1 SV=3	49.2755	6.3469	1	1030.6 (M.score:1030.6)	25	53.5398
HP006	ITIH4_HUMAN	Inter-alpha-trypsin inhibitor heavy chain H4 OS=Homo sapiens GN=ITIH4 PE=1 SV=4	103.293	6.51278	1	960.7 (M.score:960.7)	25	48.2796
HP006	K2C1_HUMAN	Keratin, type II cytoskeletal 1 OS=Homo sapiens GN=KRT1 PE=1 SV=6	65.999	8.15063	3	1169.7 (M.score:1169.7)	24	50.9317
HP006	MUCB_HUMAN	Ig mu heavy chain disease protein OS=Homo sapiens PE=1 SV=1	43.0303	5.12508	1	700.9 (M.score:700.9)	19	52.4297
HP006	IGHG1_HUMAN	Ig gamma-1 chain C region OS=Homo sapiens GN=IGHG1 PE=1 SV=1	36.0832	8.46209	1	877.1 (M.score:877.1)	18	73.6364
HP006	HPT_HUMAN	Haptoglobin OS=Homo sapiens GN=HP PE=1 SV=1	45.1766	6.12634	1	744.0 (M.score:744.0)	18	57.8818
HP006	HEMO_HUMAN	Hemopexin OS=Homo sapiens GN=HPX PE=1 SV=2	51.6433	6.54728	1	813.9 (M.score:813.9)	17	48.4848
HP006	K22E_HUMAN	Keratin, type II cytoskeletal 2 epidermal OS=Homo sapiens GN=KRT2 PE=1 SV=2	65.3932	8.07351	2	680.1 (M.score:680.1)	17	45.3834
HP006	CFAH_HUMAN	Complement factor H OS=Homo sapiens GN=CFH PE=1 SV=4	139.005	6.21264	3	654.0 (M.score:654.0)	17	27.7823
HP006	THRB_HUMAN	Prothrombin OS=Homo sapiens GN=F2 PE=1 SV=2	69.9921	5.62988	1	524.3 (M.score:524.3)	16	40.836
HP006	VTDB_HUMAN	Vitamin D-binding protein OS=Homo sapiens GN=GC PE=1 SV=1	52.929	5.39809	1	691.8 (M.score:691.8)	15	42.616
HP006	ITIH2_HUMAN	Inter-alpha-trypsin inhibitor heavy chain H2 OS=Homo sapiens GN=ITIH2 PE=1 SV=2	106.397	6.39603	1	628.2 (M.score:628.2)	15	28.4355
HP006	A1BG_HUMAN	Alpha-1B-glycoprotein OS=Homo sapiens GN=A1BG PE=1 SV=4	54.2195	5.56087	1	627.3 (M.score:627.3)	15	46.8687
HP006	IGHA1_HUMAN	Ig alpha-1 chain C region OS=Homo sapiens GN=IGHA1 PE=1 SV=2	37.6306	6.07902	1	610.4 (M.score:610.4)	15	49.5751
HP006	ITIH1_HUMAN	Inter-alpha-trypsin inhibitor heavy chain H1 OS=Homo sapiens GN=ITIH1 PE=1 SV=3	101.326	6.30791	1	629.6 (M.score:629.6)	14	21.7344
HP006	ANGT_HUMAN	Angiotensinogen OS=Homo sapiens GN=AGT PE=1 SV=1	53.1205	5.86913	1	571.1 (M.score:571.1)	14	48.2474
HP006	IGHA2_HUMAN	Ig alpha-2 chain C region OS=Homo sapiens GN=IGHA2 PE=1 SV=3	36.503	5.71362	1	550.6 (M.score:550.6)	14	59.7059
HP006	IGHG4_HUMAN	Ig gamma-4 chain C region OS=Homo sapiens GN=IGHG4 PE=1 SV=1	35.9179	7.17629	1	625.9 (M.score:625.9)	13	59.0214
HP006	IGKC_HUMAN	Ig kappa chain C region OS=Homo sapiens GN=IGKC PE=1 SV=1	11.6017	5.58416	1	624.3 (M.score:624.3)	13	85.8491
HP006	IGHG2_HUMAN	Ig gamma-2 chain C region OS=Homo sapiens GN=IGHG2 PE=1 SV=2	35.8778	7.661	1	514.8 (M.score:514.8)	13	62.5767
HP006	PLMN_HUMAN	Plasminogen OS=Homo sapiens GN=PLG PE=1 SV=2	90.5102	7.03584	1	444.3 (M.score:444.3)	13	28.1481
HP006	KNG1_HUMAN	Kininogen-1 OS=Homo sapiens GN=KNG1 PE=1 SV=2	71.9122	6.33515	1	439.7 (M.score:439.7)	13	22.0497
HP006	IGHG3_HUMAN	Ig gamma-3 chain C region OS=Homo sapiens GN=IGHG3 PE=1 SV=2	41.2604	8.23031	1	463.4 (M.score:463.4)	12	50.1326
HP006	CFAB_HUMAN	Complement factor B OS=Homo sapiens GN=CFB PE=1 SV=2	85.4785	6.66734	1	444.1 (M.score:444.1)	12	28.6649
HP006	ACTB_HUMAN	Actin, cytoplasmic 1 OS=Homo sapiens GN=ACTB PE=1 SV=1	41.7097	5.29043	8	489.2 (M.score:489.2)	11	42.1333
HP006	ANT3_HUMAN	Antithrombin-III OS=Homo sapiens GN=SERPINC1 PE=1 SV=1	52.5689	6.32105	1	445.8 (M.score:445.8)	11	36.6379
HP006	AACT_HUMAN	Alpha-1-antichymotrypsin OS=Homo sapiens GN=SERPINA3 PE=1 SV=2	47.6205	5.32781	1	398.6 (M.score:398.6)	10	34.7518
HP006	HPTR_HUMAN	Haptoglobin-related protein OS=Homo sapiens GN=HPR PE=2 SV=2	39.0047	6.63187	1	394.0 (M.score:394.0)	10	39.6552
HP006	K2C6C_HUMAN	Keratin, type II cytoskeletal 6C OS=Homo sapiens GN=KRT6C PE=1 SV=3	59.9883	8.0906	7	328.0 (M.score:328.0)	10	20.0355
HP006	LAC3_HUMAN	Ig lambda-3 chain C regions OS=Homo sapiens GN=IGLC3 PE=1 SV=1	11.2305	6.9083	4	348.0 (M.score:348.0)	8	79.2453
HP006	CBG_HUMAN	Corticosteroid-binding globulin OS=Homo sapiens GN=SERPINA6 PE=1 SV=1	45.1119	5.63821	1	333.1 (M.score:333.1)	8	32.0988
HP006	PSG1_HUMAN	Pregnancy-specific beta-1-glycoprotein 1 OS=Homo sapiens GN=PSG1 PE=1 SV=1	47.193	8.31715	4	321.0 (M.score:321.0)	8	31.0263
HP006	FETUA_HUMAN	Alpha-2-HS-glycoprotein OS=Homo sapiens GN=AHSG PE=1 SV=1	39.2997	5.42736	1	311.1 (M.score:311.1)	8	35.1499
HP006	K1C14_HUMAN	Keratin, type I cytoskeletal 14 OS=Homo sapiens GN=KRT14 PE=1 SV=4	51.5294	5.0877	5	308.1 (M.score:308.1)	8	23.5169
HP006	CO5_HUMAN	Complement C5 OS=Homo sapiens GN=C5 PE=1 SV=4	188.186	6.107	1	306.9 (M.score:306.9)	8	12.2315
HP006	AFAM_HUMAN	Afamin OS=Homo sapiens GN=AFM PE=1 SV=1	69.024	5.64216	1	295.5 (M.score:295.5)	8	23.7062
HP006	K1C16_HUMAN	Keratin, type I cytoskeletal 16 OS=Homo sapiens GN=KRT16 PE=1 SV=4	51.2362	4.98473	1	275.2 (M.score:275.2)	8	24.7357
HP006	APOH_HUMAN	Beta-2-glycoprotein 1 OS=Homo sapiens GN=APOH PE=1 SV=3	38.2727	8.34	1	245.8 (M.score:245.8)	8	41.7391
HP006	B3AT_HUMAN	Band 3 anion transport protein OS=Homo sapiens GN=SLC4A1 PE=1 SV=3	101.727	5.07552	1	321.7 (M.score:321.7)	7	15.0384
HP006	LAC1_HUMAN	Ig lambda-1 chain C regions OS=Homo sapiens GN=IGLC1 PE=1 SV=1	11.3406	7.89022	2	308.2 (M.score:308.2)	7	69.8113
HP006	CLUS_HUMAN	Clusterin OS=Homo sapiens GN=CLU PE=1 SV=1	52.461	5.88494	1	296.8 (M.score:296.8)	7	21.3808
HP006	VTNC_HUMAN	Vitronectin OS=Homo sapiens GN=VTN PE=1 SV=1	54.2712	5.55116	1	293.6 (M.score:293.6)	7	16.5272
HP006	SHBG_HUMAN	Sex hormone-binding globulin OS=Homo sapiens GN=SHBG PE=1 SV=2	43.7518	6.2246	1	269.1 (M.score:269.1)	7	37.8109
HP006	ACTS_HUMAN	Actin, alpha skeletal muscle OS=Homo sapiens GN=ACTA1 PE=1 SV=1	42.0239	5.22944	4	266.6 (M.score:266.6)	7	24.6684
HP006	TTHY_HUMAN	Transthyretin OS=Homo sapiens GN=TTR PE=1 SV=1	15.877	5.49401	1	274.7 (M.score:274.7)	6	68.0272
HP006	C1S_HUMAN	Complement C1s subcomponent OS=Homo sapiens GN=C1S PE=1 SV=1	76.6348	4.84951	1	212.2 (M.score:212.2)	6	11.6279
HP006	A2GL_HUMAN	Leucine-rich alpha-2-glycoprotein OS=Homo sapiens GN=LRG1 PE=1 SV=2	38.1541	6.45094	1	203.3 (M.score:203.3)	6	32.853
HP006	PON1_HUMAN	Serum paraoxonase/arylesterase 1 OS=Homo sapiens GN=PON1 PE=1 SV=3	39.7062	5.08418	1	193.9 (M.score:193.9)	6	32.6761
HP006	APOE_HUMAN	Apolipoprotein E OS=Homo sapiens GN=APOE PE=1 SV=1	36.1318	5.64558	1	225.1 (M.score:225.1)	5	20.5047
HP006	HBB_HUMAN	Hemoglobin subunit beta OS=Homo sapiens GN=HBB PE=1 SV=2	15.9883	6.74456	5	214.7 (M.score:214.7)	5	39.4558
HP006	CO9_HUMAN	Complement component C9 OS=Homo sapiens GN=C9 PE=1 SV=2	63.1327	5.42693	1	190.0 (M.score:190.0)	5	16.2791
HP006	ZA2G_HUMAN	Zinc-alpha-2-glycoprotein OS=Homo sapiens GN=AZGP1 PE=1 SV=2	34.2371	5.70827	1	178.8 (M.score:178.8)	5	28.1879
HP006	PSG3_HUMAN	Pregnancy-specific beta-1-glycoprotein 3 OS=Homo sapiens GN=PSG3 PE=2 SV=2	47.9144	8.74429	2	175.0 (M.score:175.0)	5	17.0561
HP006	HEP2_HUMAN	Heparin cofactor 2 OS=Homo sapiens GN=SERPIND1 PE=1 SV=3	57.0342	6.41109	1	171.3 (M.score:171.3)	5	13.8277
HP006	THBG_HUMAN	Thyroxine-binding globulin OS=Homo sapiens GN=SERPINA7 PE=1 SV=2	46.2946	5.87148	1	171.0 (M.score:171.0)	5	25.0602
HP006	C4BPA_HUMAN	C4b-binding protein alpha chain OS=Homo sapiens GN=C4BPA PE=1 SV=2	66.9894	7.15108	1	154.8 (M.score:154.8)	5	14.2379
HP006	A2AP_HUMAN	Alpha-2-antiplasmin OS=Homo sapiens GN=SERPINF2 PE=1 SV=3	54.5311	5.86945	1	154.1 (M.score:154.1)	5	26.6802
HP006	MYH9_HUMAN	Myosin-9 OS=Homo sapiens GN=MYH9 PE=1 SV=4	226.392	5.49722	1	140.2 (M.score:140.2)	5	3.62245
HP006	APOC3_HUMAN	Apolipoprotein C-III OS=Homo sapiens GN=APOC3 PE=1 SV=1	10.8455	5.22933	1	194.0 (M.score:194.0)	4	37.3737
HP006	C1QB_HUMAN	Complement C1q subcomponent subunit B OS=Homo sapiens GN=C1QB PE=1 SV=3	26.7045	8.83123	1	136.1 (M.score:136.1)	4	18.9723
HP006	TLN1_HUMAN	Talin-1 OS=Homo sapiens GN=TLN1 PE=1 SV=3	269.599	5.77482	1	134.7 (M.score:134.7)	4	3.62062
HP006	KV302_HUMAN	Ig kappa chain V-III region SIE OS=Homo sapiens PE=1 SV=1	11.7678	8.69558	6	196.0 (M.score:196.0)	3	37.6147
HP006	GELS_HUMAN	Gelsolin OS=Homo sapiens GN=GSN PE=1 SV=1	85.6442	5.89637	1	159.8 (M.score:159.8)	3	8.69565
HP006	K1C17_HUMAN	Keratin, type I cytoskeletal 17 OS=Homo sapiens GN=KRT17 PE=1 SV=2	48.076	4.9716	1	158.4 (M.score:158.4)	3	10.8796
HP006	KV402_HUMAN	Ig kappa chain V-IV region Len OS=Homo sapiens PE=1 SV=2	12.6322	7.91991	4	132.2 (M.score:132.2)	3	23.6842
HP006	A1AG1_HUMAN	Alpha-1-acid glycoprotein 1 OS=Homo sapiens GN=ORM1 PE=1 SV=1	23.4968	4.93357	1	127.5 (M.score:127.5)	3	18.9055
HP006	APOA2_HUMAN	Apolipoprotein A-II OS=Homo sapiens GN=APOA2 PE=1 SV=1	11.1679	6.26957	1	125.6 (M.score:125.6)	3	25
HP006	CO7_HUMAN	Complement component C7 OS=Homo sapiens GN=C7 PE=1 SV=2	93.4573	6.09429	1	125.0 (M.score:125.0)	3	6.40569
HP006	CD5L_HUMAN	CD5 antigen-like OS=Homo sapiens GN=CD5L PE=1 SV=1	38.0629	5.28252	1	119.5 (M.score:119.5)	3	11.8156
HP006	PEDF_HUMAN	Pigment epithelium-derived factor OS=Homo sapiens GN=SERPINF1 PE=1 SV=4	46.2833	5.97082	1	112.0 (M.score:112.0)	3	17.2249
HP006	KV105_HUMAN	Ig kappa chain V-I region DEE OS=Homo sapiens PE=1 SV=1	11.6528	9.42959	10	111.0 (M.score:111.0)	3	22.2222
HP006	APOC2_HUMAN	Apolipoprotein C-II OS=Homo sapiens GN=APOC2 PE=1 SV=1	11.2768	4.64454	1	107.4 (M.score:107.4)	3	34.6535
HP006	AMBP_HUMAN	Protein AMBP OS=Homo sapiens GN=AMBP PE=1 SV=1	38.974	5.94614	1	107.1 (M.score:107.1)	3	13.3523
HP006	LBP_HUMAN	Lipopolysaccharide-binding protein OS=Homo sapiens GN=LBP PE=1 SV=3	53.3499	6.23197	1	103.1 (M.score:103.1)	3	7.06861
HP006	PROP_HUMAN	Properdin OS=Homo sapiens GN=CFP PE=1 SV=2	51.242	8.32024	1	103.0 (M.score:103.0)	3	9.38166
HP006	C1R_HUMAN	Complement C1r subcomponent OS=Homo sapiens GN=C1R PE=1 SV=2	80.0668	5.82182	1	94.2 (M.score:94.2)	3	9.07801
HP006	HV307_HUMAN	Ig heavy chain V-III region CAM OS=Homo sapiens PE=1 SV=1	13.6321	9.65133	3	92.2 (M.score:92.2)	3	21.3115
HP006	FCN2_HUMAN	Ficolin-2 OS=Homo sapiens GN=FCN2 PE=1 SV=2	33.9795	6.31347	1	88.3 (M.score:88.3)	3	11.8211
HP006	KV204_HUMAN	Ig kappa chain V-II region TEW OS=Homo sapiens PE=1 SV=1	12.2772	5.69268	4	83.7 (M.score:83.7)	3	38.9381
HP006	G3P_HUMAN	Glyceraldehyde-3-phosphate dehydrogenase OS=Homo sapiens GN=GAPDH PE=1 SV=3	36.0304	8.56612	1	81.1 (M.score:81.1)	3	16.7164
HP006	A1AG2_HUMAN	Alpha-1-acid glycoprotein 2 OS=Homo sapiens GN=ORM2 PE=1 SV=2	23.5876	5.03365	1	120.7 (M.score:120.7)	2	17.9104
HP006	ALS_HUMAN	Insulin-like growth factor-binding protein complex acid labile subunit OS=Homo sapiens GN=IGFALS PE=1 SV=1	65.9938	6.32896	1	96.6 (M.score:96.6)	2	6.28099
HP006	LV302_HUMAN	Ig lambda chain V-III region LOI OS=Homo sapiens PE=1 SV=1	11.9278	4.94468	1	93.8 (M.score:93.8)	2	14.4144
HP006	KV101_HUMAN	Ig kappa chain V-I region AG OS=Homo sapiens PE=1 SV=1	11.9849	5.6679	1	90.9 (M.score:90.9)	2	31.4815
HP006	HV305_HUMAN	Ig heavy chain V-III region BRO OS=Homo sapiens PE=1 SV=1	13.2184	6.44228	2	90.3 (M.score:90.3)	2	25
HP006	HRG_HUMAN	Histidine-rich glycoprotein OS=Homo sapiens GN=HRG PE=1 SV=1	59.5409	7.09415	1	86.8 (M.score:86.8)	2	4.7619
HP006	APOL1_HUMAN	Apolipoprotein L1 OS=Homo sapiens GN=APOL1 PE=1 SV=5	43.9469	5.59687	1	82.5 (M.score:82.5)	2	8.0402
HP006	STOM_HUMAN	Erythrocyte band 7 integral membrane protein OS=Homo sapiens GN=STOM PE=1 SV=3	31.7107	7.70971	1	79.8 (M.score:79.8)	2	11.1111
HP006	RET4_HUMAN	Retinol-binding protein 4 OS=Homo sapiens GN=RBP4 PE=1 SV=3	22.9953	5.76211	1	78.1 (M.score:78.1)	2	21.393
HP006	PHLD_HUMAN	Phosphatidylinositol-glycan-specific phospholipase D OS=Homo sapiens GN=GPLD1 PE=1 SV=3	92.278	5.90673	1	77.0 (M.score:77.0)	2	5
HP006	IGJ_HUMAN	Immunoglobulin J chain OS=Homo sapiens GN=IGJ PE=1 SV=4	18.087	5.08941	1	76.6 (M.score:76.6)	2	16.9811
HP006	HV209_HUMAN	Ig heavy chain V-II region ARH-77 OS=Homo sapiens PE=4 SV=1	16.2181	8.44852	2	73.0 (M.score:73.0)	2	17.1233
HP006	VWF_HUMAN	von Willebrand factor OS=Homo sapiens GN=VWF PE=1 SV=4	309.058	5.28744	1	72.7 (M.score:72.7)	2	1.45752
HP006	FA12_HUMAN	Coagulation factor XII OS=Homo sapiens GN=F12 PE=1 SV=3	67.7479	8.0358	1	71.8 (M.score:71.8)	2	5.69106
HP006	PGRP2_HUMAN	N-acetylmuramoyl-L-alanine amidase OS=Homo sapiens GN=PGLYRP2 PE=1 SV=1	62.1779	7.25149	1	71.7 (M.score:71.7)	2	7.8125
HP006	PROS_HUMAN	Vitamin K-dependent protein S OS=Homo sapiens GN=PROS1 PE=1 SV=1	75.0739	5.47895	1	70.0 (M.score:70.0)	2	7.54438
HP006	CBPN_HUMAN	Carboxypeptidase N catalytic chain OS=Homo sapiens GN=CPN1 PE=1 SV=1	52.2533	6.85831	1	69.5 (M.score:69.5)	2	9.60699
HP006	HBA_HUMAN	Hemoglobin subunit alpha OS=Homo sapiens GN=HBA1 PE=1 SV=2	15.2479	8.71694	1	69.2 (M.score:69.2)	2	16.9014
HP006	PSG9_HUMAN	Pregnancy-specific beta-1-glycoprotein 9 OS=Homo sapiens GN=PSG9 PE=2 SV=2	48.2416	8.27303	1	66.5 (M.score:66.5)	2	3.99061
HP006	PAPP1_HUMAN	Pappalysin-1 OS=Homo sapiens GN=PAPPA PE=1 SV=3	180.856	5.75741	1	66.2 (M.score:66.2)	2	2.70436
HP006	FA5_HUMAN	Coagulation factor V OS=Homo sapiens GN=F5 PE=1 SV=4	251.546	5.67837	1	63.9 (M.score:63.9)	2	1.61871
HP006	FBLN1_HUMAN	Fibulin-1 OS=Homo sapiens GN=FBLN1 PE=1 SV=4	77.1624	5.07221	1	62.6 (M.score:62.6)	2	6.11664
HP006	APOA4_HUMAN	Apolipoprotein A-IV OS=Homo sapiens GN=APOA4 PE=1 SV=3	45.3715	5.2822	1	57.9 (M.score:57.9)	2	7.82828
HP006	C1QC_HUMAN	Complement C1q subcomponent subunit C OS=Homo sapiens GN=C1QC PE=1 SV=3	25.7571	8.6143	1	57.6 (M.score:57.6)	2	8.97959
HP006	IC1_HUMAN	Plasma protease C1 inhibitor OS=Homo sapiens GN=SERPING1 PE=1 SV=2	55.1194	6.09109	1	57.4 (M.score:57.4)	2	5.8
HP006	PIGR_HUMAN	Polymeric immunoglobulin receptor OS=Homo sapiens GN=PIGR PE=1 SV=4	83.2317	5.58523	1	54.9 (M.score:54.9)	2	4.05759
HP006	CO6_HUMAN	Complement component C6 OS=Homo sapiens GN=C6 PE=1 SV=3	104.718	6.3892	1	50.9 (M.score:50.9)	2	3.53319
HP006	MYL6_HUMAN	Myosin light polypeptide 6 OS=Homo sapiens GN=MYL6 PE=1 SV=2	16.9191	4.55759	1	43.0 (M.score:43.0)	2	20.5298
HP012	CO3_HUMAN	Complement C3 OS=Homo sapiens GN=C3 PE=1 SV=2	187.03	6.01525	1	11092.0 (M.score:11092.0)	115	65.3037
HP012	ALBU_HUMAN	Serum albumin OS=Homo sapiens GN=ALB PE=1 SV=2	69.3215	5.91698	1	9538.7 (M.score:9538.7)	94	82.4302
HP012	FIBB_HUMAN	Fibrinogen beta chain OS=Homo sapiens GN=FGB PE=1 SV=2	55.8923	8.54476	1	9122.2 (M.score:9122.2)	88	76.7821
HP012	A2MG_HUMAN	Alpha-2-macroglobulin OS=Homo sapiens GN=A2M PE=1 SV=3	163.188	6.02764	1	8027.6 (M.score:8027.6)	78	63.365
HP012	APOB_HUMAN	Apolipoprotein B-100 OS=Homo sapiens GN=APOB PE=1 SV=2	515.283	6.58402	1	5730.3 (M.score:5730.3)	67	28.249
HP012	CO4B_HUMAN	Complement C4-B OS=Homo sapiens GN=C4B PE=1 SV=2	192.631	6.8926	1	5807.9 (M.score:5807.9)	59	52.9817
HP012	CO4A_HUMAN	Complement C4-A OS=Homo sapiens GN=C4A PE=1 SV=2	192.664	6.65505	1	5523.5 (M.score:5523.5)	57	52.9817
HP012	TRFE_HUMAN	Serotransferrin OS=Homo sapiens GN=TF PE=1 SV=3	77.0136	6.81089	1	5438.6 (M.score:5438.6)	56	74.9284
HP012	CERU_HUMAN	Ceruloplasmin OS=Homo sapiens GN=CP PE=1 SV=1	122.128	5.43847	1	4629.5 (M.score:4629.5)	48	62.4413
HP012	FIBA_HUMAN	Fibrinogen alpha chain OS=Homo sapiens GN=FGA PE=1 SV=2	94.9144	5.69556	1	4527.4 (M.score:4527.4)	46	56.1201
HP012	FIBG_HUMAN	Fibrinogen gamma chain OS=Homo sapiens GN=FGG PE=1 SV=3	51.4789	5.36755	1	4191.7 (M.score:4191.7)	46	77.9249
HP012	FINC_HUMAN	Fibronectin OS=Homo sapiens GN=FN1 PE=1 SV=4	262.46	5.4609	1	2523.2 (M.score:2523.2)	32	24.0151
HP012	A1AT_HUMAN	Alpha-1-antitrypsin OS=Homo sapiens GN=SERPINA1 PE=1 SV=3	46.707	5.36712	1	2794.0 (M.score:2794.0)	30	54.5455
HP012	APOA1_HUMAN	Apolipoprotein A-I OS=Homo sapiens GN=APOA1 PE=1 SV=1	30.7589	5.55553	1	1953.4 (M.score:1953.4)	26	54.3071
HP012	VTDB_HUMAN	Vitamin D-binding protein OS=Homo sapiens GN=GC PE=1 SV=1	52.929	5.39809	1	2532.3 (M.score:2532.3)	25	58.4388
HP012	ITIH4_HUMAN	Inter-alpha-trypsin inhibitor heavy chain H4 OS=Homo sapiens GN=ITIH4 PE=1 SV=4	103.293	6.51278	1	2371.0 (M.score:2371.0)	25	42.3656
HP012	F13A_HUMAN	Coagulation factor XIII A chain OS=Homo sapiens GN=F13A1 PE=1 SV=4	83.2146	5.74769	1	1816.0 (M.score:1816.0)	23	54.918
HP012	IGHG1_HUMAN	Ig gamma-1 chain C region OS=Homo sapiens GN=IGHG1 PE=1 SV=1	36.0832	8.46209	1	2020.9 (M.score:2020.9)	21	75.7576
HP012	CFAH_HUMAN	Complement factor H OS=Homo sapiens GN=CFH PE=1 SV=4	139.005	6.21264	2	1556.5 (M.score:1556.5)	21	28.9196
HP012	F13B_HUMAN	Coagulation factor XIII B chain OS=Homo sapiens GN=F13B PE=1 SV=3	75.4612	6.00585	1	1588.4 (M.score:1588.4)	20	40.2421
HP012	ITIH1_HUMAN	Inter-alpha-trypsin inhibitor heavy chain H1 OS=Homo sapiens GN=ITIH1 PE=1 SV=3	101.326	6.30791	1	1784.6 (M.score:1784.6)	19	31.2843
HP012	ITIH2_HUMAN	Inter-alpha-trypsin inhibitor heavy chain H2 OS=Homo sapiens GN=ITIH2 PE=1 SV=2	106.397	6.39603	1	1609.2 (M.score:1609.2)	19	33.1924
HP012	HEMO_HUMAN	Hemopexin OS=Homo sapiens GN=HPX PE=1 SV=2	51.6433	6.54728	1	1874.5 (M.score:1874.5)	18	52.1645
HP012	CFAB_HUMAN	Complement factor B OS=Homo sapiens GN=CFB PE=1 SV=2	85.4785	6.66734	1	1504.0 (M.score:1504.0)	18	41.7539
HP012	LG3BP_HUMAN	Galectin-3-binding protein OS=Homo sapiens GN=LGALS3BP PE=1 SV=1	65.2893	5.11825	1	1913.5 (M.score:1913.5)	17	43.2479
HP012	IGHA1_HUMAN	Ig alpha-1 chain C region OS=Homo sapiens GN=IGHA1 PE=1 SV=2	37.6306	6.07902	1	1731.0 (M.score:1731.0)	17	65.4391
HP012	IGHG4_HUMAN	Ig gamma-4 chain C region OS=Homo sapiens GN=IGHG4 PE=1 SV=1	35.9179	7.17629	1	1502.2 (M.score:1502.2)	16	71.2538
HP012	PZP_HUMAN	Pregnancy zone protein OS=Homo sapiens GN=PZP PE=1 SV=4	163.76	5.96922	1	1208.1 (M.score:1208.1)	16	23.4818
HP012	ANT3_HUMAN	Antithrombin-III OS=Homo sapiens GN=SERPINC1 PE=1 SV=1	52.5689	6.32105	1	1550.6 (M.score:1550.6)	15	45.6897
HP012	ANGT_HUMAN	Angiotensinogen OS=Homo sapiens GN=AGT PE=1 SV=1	53.1205	5.86913	1	1524.6 (M.score:1524.6)	15	48.2474
HP012	A1BG_HUMAN	Alpha-1B-glycoprotein OS=Homo sapiens GN=A1BG PE=1 SV=4	54.2195	5.56087	1	1481.7 (M.score:1481.7)	15	47.2727
HP012	IGHM_HUMAN	Ig mu chain C region OS=Homo sapiens GN=IGHM PE=1 SV=3	49.2755	6.3469	1	1243.3 (M.score:1243.3)	15	42.6991
HP012	IGKC_HUMAN	Ig kappa chain C region OS=Homo sapiens GN=IGKC PE=1 SV=1	11.6017	5.58416	1	1426.5 (M.score:1426.5)	14	90.566
HP012	AACT_HUMAN	Alpha-1-antichymotrypsin OS=Homo sapiens GN=SERPINA3 PE=1 SV=2	47.6205	5.32781	1	1300.6 (M.score:1300.6)	14	35.9338
HP012	HPT_HUMAN	Haptoglobin OS=Homo sapiens GN=HP PE=1 SV=1	45.1766	6.12634	1	1183.4 (M.score:1183.4)	14	45.5665
HP012	IGHG2_HUMAN	Ig gamma-2 chain C region OS=Homo sapiens GN=IGHG2 PE=1 SV=2	35.8778	7.661	1	1163.0 (M.score:1163.0)	14	69.0184
HP012	IGHG3_HUMAN	Ig gamma-3 chain C region OS=Homo sapiens GN=IGHG3 PE=1 SV=2	41.2604	8.23031	1	1184.3 (M.score:1184.3)	13	62.5995
HP012	IGHA2_HUMAN	Ig alpha-2 chain C region OS=Homo sapiens GN=IGHA2 PE=1 SV=3	36.503	5.71362	1	1049.8 (M.score:1049.8)	13	43.5294
HP012	KNG1_HUMAN	Kininogen-1 OS=Homo sapiens GN=KNG1 PE=1 SV=2	71.9122	6.33515	1	726.5 (M.score:726.5)	13	28.7267
HP012	CO5_HUMAN	Complement C5 OS=Homo sapiens GN=C5 PE=1 SV=4	188.186	6.107	1	870.4 (M.score:870.4)	12	18.7947
HP012	PLMN_HUMAN	Plasminogen OS=Homo sapiens GN=PLG PE=1 SV=2	90.5102	7.03584	1	830.9 (M.score:830.9)	12	27.6543
HP012	MUCB_HUMAN	Ig mu heavy chain disease protein OS=Homo sapiens PE=1 SV=1	43.0303	5.12508	1	1079.0 (M.score:1079.0)	11	42.711
HP012	ACTG_HUMAN	Actin, cytoplasmic 2 OS=Homo sapiens GN=ACTG1 PE=1 SV=1	41.7658	5.30752	6	847.0 (M.score:847.0)	9	36.5333
HP012	PON1_HUMAN	Serum paraoxonase/arylesterase 1 OS=Homo sapiens GN=PON1 PE=1 SV=3	39.7062	5.08418	1	820.0 (M.score:820.0)	9	41.4085
HP012	THRB_HUMAN	Prothrombin OS=Homo sapiens GN=F2 PE=1 SV=2	69.9921	5.62988	1	809.9 (M.score:809.9)	9	25.7235
HP012	APOH_HUMAN	Beta-2-glycoprotein 1 OS=Homo sapiens GN=APOH PE=1 SV=3	38.2727	8.34	1	601.6 (M.score:601.6)	9	45.7971
HP012	CBG_HUMAN	Corticosteroid-binding globulin OS=Homo sapiens GN=SERPINA6 PE=1 SV=1	45.1119	5.63821	1	843.2 (M.score:843.2)	8	35.0617
HP012	A2AP_HUMAN	Alpha-2-antiplasmin OS=Homo sapiens GN=SERPINF2 PE=1 SV=3	54.5311	5.86945	1	710.9 (M.score:710.9)	8	30.5499
HP012	HPTR_HUMAN	Haptoglobin-related protein OS=Homo sapiens GN=HPR PE=2 SV=2	39.0047	6.63187	1	622.6 (M.score:622.6)	8	38.2184
HP012	AFAM_HUMAN	Afamin OS=Homo sapiens GN=AFM PE=1 SV=1	69.024	5.64216	1	620.9 (M.score:620.9)	8	24.0401
HP012	B3AT_HUMAN	Band 3 anion transport protein OS=Homo sapiens GN=SLC4A1 PE=1 SV=3	101.727	5.07552	1	607.7 (M.score:607.7)	8	15.0384
HP012	LAC3_HUMAN	Ig lambda-3 chain C regions OS=Homo sapiens GN=IGLC3 PE=1 SV=1	11.2305	6.9083	6	762.4 (M.score:762.4)	7	79.2453
HP012	SHBG_HUMAN	Sex hormone-binding globulin OS=Homo sapiens GN=SHBG PE=1 SV=2	43.7518	6.2246	1	573.0 (M.score:573.0)	7	37.8109
HP012	APOE_HUMAN	Apolipoprotein E OS=Homo sapiens GN=APOE PE=1 SV=1	36.1318	5.64558	1	514.5 (M.score:514.5)	7	24.9211
HP012	C1R_HUMAN	Complement C1r subcomponent OS=Homo sapiens GN=C1R PE=1 SV=2	80.0668	5.82182	1	435.1 (M.score:435.1)	7	21.844
HP012	CD5L_HUMAN	CD5 antigen-like OS=Homo sapiens GN=CD5L PE=1 SV=1	38.0629	5.28252	1	379.0 (M.score:379.0)	7	43.804
HP012	FETUA_HUMAN	Alpha-2-HS-glycoprotein OS=Homo sapiens GN=AHSG PE=1 SV=1	39.2997	5.42736	1	754.2 (M.score:754.2)	6	31.3351
HP012	CLUS_HUMAN	Clusterin OS=Homo sapiens GN=CLU PE=1 SV=1	52.461	5.88494	1	682.6 (M.score:682.6)	6	18.2628
HP012	VTNC_HUMAN	Vitronectin OS=Homo sapiens GN=VTN PE=1 SV=1	54.2712	5.55116	1	539.3 (M.score:539.3)	6	17.9916
HP012	GELS_HUMAN	Gelsolin OS=Homo sapiens GN=GSN PE=1 SV=1	85.6442	5.89637	1	516.8 (M.score:516.8)	6	15.7289
HP012	A1AG1_HUMAN	Alpha-1-acid glycoprotein 1 OS=Homo sapiens GN=ORM1 PE=1 SV=1	23.4968	4.93357	1	497.7 (M.score:497.7)	6	32.3383
HP012	HRG_HUMAN	Histidine-rich glycoprotein OS=Homo sapiens GN=HRG PE=1 SV=1	59.5409	7.09415	1	311.7 (M.score:311.7)	6	13.5238
HP012	TTHY_HUMAN	Transthyretin OS=Homo sapiens GN=TTR PE=1 SV=1	15.877	5.49401	1	633.7 (M.score:633.7)	5	51.0204
HP012	CO9_HUMAN	Complement component C9 OS=Homo sapiens GN=C9 PE=1 SV=2	63.1327	5.42693	1	513.0 (M.score:513.0)	5	21.4669
HP012	FBLN1_HUMAN	Fibulin-1 OS=Homo sapiens GN=FBLN1 PE=1 SV=4	77.1624	5.07221	1	435.0 (M.score:435.0)	5	17.6387
HP012	CPN2_HUMAN	Carboxypeptidase N subunit 2 OS=Homo sapiens GN=CPN2 PE=1 SV=3	60.5181	5.6303	1	390.4 (M.score:390.4)	5	15.4128
HP012	A1AG2_HUMAN	Alpha-1-acid glycoprotein 2 OS=Homo sapiens GN=ORM2 PE=1 SV=2	23.5876	5.03365	1	381.5 (M.score:381.5)	5	33.8308
HP012	HEP2_HUMAN	Heparin cofactor 2 OS=Homo sapiens GN=SERPIND1 PE=1 SV=3	57.0342	6.41109	1	363.8 (M.score:363.8)	5	13.6273
HP012	HBB_HUMAN	Hemoglobin subunit beta OS=Homo sapiens GN=HBB PE=1 SV=2	15.9883	6.74456	5	352.3 (M.score:352.3)	5	34.6939
HP012	ANXA6_HUMAN	Annexin A6 OS=Homo sapiens GN=ANXA6 PE=1 SV=3	75.8256	5.41219	1	351.5 (M.score:351.5)	5	11.8871
HP012	CO6_HUMAN	Complement component C6 OS=Homo sapiens GN=C6 PE=1 SV=3	104.718	6.3892	1	345.5 (M.score:345.5)	5	10.5996
HP012	PROS_HUMAN	Vitamin K-dependent protein S OS=Homo sapiens GN=PROS1 PE=1 SV=1	75.0739	5.47895	1	337.5 (M.score:337.5)	5	13.9053
HP012	CSH2_HUMAN	Chorionic somatomammotropin hormone 2 OS=Homo sapiens GN=CSH2 PE=1 SV=1	24.9783	5.34245	4	200.3 (M.score:200.3)	5	35.9447
HP012	APOA2_HUMAN	Apolipoprotein A-II OS=Homo sapiens GN=APOA2 PE=1 SV=1	11.1679	6.26957	1	598.8 (M.score:598.8)	4	48
HP012	APOL1_HUMAN	Apolipoprotein L1 OS=Homo sapiens GN=APOL1 PE=1 SV=5	43.9469	5.59687	1	478.5 (M.score:478.5)	4	18.8442
HP012	APOC3_HUMAN	Apolipoprotein C-III OS=Homo sapiens GN=APOC3 PE=1 SV=1	10.8455	5.22933	1	398.8 (M.score:398.8)	4	55.5556
HP012	KV305_HUMAN	Ig kappa chain V-III region WOL OS=Homo sapiens PE=1 SV=1	11.7389	9.07156	6	391.3 (M.score:391.3)	4	45.8716
HP012	ACTS_HUMAN	Actin, alpha skeletal muscle OS=Homo sapiens GN=ACTA1 PE=1 SV=1	42.0239	5.22944	4	380.0 (M.score:380.0)	4	19.0981
HP012	C1S_HUMAN	Complement C1s subcomponent OS=Homo sapiens GN=C1S PE=1 SV=1	76.6348	4.84951	1	330.0 (M.score:330.0)	4	7.55814
HP012	C4BPA_HUMAN	C4b-binding protein alpha chain OS=Homo sapiens GN=C4BPA PE=1 SV=2	66.9894	7.15108	1	310.6 (M.score:310.6)	4	12.0603
HP012	A2GL_HUMAN	Leucine-rich alpha-2-glycoprotein OS=Homo sapiens GN=LRG1 PE=1 SV=2	38.1541	6.45094	1	268.9 (M.score:268.9)	4	24.7839
HP012	PSG1_HUMAN	Pregnancy-specific beta-1-glycoprotein 1 OS=Homo sapiens GN=PSG1 PE=1 SV=1	47.193	8.31715	4	254.8 (M.score:254.8)	4	15.2745
HP012	FA12_HUMAN	Coagulation factor XII OS=Homo sapiens GN=F12 PE=1 SV=3	67.7479	8.0358	1	233.8 (M.score:233.8)	4	9.9187
HP012	THBG_HUMAN	Thyroxine-binding globulin OS=Homo sapiens GN=SERPINA7 PE=1 SV=2	46.2946	5.87148	1	201.8 (M.score:201.8)	4	18.3133
HP012	CFAI_HUMAN	Complement factor I OS=Homo sapiens GN=CFI PE=1 SV=2	65.7066	7.71996	1	187.5 (M.score:187.5)	4	11.4923
HP012	PSG4_HUMAN	Pregnancy-specific beta-1-glycoprotein 4 OS=Homo sapiens GN=PSG4 PE=2 SV=3	47.0832	9.34414	2	174.9 (M.score:174.9)	4	18.8544
HP012	APOC2_HUMAN	Apolipoprotein C-II OS=Homo sapiens GN=APOC2 PE=1 SV=1	11.2768	4.64454	1	422.8 (M.score:422.8)	3	34.6535
HP012	K2C1_HUMAN	Keratin, type II cytoskeletal 1 OS=Homo sapiens GN=KRT1 PE=1 SV=6	65.999	8.15063	2	271.8 (M.score:271.8)	3	6.8323
HP012	RET4_HUMAN	Retinol-binding protein 4 OS=Homo sapiens GN=RBP4 PE=1 SV=3	22.9953	5.76211	1	265.7 (M.score:265.7)	3	26.3682
HP012	APOA4_HUMAN	Apolipoprotein A-IV OS=Homo sapiens GN=APOA4 PE=1 SV=3	45.3715	5.2822	1	242.4 (M.score:242.4)	3	14.1414
HP012	ITIH3_HUMAN	Inter-alpha-trypsin inhibitor heavy chain H3 OS=Homo sapiens GN=ITIH3 PE=1 SV=2	99.7865	5.49284	1	217.2 (M.score:217.2)	3	6.74157
HP012	ZA2G_HUMAN	Zinc-alpha-2-glycoprotein OS=Homo sapiens GN=AZGP1 PE=1 SV=2	34.2371	5.70827	1	197.2 (M.score:197.2)	3	16.443
HP012	HV307_HUMAN	Ig heavy chain V-III region CAM OS=Homo sapiens PE=1 SV=1	13.6321	9.65133	2	188.0 (M.score:188.0)	3	21.3115
HP012	PSG7_HUMAN	Putative pregnancy-specific beta-1-glycoprotein 7 OS=Homo sapiens GN=PSG7 PE=5 SV=2	46.9718	8.6598	1	177.2 (M.score:177.2)	3	12.4105
HP012	KV105_HUMAN	Ig kappa chain V-I region DEE OS=Homo sapiens PE=1 SV=1	11.6528	9.42959	5	136.9 (M.score:136.9)	3	22.2222
HP012	AMBP_HUMAN	Protein AMBP OS=Homo sapiens GN=AMBP PE=1 SV=1	38.974	5.94614	1	134.8 (M.score:134.8)	3	15.9091
HP012	APOF_HUMAN	Apolipoprotein F OS=Homo sapiens GN=APOF PE=1 SV=2	35.377	5.42063	1	108.1 (M.score:108.1)	3	29.4479
HP012	KPYM_HUMAN	Pyruvate kinase PKM OS=Homo sapiens GN=PKM PE=1 SV=4	57.9	7.95506	1	94.3 (M.score:94.3)	3	10.7345
HP012	LV302_HUMAN	Ig lambda chain V-III region LOI OS=Homo sapiens PE=1 SV=1	11.9278	4.94468	1	273.8 (M.score:273.8)	2	14.4144
HP012	HV305_HUMAN	Ig heavy chain V-III region BRO OS=Homo sapiens PE=1 SV=1	13.2184	6.44228	3	253.4 (M.score:253.4)	2	25
HP012	KV402_HUMAN	Ig kappa chain V-IV region Len OS=Homo sapiens PE=1 SV=2	12.6322	7.91991	4	229.3 (M.score:229.3)	2	23.6842
HP012	PEDF_HUMAN	Pigment epithelium-derived factor OS=Homo sapiens GN=SERPINF1 PE=1 SV=4	46.2833	5.97082	1	220.2 (M.score:220.2)	2	10.5263
HP012	CO7_HUMAN	Complement component C7 OS=Homo sapiens GN=C7 PE=1 SV=2	93.4573	6.09429	1	190.5 (M.score:190.5)	2	3.91459
HP012	KV101_HUMAN	Ig kappa chain V-I region AG OS=Homo sapiens PE=1 SV=1	11.9849	5.6679	6	179.9 (M.score:179.9)	2	31.4815
HP012	KV301_HUMAN	Ig kappa chain V-III region B6 OS=Homo sapiens PE=1 SV=1	11.5659	9.34318	1	162.9 (M.score:162.9)	2	31.4815
HP012	COR1A_HUMAN	Coronin-1A OS=Homo sapiens GN=CORO1A PE=1 SV=4	50.9938	6.2512	1	159.2 (M.score:159.2)	2	10.6291
HP012	PRG2_HUMAN	Bone marrow proteoglycan OS=Homo sapiens GN=PRG2 PE=1 SV=2	25.1893	6.31689	1	155.5 (M.score:155.5)	2	12.6126
HP012	KV121_HUMAN	Ig kappa chain V-I region Ni OS=Homo sapiens PE=1 SV=1	12.1902	5.24717	1	155.0 (M.score:155.0)	2	30.3571
HP012	HV306_HUMAN	Ig heavy chain V-III region BUT OS=Homo sapiens PE=1 SV=1	12.3692	9.34361	1	148.8 (M.score:148.8)	2	26.087
HP012	GNAI2_HUMAN	Guanine nucleotide-binding protein G(i) subunit alpha-2 OS=Homo sapiens GN=GNAI2 PE=1 SV=3	40.4251	5.33967	1	132.1 (M.score:132.1)	2	12.6761
HP012	HV318_HUMAN	Ig heavy chain V-III region TUR OS=Homo sapiens PE=1 SV=1	12.4064	9.77876	5	129.0 (M.score:129.0)	2	26.7241
HP012	S10A9_HUMAN	Protein S100-A9 OS=Homo sapiens GN=S100A9 PE=1 SV=1	13.2335	5.71319	1	128.2 (M.score:128.2)	2	37.7193
HP012	ALS_HUMAN	Insulin-like growth factor-binding protein complex acid labile subunit OS=Homo sapiens GN=IGFALS PE=1 SV=1	65.9938	6.32896	1	123.9 (M.score:123.9)	2	6.28099
HP012	IC1_HUMAN	Plasma protease C1 inhibitor OS=Homo sapiens GN=SERPING1 PE=1 SV=2	55.1194	6.09109	1	122.0 (M.score:122.0)	2	5.8
HP012	KV106_HUMAN	Ig kappa chain V-I region EU OS=Homo sapiens PE=1 SV=1	11.7808	8.62038	1	121.2 (M.score:121.2)	2	22.2222
HP012	CBPN_HUMAN	Carboxypeptidase N catalytic chain OS=Homo sapiens GN=CPN1 PE=1 SV=1	52.2533	6.85831	1	115.6 (M.score:115.6)	2	9.60699
HP012	PHLD_HUMAN	Phosphatidylinositol-glycan-specific phospholipase D OS=Homo sapiens GN=GPLD1 PE=1 SV=3	92.278	5.90673	1	105.4 (M.score:105.4)	2	5.95238
HP012	CO8A_HUMAN	Complement component C8 alpha chain OS=Homo sapiens GN=C8A PE=1 SV=2	65.121	6.0741	1	103.6 (M.score:103.6)	2	7.36301
HP012	APOD_HUMAN	Apolipoprotein D OS=Homo sapiens GN=APOD PE=1 SV=1	21.2618	5.05822	1	97.5 (M.score:97.5)	2	13.7566
HP012	MOES_HUMAN	Moesin OS=Homo sapiens GN=MSN PE=1 SV=3	67.7778	6.0756	3	86.1 (M.score:86.1)	2	4.85269
HP012	PIGR_HUMAN	Polymeric immunoglobulin receptor OS=Homo sapiens GN=PIGR PE=1 SV=4	83.2317	5.58523	1	84.6 (M.score:84.6)	2	4.05759
HP012	HV301_HUMAN	Ig heavy chain V-III region TRO OS=Homo sapiens PE=1 SV=1	13.376	9.74361	1	83.7 (M.score:83.7)	2	23.7705
HP012	KV204_HUMAN	Ig kappa chain V-II region TEW OS=Homo sapiens PE=1 SV=1	12.2772	5.69268	3	77.7 (M.score:77.7)	2	38.9381
HP012	G3P_HUMAN	Glyceraldehyde-3-phosphate dehydrogenase OS=Homo sapiens GN=GAPDH PE=1 SV=3	36.0304	8.56612	1	65.5 (M.score:65.5)	2	18.5075
HP015	CO3_HUMAN	Complement C3 OS=Homo sapiens GN=C3 PE=1 SV=2			1	14934	80	62.9
HP015	APOB_HUMAN	Apolipoprotein B-100 OS=Homo sapiens GN=APOB PE=1 SV=2			1	2700	51	16.7
HP015	CO4B_HUMAN	Complement C4-B OS=Homo sapiens GN=C4B PE=1 SV=2			1	5163	48	45.8
HP015	ALBU_HUMAN	Serum albumin OS=Homo sapiens GN=ALB PE=1 SV=2			1	9881	46	79.3
HP015	CO4A_HUMAN	Complement C4-A OS=Homo sapiens GN=C4A PE=1 SV=2			2	5135	46	43.2
HP015	FLNA_HUMAN	Filamin-A OS=Homo sapiens GN=FLNA PE=1 SV=4			1	2598	46	27.7
HP015	MYH9_HUMAN	Myosin-9 OS=Homo sapiens GN=MYH9 PE=1 SV=4			1	3741	41	27.7
HP015	A2MG_HUMAN	Alpha-2-macroglobulin OS=Homo sapiens GN=A2M PE=1 SV=3			1	3298	37	43
HP015	FIBB_HUMAN	Fibrinogen beta chain OS=Homo sapiens GN=FGB PE=1 SV=2			1	3392	28	71.1
HP015	TRFE_HUMAN	Serotransferrin OS=Homo sapiens GN=TF PE=1 SV=3			1	2658	26	46
HP015	ITA2B_HUMAN	Integrin alpha-IIb OS=Homo sapiens GN=ITGA2B PE=1 SV=3			1	2041	25	35
HP015	K22E_HUMAN	Keratin, type II cytoskeletal 2 epidermal OS=Homo sapiens GN=KRT2 PE=1 SV=2			1	1990	25	53.1
HP015	K1C10_HUMAN	Keratin, type I cytoskeletal 10 OS=Homo sapiens GN=KRT10 PE=1 SV=6			1	3077	24	54.5
HP015	K2C1_HUMAN	Keratin, type II cytoskeletal 1 OS=Homo sapiens GN=KRT1 PE=1 SV=6			2	1854	21	49.1
HP015	FIBA_HUMAN	Fibrinogen alpha chain OS=Homo sapiens GN=FGA PE=1 SV=2			1	2489	20	32.7
HP015	SPTA1_HUMAN	Spectrin alpha chain, erythrocytic 1 OS=Homo sapiens GN=SPTA1 PE=1 SV=5			1	654	20	13.8
HP015	ITB3_HUMAN	Integrin beta-3 OS=Homo sapiens GN=ITGB3 PE=1 SV=2			1	1368	19	36.9
HP015	CERU_HUMAN	Ceruloplasmin OS=Homo sapiens GN=CP PE=1 SV=1			1	1254	19	32.3
HP015	IGHM_HUMAN	Ig mu chain C region OS=Homo sapiens GN=IGHM PE=1 SV=3			1	3165	18	43.1
HP015	B3AT_HUMAN	Band 3 anion transport protein OS=Homo sapiens GN=SLC4A1 PE=1 SV=3			1	1579	18	37.5
HP015	TLN1_HUMAN	Talin-1 OS=Homo sapiens GN=TLN1 PE=1 SV=3			1	1191	18	13.9
HP015	FINC_HUMAN	Fibronectin OS=Homo sapiens GN=FN1 PE=1 SV=4			1	660	17	12.7
HP015	SPTB1_HUMAN	Spectrin beta chain, erythrocytic OS=Homo sapiens GN=SPTB PE=1 SV=5			1	547	17	12.6
HP015	ACTB_HUMAN	Actin, cytoplasmic 1 OS=Homo sapiens GN=ACTB PE=1 SV=1			1	3743	16	61.1
HP015	HPT_HUMAN	Haptoglobin OS=Homo sapiens GN=HP PE=1 SV=1			1	1834	15	33
HP015	IGHG1_HUMAN	Ig gamma-1 chain C region OS=Homo sapiens GN=IGHG1 PE=1 SV=1			1	2730	14	61.5
HP015	K1C9_HUMAN	Keratin, type I cytoskeletal 9 OS=Homo sapiens GN=KRT9 PE=1 SV=3			1	1871	14	34.7
HP015	FIBG_HUMAN	Fibrinogen gamma chain OS=Homo sapiens GN=FGG PE=1 SV=3			1	1782	14	45.5
HP015	CFAH_HUMAN	Complement factor H OS=Homo sapiens GN=CFH PE=1 SV=4			1	693	14	17.5
HP015	ANK1_HUMAN	Ankyrin-1 OS=Homo sapiens GN=ANK1 PE=1 SV=3			1	581	14	11.9
HP015	PZP_HUMAN	Pregnancy zone protein OS=Homo sapiens GN=PZP PE=1 SV=4			2	603	13	12.5
HP015	IGHG2_HUMAN	Ig gamma-2 chain C region OS=Homo sapiens GN=IGHG2 PE=1 SV=2			2	2146	13	46.9
HP015	TSP1_HUMAN	Thrombospondin-1 OS=Homo sapiens GN=THBS1 PE=1 SV=2			1	703	13	15.5
HP015	VINC_HUMAN	Vinculin OS=Homo sapiens GN=VCL PE=1 SV=4			1	641	13	17.9
HP015	IGHG3_HUMAN	Ig gamma-3 chain C region OS=Homo sapiens GN=IGHG3 PE=1 SV=2			4	962	12	38.7
HP015	IGHA1_HUMAN	Ig alpha-1 chain C region OS=Homo sapiens GN=IGHA1 PE=1 SV=2			2	1797	12	49.9
HP015	HPTR_HUMAN	Haptoglobin-related protein OS=Homo sapiens GN=HPR PE=2 SV=2			2	703	12	29.3
HP015	VTDB_HUMAN	Vitamin D-binding protein OS=Homo sapiens GN=GC PE=1 SV=1			1	1161	12	37.1
HP015	GELS_HUMAN	Gelsolin OS=Homo sapiens GN=GSN PE=1 SV=1			1	592	12	26.5
HP015	MUCB_HUMAN	Ig mu heavy chain disease protein OS=Homo sapiens PE=1 SV=1			2	1692	11	40.4
HP015	URP2_HUMAN	Fermitin family homolog 3 OS=Homo sapiens GN=FERMT3 PE=1 SV=1			1	725	11	29.7
HP015	K1C14_HUMAN	Keratin, type I cytoskeletal 14 OS=Homo sapiens GN=KRT14 PE=1 SV=4			2	268	10	30.7
HP015	IGHA2_HUMAN	Ig alpha-2 chain C region OS=Homo sapiens GN=IGHA2 PE=1 SV=3			1	2273	10	56.5
HP015	A1AT_HUMAN	Alpha-1-antitrypsin OS=Homo sapiens GN=SERPINA1 PE=1 SV=3			1	1354	10	30.1
HP015	CD5L_HUMAN	CD5 antigen-like OS=Homo sapiens GN=CD5L PE=1 SV=1			1	928	10	51.6
HP015	APOH_HUMAN	Beta-2-glycoprotein 1 OS=Homo sapiens GN=APOH PE=1 SV=3			1	716	10	46.4
HP015	ACTN1_HUMAN	Alpha-actinin-1 OS=Homo sapiens GN=ACTN1 PE=1 SV=2			1	422	10	15
HP015	ACTA_HUMAN	Actin, aortic smooth muscle OS=Homo sapiens GN=ACTA2 PE=1 SV=1			2	1083	9	29.7
HP015	HEMO_HUMAN	Hemopexin OS=Homo sapiens GN=HPX PE=1 SV=2			1	1051	9	29.7
HP015	ITIH4_HUMAN	Inter-alpha-trypsin inhibitor heavy chain H4 OS=Homo sapiens GN=ITIH4 PE=1 SV=4			1	660	9	14.8
HP015	APOA1_HUMAN	Apolipoprotein A-I OS=Homo sapiens GN=APOA1 PE=1 SV=1			1	551	9	31.8
HP015	STOM_HUMAN	Erythrocyte band 7 integral membrane protein OS=Homo sapiens GN=STOM PE=1 SV=3			1	628	8	40.6
HP015	APOE_HUMAN	Apolipoprotein E OS=Homo sapiens GN=APOE PE=1 SV=1			1	478	8	31.5
HP015	CLUS_HUMAN	Clusterin OS=Homo sapiens GN=CLU PE=1 SV=1			1	360	8	20.5
HP015	C1R_HUMAN	Complement C1r subcomponent OS=Homo sapiens GN=C1R PE=1 SV=2			1	293	8	20.4
HP015	THRB_HUMAN	Prothrombin OS=Homo sapiens GN=F2 PE=1 SV=2			1	218	8	20.4
HP015	IGKC_HUMAN	Ig kappa chain C region OS=Homo sapiens GN=IGKC PE=1 SV=1			1	3371	7	80.2
HP015	IGHG4_HUMAN	Ig gamma-4 chain C region OS=Homo sapiens GN=IGHG4 PE=1 SV=1			3	1796	7	33
HP015	K2C6A_HUMAN	Keratin, type II cytoskeletal 6A OS=Homo sapiens GN=KRT6A PE=1 SV=3			4	211	7	16.3
HP015	KNG1_HUMAN	Kininogen-1 OS=Homo sapiens GN=KNG1 PE=1 SV=2			1	599	7	21.4
HP015	C1S_HUMAN	Complement C1s subcomponent OS=Homo sapiens GN=C1S PE=1 SV=1			1	398	7	18.9
HP015	A1BG_HUMAN	Alpha-1B-glycoprotein OS=Homo sapiens GN=A1BG PE=1 SV=4			1	377	7	24.6
HP015	FA5_HUMAN	Coagulation factor V OS=Homo sapiens GN=F5 PE=1 SV=4			1	223	7	4.3
HP015	K2C5_HUMAN	Keratin, type II cytoskeletal 5 OS=Homo sapiens GN=KRT5 PE=1 SV=3			3	215	6	12
HP015	K2C6B_HUMAN	Keratin, type II cytoskeletal 6B OS=Homo sapiens GN=KRT6B PE=1 SV=5				188	6	13.3
HP015	PROP_HUMAN	Properdin OS=Homo sapiens GN=CFP PE=1 SV=2			1	754	6	19.2
HP015	1A69_HUMAN	HLA class I histocompatibility antigen, A-69 alpha chain OS=Homo sapiens GN=HLA-A PE=1 SV=2			1	403	6	28.5
HP015	1B07_HUMAN	HLA class I histocompatibility antigen, B-7 alpha chain OS=Homo sapiens GN=HLA-B PE=1 SV=3			3	281	6	26.8
HP015	APOA_HUMAN	Apolipoprotein(a) OS=Homo sapiens GN=LPA PE=1 SV=1			1	288	6	1.8
HP015	PLMN_HUMAN	Plasminogen OS=Homo sapiens GN=PLG PE=1 SV=2			1	217	6	14.6
HP015	AT2A3_HUMAN	Sarcoplasmic/endoplasmic reticulum calcium ATPase 3 OS=Homo sapiens GN=ATP2A3 PE=1 SV=2			1	203	6	10.5
HP015	MYL6_HUMAN	Myosin light polypeptide 6 OS=Homo sapiens GN=MYL6 PE=1 SV=2			1	202	6	52.3
HP015	K1C16_HUMAN	Keratin, type I cytoskeletal 16 OS=Homo sapiens GN=KRT16 PE=1 SV=4			3	144	5	14.4
HP015	LAC2_HUMAN	Ig lambda-2 chain C regions OS=Homo sapiens GN=IGLC2 PE=1 SV=1			1	1725	5	69.8
HP015	IGLL5_HUMAN	Immunoglobulin lambda-like polypeptide 5 OS=Homo sapiens GN=IGLL5 PE=2 SV=2			2	1472	5	34.6
HP015	ACTN4_HUMAN	Alpha-actinin-4 OS=Homo sapiens GN=ACTN4 PE=1 SV=2				195	5	6.4
HP015	1A25_HUMAN	HLA class I histocompatibility antigen, A-25 alpha chain OS=Homo sapiens GN=HLA-A PE=1 SV=1			2	361	5	23.3
HP015	1A02_HUMAN	HLA class I histocompatibility antigen, A-2 alpha chain OS=Homo sapiens GN=HLA-A PE=1 SV=1				382	5	24.7
HP015	1A68_HUMAN	HLA class I histocompatibility antigen, A-68 alpha chain OS=Homo sapiens GN=HLA-A PE=1 SV=4				327	5	24.9
HP015	1B40_HUMAN	HLA class I histocompatibility antigen, B-40 alpha chain OS=Homo sapiens GN=HLA-B PE=1 SV=1				237	5	22.9
HP015	PECA1_HUMAN	Platelet endothelial cell adhesion molecule OS=Homo sapiens GN=PECAM1 PE=1 SV=1			1	382	5	11
HP015	TBA1B_HUMAN	Tubulin alpha-1B chain OS=Homo sapiens GN=TUBA1B PE=1 SV=1			1	276	5	26.4
HP015	TBA4A_HUMAN	Tubulin alpha-4A chain OS=Homo sapiens GN=TUBA4A PE=1 SV=1			2	256	5	26.6
HP015	PROF1_HUMAN	Profilin-1 OS=Homo sapiens GN=PFN1 PE=1 SV=2			1	214	5	42.9
HP015	1433Z_HUMAN	14-3-3 protein zeta/delta OS=Homo sapiens GN=YWHAZ PE=1 SV=1			1	209	5	33.9
HP015	HSP7C_HUMAN	Heat shock cognate 71 kDa protein OS=Homo sapiens GN=HSPA8 PE=1 SV=1			1	204	5	11.9
HP015	TBB1_HUMAN	Tubulin beta-1 chain OS=Homo sapiens GN=TUBB1 PE=1 SV=1			1	189	5	15.1
HP015	41_HUMAN	Protein 4.1 OS=Homo sapiens GN=EPB41 PE=1 SV=4			1	159	5	11.3
HP015	PON1_HUMAN	Serum paraoxonase/arylesterase 1 OS=Homo sapiens GN=PON1 PE=1 SV=3			1	145	5	24.2
HP015	ANT3_HUMAN	Antithrombin-III OS=Homo sapiens GN=SERPINC1 PE=1 SV=1			1	143	5	19.8
HP015	RAP1B_HUMAN	Ras-related protein Rap-1b OS=Homo sapiens GN=RAP1B PE=1 SV=1			1	140	5	41.3
HP015	ITA6_HUMAN	Integrin alpha-6 OS=Homo sapiens GN=ITGA6 PE=1 SV=5			1	135	5	6.5
HP015	POTEE_HUMAN	POTE ankyrin domain family member E OS=Homo sapiens GN=POTEE PE=1 SV=3				691	4	5.6
HP015	MYH14_HUMAN	Myosin-14 OS=Homo sapiens GN=MYH14 PE=1 SV=2				154	4	2.3
HP015	MYH11_HUMAN	Myosin-11 OS=Homo sapiens GN=MYH11 PE=1 SV=3				145	4	2.6
HP015	MYH10_HUMAN	Myosin-10 OS=Homo sapiens GN=MYH10 PE=1 SV=3				145	4	2.8
HP015	K1C17_HUMAN	Keratin, type I cytoskeletal 17 OS=Homo sapiens GN=KRT17 PE=1 SV=2				103	4	8.1
HP015	LAC6_HUMAN	Ig lambda-6 chain C region OS=Homo sapiens GN=IGLC6 PE=4 SV=1				1521	4	50.9
HP015	KV304_HUMAN	Ig kappa chain V-III region Ti OS=Homo sapiens PE=1 SV=1			1	1233	4	57.8
HP015	KV302_HUMAN	Ig kappa chain V-III region SIE OS=Homo sapiens PE=1 SV=1			2	1207	4	45.9
HP015	1A31_HUMAN	HLA class I histocompatibility antigen, A-31 alpha chain OS=Homo sapiens GN=HLA-A PE=1 SV=2				340	4	19.5
HP015	1A23_HUMAN	HLA class I histocompatibility antigen, A-23 alpha chain OS=Homo sapiens GN=HLA-A PE=1 SV=1				329	4	21.1
HP015	1C07_HUMAN	HLA class I histocompatibility antigen, Cw-7 alpha chain OS=Homo sapiens GN=HLA-C PE=1 SV=3				316	4	17.8
HP015	1B73_HUMAN	HLA class I histocompatibility antigen, B-73 alpha chain OS=Homo sapiens GN=HLA-B PE=1 SV=1				293	4	17.9
HP015	1C12_HUMAN	HLA class I histocompatibility antigen, Cw-12 alpha chain OS=Homo sapiens GN=HLA-C PE=1 SV=2				281	4	17.8
HP015	1C06_HUMAN	HLA class I histocompatibility antigen, Cw-6 alpha chain OS=Homo sapiens GN=HLA-C PE=1 SV=2				274	4	17.8
HP015	1B15_HUMAN	HLA class I histocompatibility antigen, B-15 alpha chain OS=Homo sapiens GN=HLA-B PE=1 SV=2				264	4	16.9
HP015	1B57_HUMAN	HLA class I histocompatibility antigen, B-57 alpha chain OS=Homo sapiens GN=HLA-B PE=1 SV=1				263	4	19.1
HP015	1B14_HUMAN	HLA class I histocompatibility antigen, B-14 alpha chain OS=Homo sapiens GN=HLA-B PE=1 SV=1				256	4	16.9
HP015	1B48_HUMAN	HLA class I histocompatibility antigen, B-48 alpha chain OS=Homo sapiens GN=HLA-B PE=1 SV=1				243	4	19.3
HP015	1B13_HUMAN	HLA class I histocompatibility antigen, B-13 alpha chain OS=Homo sapiens GN=HLA-B PE=1 SV=1				231	4	19.1
HP015	HBB_HUMAN	Hemoglobin subunit beta OS=Homo sapiens GN=HBB PE=1 SV=2			1	360	4	34.7
HP015	TBA1C_HUMAN	Tubulin alpha-1C chain OS=Homo sapiens GN=TUBA1C PE=1 SV=1				263	4	22.7
HP015	TBA1A_HUMAN	Tubulin alpha-1A chain OS=Homo sapiens GN=TUBA1A PE=1 SV=1				233	4	15.5
HP015	VTNC_HUMAN	Vitronectin OS=Homo sapiens GN=VTN PE=1 SV=1			1	273	4	10.9
HP015	CFAB_HUMAN	Complement factor B OS=Homo sapiens GN=CFB PE=1 SV=2			1	255	4	8.9
HP015	C1QB_HUMAN	Complement C1q subcomponent subunit B OS=Homo sapiens GN=C1QB PE=1 SV=3			1	212	4	24.1
HP015	SAMP_HUMAN	Serum amyloid P-component OS=Homo sapiens GN=APCS PE=1 SV=2			1	211	4	17
HP015	AT2A2_HUMAN	Sarcoplasmic/endoplasmic reticulum calcium ATPase 2 OS=Homo sapiens GN=ATP2A2 PE=1 SV=1				139	4	6.6
HP015	ITIH1_HUMAN	Inter-alpha-trypsin inhibitor heavy chain H1 OS=Homo sapiens GN=ITIH1 PE=1 SV=3			1	201	4	6.5
HP015	FETUA_HUMAN	Alpha-2-HS-glycoprotein OS=Homo sapiens GN=AHSG PE=1 SV=1			1	174	4	22.1
HP015	ML12A_HUMAN	Myosin regulatory light chain 12A OS=Homo sapiens GN=MYL12A PE=1 SV=2			1	155	4	24
HP015	EPB42_HUMAN	Erythrocyte membrane protein band 4.2 OS=Homo sapiens GN=EPB42 PE=1 SV=3			1	151	4	9.1
HP015	TBB5_HUMAN	Tubulin beta chain OS=Homo sapiens GN=TUBB PE=1 SV=2			1	143	5	16.7
HP015	RAP1A_HUMAN	Ras-related protein Rap-1A OS=Homo sapiens GN=RAP1A PE=1 SV=1				126	4	27.2
HP015	MFGM_HUMAN	Lactadherin OS=Homo sapiens GN=MFGE8 PE=1 SV=2			1	129	4	18.6
HP015	KPYM_HUMAN	Pyruvate kinase PKM OS=Homo sapiens GN=PKM PE=1 SV=4			1	88	4	11.1
HP015	POTEF_HUMAN	POTE ankyrin domain family member F OS=Homo sapiens GN=POTEF PE=1 SV=2				502	3	3.4
HP015	ACTBL_HUMAN	Beta-actin-like protein 2 OS=Homo sapiens GN=ACTBL2 PE=1 SV=2				468	3	10.9
HP015	K1C13_HUMAN	Keratin, type I cytoskeletal 13 OS=Homo sapiens GN=KRT13 PE=1 SV=4				105	3	4.1
HP015	LAC7_HUMAN	Ig lambda-7 chain C region OS=Homo sapiens GN=IGLC7 PE=4 SV=2				1060	3	36.8
HP015	KV307_HUMAN	Ig kappa chain V-III region GOL OS=Homo sapiens PE=1 SV=1				1187	3	37.6
HP015	KV312_HUMAN	Ig kappa chain V-III region HAH OS=Homo sapiens PE=2 SV=1				717	3	24.8
HP015	HV306_HUMAN	Ig heavy chain V-III region BUT OS=Homo sapiens PE=1 SV=1			4	337	3	19.1
HP015	HV307_HUMAN	Ig heavy chain V-III region CAM OS=Homo sapiens PE=1 SV=1			5	301	3	21.3
HP015	KV105_HUMAN	Ig kappa chain V-I region DEE OS=Homo sapiens PE=1 SV=1			2	573	3	16.7
HP015	ACTN2_HUMAN	Alpha-actinin-2 OS=Homo sapiens GN=ACTN2 PE=1 SV=1				69	3	3.8
HP015	TTHY_HUMAN	Transthyretin OS=Homo sapiens GN=TTR PE=1 SV=1			1	412	3	25.2
HP015	1C17_HUMAN	HLA class I histocompatibility antigen, Cw-17 alpha chain OS=Homo sapiens GN=HLA-C PE=1 SV=1				319	3	13.7
HP015	1A01_HUMAN	HLA class I histocompatibility antigen, A-1 alpha chain OS=Homo sapiens GN=HLA-A PE=1 SV=1				277	3	14
HP015	HLAH_HUMAN	Putative HLA class I histocompatibility antigen, alpha chain H OS=Homo sapiens GN=HLA-H PE=5 SV=3				269	3	14.1
HP015	1A29_HUMAN	HLA class I histocompatibility antigen, A-29 alpha chain OS=Homo sapiens GN=HLA-A PE=1 SV=2				266	3	14
HP015	1B54_HUMAN	HLA class I histocompatibility antigen, B-54 alpha chain OS=Homo sapiens GN=HLA-B PE=1 SV=1				243	3	13
HP015	1C02_HUMAN	HLA class I histocompatibility antigen, Cw-2 alpha chain OS=Homo sapiens GN=HLA-C PE=1 SV=1				230	3	13.9
HP015	1B18_HUMAN	HLA class I histocompatibility antigen, B-18 alpha chain OS=Homo sapiens GN=HLA-B PE=1 SV=1				211	3	13
HP015	1C04_HUMAN	HLA class I histocompatibility antigen, Cw-4 alpha chain OS=Homo sapiens GN=HLA-C PE=1 SV=1				110	3	11.2
HP015	1C18_HUMAN	HLA class I histocompatibility antigen, Cw-18 alpha chain OS=Homo sapiens GN=HLA-C PE=1 SV=1				103	3	11.2
HP015	C1QC_HUMAN	Complement C1q subcomponent subunit C OS=Homo sapiens GN=C1QC PE=1 SV=3			1	362	3	15.9
HP015	IGJ_HUMAN	Immunoglobulin J chain OS=Homo sapiens GN=IGJ PE=1 SV=4			1	282	3	25.8
HP015	TBA3C_HUMAN	Tubulin alpha-3C/D chain OS=Homo sapiens GN=TUBA3C PE=1 SV=3				171	3	12.2
HP015	TBA8_HUMAN	Tubulin alpha-8 chain OS=Homo sapiens GN=TUBA8 PE=1 SV=1				112	3	18.7
HP015	ANGT_HUMAN	Angiotensinogen OS=Homo sapiens GN=AGT PE=1 SV=1			1	264	3	11.1
HP015	PPIA_HUMAN	Peptidyl-prolyl cis-trans isomerase A OS=Homo sapiens GN=PPIA PE=1 SV=2			1	235	3	35.8
HP015	AT2A1_HUMAN	Sarcoplasmic/endoplasmic reticulum calcium ATPase 1 OS=Homo sapiens GN=ATP2A1 PE=1 SV=1			2	98	3	6.2
HP015	CD36_HUMAN	Platelet glycoprotein 4 OS=Homo sapiens GN=CD36 PE=1 SV=2			1	174	3	10
HP015	C4BPA_HUMAN	C4b-binding protein alpha chain OS=Homo sapiens GN=C4BPA PE=1 SV=2			1	167	3	5.7
HP015	KV204_HUMAN	Ig kappa chain V-II region TEW OS=Homo sapiens PE=1 SV=1			1	165	3	38.9
HP015	TPM4_HUMAN	Tropomyosin alpha-4 chain OS=Homo sapiens GN=TPM4 PE=1 SV=3			1	157	3	11.3
HP015	AMBP_HUMAN	Protein AMBP OS=Homo sapiens GN=AMBP PE=1 SV=1			1	147	3	13.4
HP015	TBB4B_HUMAN	Tubulin beta-4B chain OS=Homo sapiens GN=TUBB4B PE=1 SV=1				125	3	10.6
HP015	PIGR_HUMAN	Polymeric immunoglobulin receptor OS=Homo sapiens GN=PIGR PE=1 SV=4			1	140	3	6.7
HP015	RP1BL_HUMAN	Ras-related protein Rap-1b-like protein OS=Homo sapiens PE=2 SV=1				111	3	21.2
HP015	F13A_HUMAN	Coagulation factor XIII A chain OS=Homo sapiens GN=F13A1 PE=1 SV=4			1	119	3	6.4
HP015	CO5_HUMAN	Complement C5 OS=Homo sapiens GN=C5 PE=1 SV=4			1	116	3	4.5
HP015	CD44_HUMAN	CD44 antigen OS=Homo sapiens GN=CD44 PE=1 SV=3			1	113	3	5.5
HP015	RAB10_HUMAN	Ras-related protein Rab-10 OS=Homo sapiens GN=RAB10 PE=1 SV=1			1	98	3	16.5
HP015	RAB1A_HUMAN	Ras-related protein Rab-1A OS=Homo sapiens GN=RAB1A PE=1 SV=3			2	87	3	18.5
HP015	WDR1_HUMAN	WD repeat-containing protein 1 OS=Homo sapiens GN=WDR1 PE=1 SV=4			1	96	3	8.4
HP015	ZA2G_HUMAN	Zinc-alpha-2-glycoprotein OS=Homo sapiens GN=AZGP1 PE=1 SV=2			1	91	3	14.8
HP015	CH60_HUMAN	60 kDa heat shock protein, mitochondrial OS=Homo sapiens GN=HSPD1 PE=1 SV=2			1	86	3	10.1
HP015	CO9_HUMAN	Complement component C9 OS=Homo sapiens GN=C9 PE=1 SV=2			1	85	3	11.8
HP015	ITIH2_HUMAN	Inter-alpha-trypsin inhibitor heavy chain H2 OS=Homo sapiens GN=ITIH2 PE=1 SV=2			1	82	3	5.9
HP015	MOES_HUMAN	Moesin OS=Homo sapiens GN=MSN PE=1 SV=3			1	78	3	8.5
HP015	CDC42_HUMAN	Cell division control protein 42 homolog OS=Homo sapiens GN=CDC42 PE=1 SV=2			1	74	3	25.1
HP015	CO7_HUMAN	Complement component C7 OS=Homo sapiens GN=C7 PE=1 SV=2			1	68	3	5.1
HP015	GTR1_HUMAN	Solute carrier family 2, facilitated glucose transporter member 1 OS=Homo sapiens GN=SLC2A1 PE=1 SV=2			1	62	3	12.6
HP015	MMRN1_HUMAN	Multimerin-1 OS=Homo sapiens GN=MMRN1 PE=1 SV=3			1	55	3	4.7
HP015	POTEI_HUMAN	POTE ankyrin domain family member I OS=Homo sapiens GN=POTEI PE=3 SV=1				158	2	2
HP015	K1C24_HUMAN	Keratin, type I cytoskeletal 24 OS=Homo sapiens GN=KRT24 PE=1 SV=1				55	2	3.4
HP015	K1C15_HUMAN	Keratin, type I cytoskeletal 15 OS=Homo sapiens GN=KRT15 PE=1 SV=3				42	2	3.5
HP015	K1C28_HUMAN	Keratin, type I cytoskeletal 28 OS=Homo sapiens GN=KRT28 PE=1 SV=2				41	2	3.4
HP015	FLNC_HUMAN	Filamin-C OS=Homo sapiens GN=FLNC PE=1 SV=3				80	2	1
HP015	K2C4_HUMAN	Keratin, type II cytoskeletal 4 OS=Homo sapiens GN=KRT4 PE=1 SV=4				207	2	3.7
HP015	K22O_HUMAN	Keratin, type II cytoskeletal 2 oral OS=Homo sapiens GN=KRT76 PE=1 SV=2				75	2	2.7
HP015	K2C75_HUMAN	Keratin, type II cytoskeletal 75 OS=Homo sapiens GN=KRT75 PE=1 SV=2				69	2	3.6
HP015	KV301_HUMAN	Ig kappa chain V-III region B6 OS=Homo sapiens PE=1 SV=1			3	518	2	16.7
HP015	APOC3_HUMAN	Apolipoprotein C-III OS=Homo sapiens GN=APOC3 PE=1 SV=1			1	915	2	19.2
HP015	FHR2_HUMAN	Complement factor H-related protein 2 OS=Homo sapiens GN=CFHR2 PE=1 SV=1			2	63	2	9.6
HP015	FHR1_HUMAN	Complement factor H-related protein 1 OS=Homo sapiens GN=CFHR1 PE=1 SV=2				83	2	7.3
HP015	HV301_HUMAN	Ig heavy chain V-III region TRO OS=Homo sapiens PE=1 SV=1			1	685	2	27.9
HP015	HV305_HUMAN	Ig heavy chain V-III region BRO OS=Homo sapiens PE=1 SV=1			2	565	2	25
HP015	HV320_HUMAN	Ig heavy chain V-III region GAL OS=Homo sapiens PE=1 SV=1			3	400	2	12.9
HP015	HV303_HUMAN	Ig heavy chain V-III region 23 OS=Homo sapiens GN=IGHV3-23 PE=1 SV=2				179	2	12.8
HP015	KV101_HUMAN	Ig kappa chain V-I region AG OS=Homo sapiens PE=1 SV=1			1	621	2	31.5
HP015	KV121_HUMAN	Ig kappa chain V-I region Ni OS=Homo sapiens PE=1 SV=1			3	213	2	30.4
HP015	APOC2_HUMAN	Apolipoprotein C-II OS=Homo sapiens GN=APOC2 PE=1 SV=1			1	601	2	23.8
HP015	ANK3_HUMAN	Ankyrin-3 OS=Homo sapiens GN=ANK3 PE=1 SV=3				120	2	0.6
HP015	KV106_HUMAN	Ig kappa chain V-I region EU OS=Homo sapiens PE=1 SV=1			1	441	2	26.9
HP015	KV110_HUMAN	Ig heavy chain V-I region 5 (Fragment) OS=Homo sapiens GN=IGKV1-5 PE=4 SV=2			2	109	2	24.8
HP015	1A80_HUMAN	HLA class I histocompatibility antigen, A-80 alpha chain OS=Homo sapiens GN=HLA-A PE=1 SV=1				245	2	13.7
HP015	1C05_HUMAN	HLA class I histocompatibility antigen, Cw-5 alpha chain OS=Homo sapiens GN=HLA-C PE=1 SV=1				226	2	10.1
HP015	HLAE_HUMAN	HLA class I histocompatibility antigen, alpha chain E OS=Homo sapiens GN=HLA-E PE=1 SV=3				97	2	7.5
HP015	HLAG_HUMAN	HLA class I histocompatibility antigen, alpha chain G OS=Homo sapiens GN=HLA-G PE=1 SV=1				91	2	10.9
HP015	1C01_HUMAN	HLA class I histocompatibility antigen, Cw-1 alpha chain OS=Homo sapiens GN=HLA-C PE=1 SV=1				72	2	7.7
HP015	1C03_HUMAN	HLA class I histocompatibility antigen, Cw-3 alpha chain OS=Homo sapiens GN=HLA-C PE=1 SV=2				60	2	7.4
HP015	HV318_HUMAN	Ig heavy chain V-III region TUR OS=Homo sapiens PE=1 SV=1			1	349	2	26.7
HP015	1433G_HUMAN	14-3-3 protein gamma OS=Homo sapiens GN=YWHAG PE=1 SV=2			2	102	2	8.9
HP015	HSP72_HUMAN	Heat shock-related 70 kDa protein 2 OS=Homo sapiens GN=HSPA2 PE=1 SV=1				104	2	4.7
HP015	MYL6B_HUMAN	Myosin light chain 6B OS=Homo sapiens GN=MYL6B PE=1 SV=1				79	2	11.5
HP015	GTR3_HUMAN	Solute carrier family 2, facilitated glucose transporter member 3 OS=Homo sapiens GN=SLC2A3 PE=2 SV=1			1	178	2	5.8
HP015	GP1BB_HUMAN	Platelet glycoprotein Ib beta chain OS=Homo sapiens GN=GP1BB PE=1 SV=1			1	172	2	10.7
HP015	HBA_HUMAN	Hemoglobin subunit alpha OS=Homo sapiens GN=HBA1 PE=1 SV=2			1	166	2	16.9
HP015	KV201_HUMAN	Ig kappa chain V-II region Cum OS=Homo sapiens PE=1 SV=1				107	2	17.4
HP015	AACT_HUMAN	Alpha-1-antichymotrypsin OS=Homo sapiens GN=SERPINA3 PE=1 SV=2			1	165	2	7.1
HP015	TPM1_HUMAN	Tropomyosin alpha-1 chain OS=Homo sapiens GN=TPM1 PE=1 SV=2				69	2	4.9
HP015	GNAI2_HUMAN	Guanine nucleotide-binding protein G(i) subunit alpha-2 OS=Homo sapiens GN=GNAI2 PE=1 SV=3			1	156	2	7.3
HP015	MYL9_HUMAN	Myosin regulatory light polypeptide 9 OS=Homo sapiens GN=MYL9 PE=1 SV=4			2	85	2	12.2
HP015	APOL1_HUMAN	Apolipoprotein L1 OS=Homo sapiens GN=APOL1 PE=1 SV=5			1	146	2	6.5
HP015	TBB2A_HUMAN	Tubulin beta-2A chain OS=Homo sapiens GN=TUBB2A PE=1 SV=1				95	3	11.9
HP015	TBB4A_HUMAN	Tubulin beta-4A chain OS=Homo sapiens GN=TUBB4A PE=1 SV=2				68	2	7.9
HP015	GLPA_HUMAN	Glycophorin-A OS=Homo sapiens GN=GYPA PE=1 SV=2			1	138	2	20.7
HP015	HRG_HUMAN	Histidine-rich glycoprotein OS=Homo sapiens GN=HRG PE=1 SV=1			1	118	2	5.7
HP015	NB5R3_HUMAN	NADH-cytochrome b5 reductase 3 OS=Homo sapiens GN=CYB5R3 PE=1 SV=3			1	116	2	12
HP015	LG3BP_HUMAN	Galectin-3-binding protein OS=Homo sapiens GN=LGALS3BP PE=1 SV=1			1	114	2	7
HP015	APOA4_HUMAN	Apolipoprotein A-IV OS=Homo sapiens GN=APOA4 PE=1 SV=3			1	113	2	4.8
HP015	PDIA1_HUMAN	Protein disulfide-isomerase OS=Homo sapiens GN=P4HB PE=1 SV=3			1	101	2	8.1
HP015	RAB14_HUMAN	Ras-related protein Rab-14 OS=Homo sapiens GN=RAB14 PE=1 SV=4			3	57	2	19.1
HP015	RAB15_HUMAN	Ras-related protein Rab-15 OS=Homo sapiens GN=RAB15 PE=1 SV=1				61	2	10.4
HP015	ALDOA_HUMAN	Fructose-bisphosphate aldolase A OS=Homo sapiens GN=ALDOA PE=1 SV=2			1	90	2	9.3
HP015	ITB1_HUMAN	Integrin beta-1 OS=Homo sapiens GN=ITGB1 PE=1 SV=2			1	89	2	3.6
HP015	A1AG1_HUMAN	Alpha-1-acid glycoprotein 1 OS=Homo sapiens GN=ORM1 PE=1 SV=1			1	86	2	14.4
HP015	GPIX_HUMAN	Platelet glycoprotein IX OS=Homo sapiens GN=GP9 PE=1 SV=3			1	85	2	16.4
HP015	EZRI_HUMAN	Ezrin OS=Homo sapiens GN=EZR PE=1 SV=4				64	2	4.8
HP015	FBLN1_HUMAN	Fibulin-1 OS=Homo sapiens GN=FBLN1 PE=1 SV=4			1	77	2	5.5
HP015	PROS_HUMAN	Vitamin K-dependent protein S OS=Homo sapiens GN=PROS1 PE=1 SV=1			1	75	2	4.4
HP015	ENDD1_HUMAN	Endonuclease domain-containing 1 protein OS=Homo sapiens GN=ENDOD1 PE=1 SV=2			1	74	2	8.2
HP015	COF1_HUMAN	Cofilin-1 OS=Homo sapiens GN=CFL1 PE=1 SV=3			1	71	2	16.9
HP015	LDHB_HUMAN	L-lactate dehydrogenase B chain OS=Homo sapiens GN=LDHB PE=1 SV=2			1	71	2	8.4
HP015	RHOA_HUMAN	Transforming protein RhoA OS=Homo sapiens GN=RHOA PE=1 SV=1			1	67	2	14.5
HP015	KV306_HUMAN	Ig kappa chain V-III region POM OS=Homo sapiens PE=1 SV=1			1	67	2	24.8
HP015	CALM_HUMAN	Calmodulin OS=Homo sapiens GN=CALM1 PE=1 SV=2			1	64	2	22.1
HP015	CLH1_HUMAN	Clathrin heavy chain 1 OS=Homo sapiens GN=CLTC PE=1 SV=5			1	63	2	2.2
HP015	GDIB_HUMAN	Rab GDP dissociation inhibitor beta OS=Homo sapiens GN=GDI2 PE=1 SV=2			1	62	2	7
HP015	MYO1G_HUMAN	Unconventional myosin-Ig OS=Homo sapiens GN=MYO1G PE=1 SV=2			1	60	2	2.4
HP015	GBB1_HUMAN	Guanine nucleotide-binding protein G(I)/G(S)/G(T) subunit beta-1 OS=Homo sapiens GN=GNB1 PE=1 SV=3			1	60	2	8.8
HP015	GBB2_HUMAN	Guanine nucleotide-binding protein G(I)/G(S)/G(T) subunit beta-2 OS=Homo sapiens GN=GNB2 PE=1 SV=3			2	45	2	8.5
HP015	LYAM3_HUMAN	P-selectin OS=Homo sapiens GN=SELP PE=1 SV=3			1	56	2	5.7
HP015	CALX_HUMAN	Calnexin OS=Homo sapiens GN=CANX PE=1 SV=2			1	55	2	5.2
HP015	ATPA_HUMAN	ATP synthase subunit alpha, mitochondrial OS=Homo sapiens GN=ATP5A1 PE=1 SV=1			1	55	2	4.5
HP015	LBP_HUMAN	Lipopolysaccharide-binding protein OS=Homo sapiens GN=LBP PE=1 SV=3			1	41	2	4.6
HP015	ILK_HUMAN	Integrin-linked protein kinase OS=Homo sapiens GN=ILK PE=1 SV=2			1	38	2	5.1
HP013	APOB_HUMAN	Apolipoprotein B-100 OS=Homo sapiens GN=APOB PE=1 SV=2			1	14771	121	38.3
HP013	CO3_HUMAN	Complement C3 OS=Homo sapiens GN=C3 PE=1 SV=2			1	15488	83	67.9
HP013	CO4B_HUMAN	Complement C4-B OS=Homo sapiens GN=C4B PE=1 SV=2			1	8762	57	49.8
HP013	CO4A_HUMAN	Complement C4-A OS=Homo sapiens GN=C4A PE=1 SV=2			2	8253	57	48.2
HP013	ALBU_HUMAN	Serum albumin OS=Homo sapiens GN=ALB PE=1 SV=2			1	11854	54	77.3
HP013	A2MG_HUMAN	Alpha-2-macroglobulin OS=Homo sapiens GN=A2M PE=1 SV=3			1	4692	47	48.4
HP013	TRFE_HUMAN	Serotransferrin OS=Homo sapiens GN=TF PE=1 SV=3			1	5601	37	61.3
HP013	FIBB_HUMAN	Fibrinogen beta chain OS=Homo sapiens GN=FGB PE=1 SV=2			1	5347	31	73.7
HP013	MYH9_HUMAN	Myosin-9 OS=Homo sapiens GN=MYH9 PE=1 SV=4			1	1782	30	22.8
HP013	PZP_HUMAN	Pregnancy zone protein OS=Homo sapiens GN=PZP PE=1 SV=4			2	2142	28	31.9
HP013	FLNA_HUMAN	Filamin-A OS=Homo sapiens GN=FLNA PE=1 SV=4			1	1138	27	16.7
HP013	SPTA1_HUMAN	Spectrin alpha chain, erythrocytic 1 OS=Homo sapiens GN=SPTA1 PE=1 SV=5			1	1435	26	19.1
HP013	B3AT_HUMAN	Band 3 anion transport protein OS=Homo sapiens GN=SLC4A1 PE=1 SV=3			1	2003	25	51.5
HP013	CFAH_HUMAN	Complement factor H OS=Homo sapiens GN=CFH PE=1 SV=4			1	1439	24	31.4
HP013	FINC_HUMAN	Fibronectin OS=Homo sapiens GN=FN1 PE=1 SV=4			1	1106	24	17.1
HP013	CERU_HUMAN	Ceruloplasmin OS=Homo sapiens GN=CP PE=1 SV=1			1	2525	23	36.2
HP013	IGHM_HUMAN	Ig mu chain C region OS=Homo sapiens GN=IGHM PE=1 SV=3			1	3636	21	52.7
HP013	SPTB1_HUMAN	Spectrin beta chain, erythrocytic OS=Homo sapiens GN=SPTB PE=1 SV=5			1	902	21	20.1
HP013	APOA_HUMAN	Apolipoprotein(a) OS=Homo sapiens GN=LPA PE=1 SV=1			1	1376	19	6.2
HP013	FIBA_HUMAN	Fibrinogen alpha chain OS=Homo sapiens GN=FGA PE=1 SV=2			1	3704	18	31.2
HP013	FIBG_HUMAN	Fibrinogen gamma chain OS=Homo sapiens GN=FGG PE=1 SV=3			1	2268	18	48.3
HP013	ITA2B_HUMAN	Integrin alpha-IIb OS=Homo sapiens GN=ITGA2B PE=1 SV=3			1	917	18	26.7
HP013	ACTB_HUMAN	Actin, cytoplasmic 1 OS=Homo sapiens GN=ACTB PE=1 SV=1			1	3027	17	62.4
HP013	PLMN_HUMAN	Plasminogen OS=Homo sapiens GN=PLG PE=1 SV=2			1	908	17	34.1
HP013	KNG1_HUMAN	Kininogen-1 OS=Homo sapiens GN=KNG1 PE=1 SV=2			1	968	16	36.3
HP013	VTDB_HUMAN	Vitamin D-binding protein OS=Homo sapiens GN=GC PE=1 SV=1			1	2519	15	44.5
HP013	MUCB_HUMAN	Ig mu heavy chain disease protein OS=Homo sapiens PE=1 SV=1				2234	14	44.5
HP013	ANK1_HUMAN	Ankyrin-1 OS=Homo sapiens GN=ANK1 PE=1 SV=3			1	548	14	12.5
HP013	IGHG1_HUMAN	Ig gamma-1 chain C region OS=Homo sapiens GN=IGHG1 PE=1 SV=1			1	3018	13	60.3
HP013	IGHG3_HUMAN	Ig gamma-3 chain C region OS=Homo sapiens GN=IGHG3 PE=1 SV=2			4	1495	13	43.8
HP013	IGHA1_HUMAN	Ig alpha-1 chain C region OS=Homo sapiens GN=IGHA1 PE=1 SV=2			1	2767	13	64.9
HP013	HPT_HUMAN	Haptoglobin OS=Homo sapiens GN=HP PE=1 SV=1			1	1939	13	34.2
HP013	HPTR_HUMAN	Haptoglobin-related protein OS=Homo sapiens GN=HPR PE=2 SV=2			2	1241	13	41.7
HP013	CFAB_HUMAN	Complement factor B OS=Homo sapiens GN=CFB PE=1 SV=2			1	604	13	33.1
HP013	IGHG2_HUMAN	Ig gamma-2 chain C region OS=Homo sapiens GN=IGHG2 PE=1 SV=2			3	2156	12	46
HP013	A1AT_HUMAN	Alpha-1-antitrypsin OS=Homo sapiens GN=SERPINA1 PE=1 SV=3			1	2200	12	34.4
HP013	HEMO_HUMAN	Hemopexin OS=Homo sapiens GN=HPX PE=1 SV=2			1	1506	12	36.1
HP013	ITIH4_HUMAN	Inter-alpha-trypsin inhibitor heavy chain H4 OS=Homo sapiens GN=ITIH4 PE=1 SV=4			1	984	12	23
HP013	K1C9_HUMAN	Keratin, type I cytoskeletal 9 OS=Homo sapiens GN=KRT9 PE=1 SV=3			1	961	12	36.6
HP013	TLN1_HUMAN	Talin-1 OS=Homo sapiens GN=TLN1 PE=1 SV=3			1	702	12	7.9
HP013	ACTA_HUMAN	Actin, aortic smooth muscle OS=Homo sapiens GN=ACTA2 PE=1 SV=1			2	929	11	39
HP013	ACTS_HUMAN	Actin, alpha skeletal muscle OS=Homo sapiens GN=ACTA1 PE=1 SV=1				912	11	39
HP013	APOE_HUMAN	Apolipoprotein E OS=Homo sapiens GN=APOE PE=1 SV=1			1	797	11	44.2
HP013	ITIH2_HUMAN	Inter-alpha-trypsin inhibitor heavy chain H2 OS=Homo sapiens GN=ITIH2 PE=1 SV=2			1	736	11	21.6
HP013	ITB3_HUMAN	Integrin beta-3 OS=Homo sapiens GN=ITGB3 PE=1 SV=2			1	636	11	22.1
HP013	THRB_HUMAN	Prothrombin OS=Homo sapiens GN=F2 PE=1 SV=2			1	561	11	29.9
HP013	ACTH_HUMAN	Actin, gamma-enteric smooth muscle OS=Homo sapiens GN=ACTG2 PE=1 SV=1				878	10	29.3
HP013	IGHA2_HUMAN	Ig alpha-2 chain C region OS=Homo sapiens GN=IGHA2 PE=1 SV=3			2	2057	10	56.5
HP013	K1C10_HUMAN	Keratin, type I cytoskeletal 10 OS=Homo sapiens GN=KRT10 PE=1 SV=6			1	932	10	28.1
HP013	A1BG_HUMAN	Alpha-1B-glycoprotein OS=Homo sapiens GN=A1BG PE=1 SV=4			1	896	10	33.5
HP013	CD5L_HUMAN	CD5 antigen-like OS=Homo sapiens GN=CD5L PE=1 SV=1			1	829	9	47
HP013	ITIH1_HUMAN	Inter-alpha-trypsin inhibitor heavy chain H1 OS=Homo sapiens GN=ITIH1 PE=1 SV=3			1	665	9	14.6
HP013	APOH_HUMAN	Beta-2-glycoprotein 1 OS=Homo sapiens GN=APOH PE=1 SV=3			1	638	9	37.7
HP013	APOA1_HUMAN	Apolipoprotein A-I OS=Homo sapiens GN=APOA1 PE=1 SV=1			1	510	9	31.5
HP013	URP2_HUMAN	Fermitin family homolog 3 OS=Homo sapiens GN=FERMT3 PE=1 SV=1			1	451	9	25.2
HP013	IGHG4_HUMAN	Ig gamma-4 chain C region OS=Homo sapiens GN=IGHG4 PE=1 SV=1			2	2279	8	38.2
HP013	ANT3_HUMAN	Antithrombin-III OS=Homo sapiens GN=SERPINC1 PE=1 SV=1			1	523	8	27.4
HP013	STOM_HUMAN	Erythrocyte band 7 integral membrane protein OS=Homo sapiens GN=STOM PE=1 SV=3			1	519	8	46.5
HP013	VTNC_HUMAN	Vitronectin OS=Homo sapiens GN=VTN PE=1 SV=1			1	428	8	22
HP013	AFAM_HUMAN	Afamin OS=Homo sapiens GN=AFM PE=1 SV=1			1	373	8	22.5
HP013	AACT_HUMAN	Alpha-1-antichymotrypsin OS=Homo sapiens GN=SERPINA3 PE=1 SV=2			1	321	8	21.7
HP013	IGKC_HUMAN	Ig kappa chain C region OS=Homo sapiens GN=IGKC PE=1 SV=1			1	3412	7	80.2
HP013	ANGT_HUMAN	Angiotensinogen OS=Homo sapiens GN=AGT PE=1 SV=1			1	771	7	25.4
HP013	CLUS_HUMAN	Clusterin OS=Homo sapiens GN=CLU PE=1 SV=1			1	589	7	21.2
HP013	FETUA_HUMAN	Alpha-2-HS-glycoprotein OS=Homo sapiens GN=AHSG PE=1 SV=1			1	579	7	42.8
HP013	C1S_HUMAN	Complement C1s subcomponent OS=Homo sapiens GN=C1S PE=1 SV=1			1	464	7	16.7
HP013	EPB42_HUMAN	Erythrocyte membrane protein band 4.2 OS=Homo sapiens GN=EPB42 PE=1 SV=3			1	303	7	16.9
HP013	GELS_HUMAN	Gelsolin OS=Homo sapiens GN=GSN PE=1 SV=1			1	278	7	18.9
HP013	LAC2_HUMAN	Ig lambda-2 chain C regions OS=Homo sapiens GN=IGLC2 PE=1 SV=1			1	2321	6	69.8
HP013	IGLL5_HUMAN	Immunoglobulin lambda-like polypeptide 5 OS=Homo sapiens GN=IGLL5 PE=2 SV=2			2	2104	6	34.6
HP013	TTHY_HUMAN	Transthyretin OS=Homo sapiens GN=TTR PE=1 SV=1			1	912	6	64.6
HP013	K2C1_HUMAN	Keratin, type II cytoskeletal 1 OS=Homo sapiens GN=KRT1 PE=1 SV=6			1	364	6	18.2
HP013	41_HUMAN	Protein 4.1 OS=Homo sapiens GN=EPB41 PE=1 SV=4			1	231	6	13
HP013	MOES_HUMAN	Moesin OS=Homo sapiens GN=MSN PE=1 SV=3			1	222	6	12.7
HP013	VINC_HUMAN	Vinculin OS=Homo sapiens GN=VCL PE=1 SV=4			1	219	6	8.7
HP013	POTEE_HUMAN	POTE ankyrin domain family member E OS=Homo sapiens GN=POTEE PE=1 SV=3				479	5	6.8
HP013	FHR1_HUMAN	Complement factor H-related protein 1 OS=Homo sapiens GN=CFHR1 PE=1 SV=2			2	153	5	30.3
HP013	PON1_HUMAN	Serum paraoxonase/arylesterase 1 OS=Homo sapiens GN=PON1 PE=1 SV=3			1	542	5	29.9
HP013	PROP_HUMAN	Properdin OS=Homo sapiens GN=CFP PE=1 SV=2			1	436	5	19
HP013	AMBP_HUMAN	Protein AMBP OS=Homo sapiens GN=AMBP PE=1 SV=1			1	293	5	19.3
HP013	FA5_HUMAN	Coagulation factor V OS=Homo sapiens GN=F5 PE=1 SV=4			1	154	5	3.5
HP013	CO7_HUMAN	Complement component C7 OS=Homo sapiens GN=C7 PE=1 SV=2			1	148	5	11.5
HP013	POTEF_HUMAN	POTE ankyrin domain family member F OS=Homo sapiens GN=POTEF PE=1 SV=2				330	4	4.7
HP013	LAC6_HUMAN	Ig lambda-6 chain C region OS=Homo sapiens GN=IGLC6 PE=4 SV=1				1655	4	50.9
HP013	KV307_HUMAN	Ig kappa chain V-III region GOL OS=Homo sapiens PE=1 SV=1			1	1019	4	55
HP013	KV302_HUMAN	Ig kappa chain V-III region SIE OS=Homo sapiens PE=1 SV=1			2	908	4	45.9
HP013	KV301_HUMAN	Ig kappa chain V-III region B6 OS=Homo sapiens PE=1 SV=1			3	534	4	31.5
HP013	HBB_HUMAN	Hemoglobin subunit beta OS=Homo sapiens GN=HBB PE=1 SV=2			1	456	4	34.7
HP013	APOL1_HUMAN	Apolipoprotein L1 OS=Homo sapiens GN=APOL1 PE=1 SV=5			1	378	4	17.6
HP013	A1AG1_HUMAN	Alpha-1-acid glycoprotein 1 OS=Homo sapiens GN=ORM1 PE=1 SV=1			1	259	4	24.9
HP013	C1QC_HUMAN	Complement C1q subcomponent subunit C OS=Homo sapiens GN=C1QC PE=1 SV=3			1	256	4	17.6
HP013	K22E_HUMAN	Keratin, type II cytoskeletal 2 epidermal OS=Homo sapiens GN=KRT2 PE=1 SV=2			1	186	4	13.9
HP013	MFGM_HUMAN	Lactadherin OS=Homo sapiens GN=MFGE8 PE=1 SV=2			1	153	4	16.5
HP013	AQP1_HUMAN	Aquaporin-1 OS=Homo sapiens GN=AQP1 PE=1 SV=3			1	153	4	32.3
HP013	ENOA_HUMAN	Alpha-enolase OS=Homo sapiens GN=ENO1 PE=1 SV=2			1	147	4	15
HP013	PROF1_HUMAN	Profilin-1 OS=Homo sapiens GN=PFN1 PE=1 SV=2			1	145	4	32.9
HP013	APOD_HUMAN	Apolipoprotein D OS=Homo sapiens GN=APOD PE=1 SV=1			1	140	4	27
HP013	KLKB1_HUMAN	Plasma kallikrein OS=Homo sapiens GN=KLKB1 PE=1 SV=1			1	138	4	8
HP013	C1QB_HUMAN	Complement C1q subcomponent subunit B OS=Homo sapiens GN=C1QB PE=1 SV=3			1	129	4	24.1
HP013	1B07_HUMAN	HLA class I histocompatibility antigen, B-7 alpha chain OS=Homo sapiens GN=HLA-B PE=1 SV=3			1	108	4	15.2
HP013	MYL6_HUMAN	Myosin light polypeptide 6 OS=Homo sapiens GN=MYL6 PE=1 SV=2			1	87	4	34.4
HP013	GNAI2_HUMAN	Guanine nucleotide-binding protein G(i) subunit alpha-2 OS=Homo sapiens GN=GNAI2 PE=1 SV=3			1	84	4	23.9
HP013	POTEI_HUMAN	POTE ankyrin domain family member I OS=Homo sapiens GN=POTEI PE=3 SV=1				98	3	3.2
HP013	LAC7_HUMAN	Ig lambda-7 chain C region OS=Homo sapiens GN=IGLC7 PE=4 SV=2				1111	3	36.8
HP013	KV304_HUMAN	Ig kappa chain V-III region Ti OS=Homo sapiens PE=1 SV=1				898	3	37.6
HP013	KV312_HUMAN	Ig kappa chain V-III region HAH OS=Homo sapiens PE=2 SV=1				419	3	24.8
HP013	APOC3_HUMAN	Apolipoprotein C-III OS=Homo sapiens GN=APOC3 PE=1 SV=1			1	851	3	37.4
HP013	HV305_HUMAN	Ig heavy chain V-III region BRO OS=Homo sapiens PE=1 SV=1			2	615	3	34.2
HP013	HV303_HUMAN	Ig heavy chain V-III region 23 OS=Homo sapiens GN=IGHV3-23 PE=1 SV=2			4	293	3	22.2
HP013	HV306_HUMAN	Ig heavy chain V-III region BUT OS=Homo sapiens PE=1 SV=1			5	206	3	35.7
HP013	HV307_HUMAN	Ig heavy chain V-III region CAM OS=Homo sapiens PE=1 SV=1				286	3	21.3
HP013	CO9_HUMAN	Complement component C9 OS=Homo sapiens GN=C9 PE=1 SV=2			1	348	3	11.8
HP013	1433Z_HUMAN	14-3-3 protein zeta/delta OS=Homo sapiens GN=YWHAZ PE=1 SV=1			1	336	3	20.8
HP013	KV204_HUMAN	Ig kappa chain V-II region TEW OS=Homo sapiens PE=1 SV=1			1	287	3	38.9
HP013	IGJ_HUMAN	Immunoglobulin J chain OS=Homo sapiens GN=IGJ PE=1 SV=4			1	265	3	25.8
HP013	EZRI_HUMAN	Ezrin OS=Homo sapiens GN=EZR PE=1 SV=4				158	3	6.5
HP013	LBP_HUMAN	Lipopolysaccharide-binding protein OS=Homo sapiens GN=LBP PE=1 SV=3			1	220	3	8.5
HP013	C4BPA_HUMAN	C4b-binding protein alpha chain OS=Homo sapiens GN=C4BPA PE=1 SV=2			1	206	3	6.2
HP013	PSG4_HUMAN	Pregnancy-specific beta-1-glycoprotein 4 OS=Homo sapiens GN=PSG4 PE=2 SV=3			1	149	3	11
HP013	SAMP_HUMAN	Serum amyloid P-component OS=Homo sapiens GN=APCS PE=1 SV=2			1	123	3	17
HP013	ACTN1_HUMAN	Alpha-actinin-1 OS=Homo sapiens GN=ACTN1 PE=1 SV=2			1	122	3	7.6
HP013	PECA1_HUMAN	Platelet endothelial cell adhesion molecule OS=Homo sapiens GN=PECAM1 PE=1 SV=1			1	119	3	5.8
HP013	PPIA_HUMAN	Peptidyl-prolyl cis-trans isomerase A OS=Homo sapiens GN=PPIA PE=1 SV=2			1	117	3	33.9
HP013	CO2_HUMAN	Complement C2 OS=Homo sapiens GN=C2 PE=1 SV=2			1	111	3	10.2
HP013	HLAH_HUMAN	Putative HLA class I histocompatibility antigen, alpha chain H OS=Homo sapiens GN=HLA-H PE=5 SV=3			2	87	3	11
HP013	1B40_HUMAN	HLA class I histocompatibility antigen, B-40 alpha chain OS=Homo sapiens GN=HLA-B PE=1 SV=1				96	3	11.3
HP013	1B14_HUMAN	HLA class I histocompatibility antigen, B-14 alpha chain OS=Homo sapiens GN=HLA-B PE=1 SV=1				94	3	11.3
HP013	1C06_HUMAN	HLA class I histocompatibility antigen, Cw-6 alpha chain OS=Homo sapiens GN=HLA-C PE=1 SV=2				79	3	11.2
HP013	COR1A_HUMAN	Coronin-1A OS=Homo sapiens GN=CORO1A PE=1 SV=4			1	90	3	14.1
HP013	A2AP_HUMAN	Alpha-2-antiplasmin OS=Homo sapiens GN=SERPINF2 PE=1 SV=3			1	90	3	9.6
HP013	G3P_HUMAN	Glyceraldehyde-3-phosphate dehydrogenase OS=Homo sapiens GN=GAPDH PE=1 SV=3			1	85	3	9.6
HP013	RAP1B_HUMAN	Ras-related protein Rap-1b OS=Homo sapiens GN=RAP1B PE=1 SV=1			1	82	3	30.4
HP013	TBB1_HUMAN	Tubulin beta-1 chain OS=Homo sapiens GN=TUBB1 PE=1 SV=1			1	80	3	9.5
HP013	TFR1_HUMAN	Transferrin receptor protein 1 OS=Homo sapiens GN=TFRC PE=1 SV=2			1	76	3	5.3
HP013	RAB10_HUMAN	Ras-related protein Rab-10 OS=Homo sapiens GN=RAB10 PE=1 SV=1			1	73	3	16.5
HP013	ML12A_HUMAN	Myosin regulatory light chain 12A OS=Homo sapiens GN=MYL12A PE=1 SV=2			1	73	3	17.5
HP013	KPYM_HUMAN	Pyruvate kinase PKM OS=Homo sapiens GN=PKM PE=1 SV=4			1	71	3	11.9
HP013	CALM_HUMAN	Calmodulin OS=Homo sapiens GN=CALM1 PE=1 SV=2			1	58	3	47
HP013	ACTBL_HUMAN	Beta-actin-like protein 2 OS=Homo sapiens GN=ACTBL2 PE=1 SV=2				313	2	9
HP013	ACTBM_HUMAN	Putative beta-actin-like protein 3 OS=Homo sapiens GN=POTEKP PE=5 SV=1				270	2	7.7
HP013	POTEJ_HUMAN	POTE ankyrin domain family member J OS=Homo sapiens GN=POTEJ PE=3 SV=1				85	2	2.2
HP013	APOC2_HUMAN	Apolipoprotein C-II OS=Homo sapiens GN=APOC2 PE=1 SV=1			1	879	2	23.8
HP013	HV313_HUMAN	Ig heavy chain V-III region POM OS=Homo sapiens PE=1 SV=1			3	455	2	31.9
HP013	HV308_HUMAN	Ig heavy chain V-III region GA OS=Homo sapiens PE=1 SV=1			6	82	2	24.6
HP013	HV304_HUMAN	Ig heavy chain V-III region TIL OS=Homo sapiens PE=1 SV=1				476	2	26.1
HP013	HV319_HUMAN	Ig heavy chain V-III region JON OS=Homo sapiens PE=1 SV=1			1	553	2	39.1
HP013	KV105_HUMAN	Ig kappa chain V-I region DEE OS=Homo sapiens PE=1 SV=1			1	546	2	16.7
HP013	KV106_HUMAN	Ig kappa chain V-I region EU OS=Homo sapiens PE=1 SV=1			1	486	2	26.9
HP013	KV110_HUMAN	Ig heavy chain V-I region 5 (Fragment) OS=Homo sapiens GN=IGKV1-5 PE=4 SV=2			2	103	2	13.7
HP013	HBD_HUMAN	Hemoglobin subunit delta OS=Homo sapiens GN=HBD PE=1 SV=2			2	108	2	19.7
HP013	1433B_HUMAN	14-3-3 protein beta/alpha OS=Homo sapiens GN=YWHAB PE=1 SV=3			2	54	2	15
HP013	1433E_HUMAN	14-3-3 protein epsilon OS=Homo sapiens GN=YWHAE PE=1 SV=1			3	52	2	14.5
HP013	KV201_HUMAN	Ig kappa chain V-II region Cum OS=Homo sapiens PE=1 SV=1				199	2	17.4
HP013	HBA_HUMAN	Hemoglobin subunit alpha OS=Homo sapiens GN=HBA1 PE=1 SV=2			1	228	2	16.9
HP013	APOA2_HUMAN	Apolipoprotein A-II OS=Homo sapiens GN=APOA2 PE=1 SV=1			1	182	2	25
HP013	FA12_HUMAN	Coagulation factor XII OS=Homo sapiens GN=F12 PE=1 SV=3			1	174	2	5.9
HP013	HRG_HUMAN	Histidine-rich glycoprotein OS=Homo sapiens GN=HRG PE=1 SV=1			1	168	2	5.7
HP013	PSG6_HUMAN	Pregnancy-specific beta-1-glycoprotein 6 OS=Homo sapiens GN=PSG6 PE=2 SV=1			2	143	2	6.2
HP013	PSG9_HUMAN	Pregnancy-specific beta-1-glycoprotein 9 OS=Homo sapiens GN=PSG9 PE=2 SV=2			3	133	2	6.3
HP013	ENOG_HUMAN	Gamma-enolase OS=Homo sapiens GN=ENO2 PE=1 SV=3				96	2	7.1
HP013	GLPA_HUMAN	Glycophorin-A OS=Homo sapiens GN=GYPA PE=1 SV=2			1	138	2	20.7
HP013	CO8A_HUMAN	Complement component C8 alpha chain OS=Homo sapiens GN=C8A PE=1 SV=2			1	130	2	6
HP013	CO6_HUMAN	Complement component C6 OS=Homo sapiens GN=C6 PE=1 SV=3			1	111	2	4.5
HP013	1A69_HUMAN	HLA class I histocompatibility antigen, A-69 alpha chain OS=Homo sapiens GN=HLA-A PE=1 SV=2				81	2	7.4
HP013	1A01_HUMAN	HLA class I histocompatibility antigen, A-1 alpha chain OS=Homo sapiens GN=HLA-A PE=1 SV=1				75	2	7.1
HP013	HLAE_HUMAN	HLA class I histocompatibility antigen, alpha chain E OS=Homo sapiens GN=HLA-E PE=1 SV=3				67	2	7.5
HP013	1C02_HUMAN	HLA class I histocompatibility antigen, Cw-2 alpha chain OS=Homo sapiens GN=HLA-C PE=1 SV=1				66	2	7.4
HP013	1B48_HUMAN	HLA class I histocompatibility antigen, B-48 alpha chain OS=Homo sapiens GN=HLA-B PE=1 SV=1				58	2	7.7
HP013	1C01_HUMAN	HLA class I histocompatibility antigen, Cw-1 alpha chain OS=Homo sapiens GN=HLA-C PE=1 SV=1				43	2	7.7
HP013	GTR1_HUMAN	Solute carrier family 2, facilitated glucose transporter member 1 OS=Homo sapiens GN=SLC2A1 PE=1 SV=2			1	97	2	7.7
HP013	LG3BP_HUMAN	Galectin-3-binding protein OS=Homo sapiens GN=LGALS3BP PE=1 SV=1			1	95	2	5.1
HP013	RAP1A_HUMAN	Ras-related protein Rap-1A OS=Homo sapiens GN=RAP1A PE=1 SV=1				61	2	23.4
HP013	KV306_HUMAN	Ig kappa chain V-III region POM OS=Homo sapiens PE=1 SV=1			1	77	2	24.8
HP013	KV113_HUMAN	Ig kappa chain V-I region Lay OS=Homo sapiens PE=1 SV=1			2	45	2	25
HP013	KV303_HUMAN	Ig kappa chain V-III region NG9 (Fragment) OS=Homo sapiens PE=2 SV=1			3	44	2	25
HP013	C1R_HUMAN	Complement C1r subcomponent OS=Homo sapiens GN=C1R PE=1 SV=2			1	74	2	3.7
HP013	RAB15_HUMAN	Ras-related protein Rab-15 OS=Homo sapiens GN=RAB15 PE=1 SV=1				56	2	10.4
HP013	HSP7C_HUMAN	Heat shock cognate 71 kDa protein OS=Homo sapiens GN=HSPA8 PE=1 SV=1			1	70	2	4.6
HP013	CO5_HUMAN	Complement C5 OS=Homo sapiens GN=C5 PE=1 SV=4			1	70	2	3.2
HP013	ATRN_HUMAN	Attractin OS=Homo sapiens GN=ATRN PE=1 SV=2			1	65	2	2
HP013	TBB5_HUMAN	Tubulin beta chain OS=Homo sapiens GN=TUBB PE=1 SV=2			1	64	2	8.6
HP013	ZA2G_HUMAN	Zinc-alpha-2-glycoprotein OS=Homo sapiens GN=AZGP1 PE=1 SV=2			1	62	2	8.7
HP013	GLPC_HUMAN	Glycophorin-C OS=Homo sapiens GN=GYPC PE=1 SV=1			1	60	2	50
HP013	CBG_HUMAN	Corticosteroid-binding globulin OS=Homo sapiens GN=SERPINA6 PE=1 SV=1			1	60	2	5.7
HP013	TSP1_HUMAN	Thrombospondin-1 OS=Homo sapiens GN=THBS1 PE=1 SV=2			1	52	2	2.1
HP013	FBLN1_HUMAN	Fibulin-1 OS=Homo sapiens GN=FBLN1 PE=1 SV=4			1	50	2	4.7
HP013	NB5R3_HUMAN	NADH-cytochrome b5 reductase 3 OS=Homo sapiens GN=CYB5R3 PE=1 SV=3			1	46	2	12
HP013	PLSL_HUMAN	Plastin-2 OS=Homo sapiens GN=LCP1 PE=1 SV=6			1	46	2	4.8
HP013	CRIP2_HUMAN	Cysteine-rich protein 2 OS=Homo sapiens GN=CRIP2 PE=1 SV=1			1	46	2	16.8
HP013	ATPA_HUMAN	ATP synthase subunit alpha, mitochondrial OS=Homo sapiens GN=ATP5A1 PE=1 SV=1			1	44	2	6.3
HP016	CO3_HUMAN	Complement C3 OS=Homo sapiens GN=C3 PE=1 SV=2			1	15476	77	62.1
HP016	CO4B_HUMAN	Complement C4-B OS=Homo sapiens GN=C4B PE=1 SV=2			1	7329	56	48.6
HP016	CO4A_HUMAN	Complement C4-A OS=Homo sapiens GN=C4A PE=1 SV=2			2	6876	56	47
HP016	APOB_HUMAN	Apolipoprotein B-100 OS=Homo sapiens GN=APOB PE=1 SV=2			1	2846	55	20.6
HP016	ALBU_HUMAN	Serum albumin OS=Homo sapiens GN=ALB PE=1 SV=2			1	9882	45	69.1
HP016	SPTA1_HUMAN	Spectrin alpha chain, erythrocytic 1 OS=Homo sapiens GN=SPTA1 PE=1 SV=5			1	2853	45	30.5
HP016	FLNA_HUMAN	Filamin-A OS=Homo sapiens GN=FLNA PE=1 SV=4			1	2729	41	28.8
HP016	A2MG_HUMAN	Alpha-2-macroglobulin OS=Homo sapiens GN=A2M PE=1 SV=3			1	2919	38	39.3
HP016	TRFE_HUMAN	Serotransferrin OS=Homo sapiens GN=TF PE=1 SV=3			1	4206	36	58.2
HP016	SPTB1_HUMAN	Spectrin beta chain, erythrocytic OS=Homo sapiens GN=SPTB PE=1 SV=5			1	2170	32	24.9
HP016	K1C9_HUMAN	Keratin, type I cytoskeletal 9 OS=Homo sapiens GN=KRT9 PE=1 SV=3			1	7055	31	73.5
HP016	K1C10_HUMAN	Keratin, type I cytoskeletal 10 OS=Homo sapiens GN=KRT10 PE=1 SV=6			1	6908	29	58.6
HP016	TLN1_HUMAN	Talin-1 OS=Homo sapiens GN=TLN1 PE=1 SV=3			1	2513	29	23.5
HP016	MYH9_HUMAN	Myosin-9 OS=Homo sapiens GN=MYH9 PE=1 SV=4			1	1611	29	23.4
HP016	K22E_HUMAN	Keratin, type II cytoskeletal 2 epidermal OS=Homo sapiens GN=KRT2 PE=1 SV=2			2	4288	28	58.8
HP016	FIBB_HUMAN	Fibrinogen beta chain OS=Homo sapiens GN=FGB PE=1 SV=2			1	3495	27	63.3
HP016	K2C1_HUMAN	Keratin, type II cytoskeletal 1 OS=Homo sapiens GN=KRT1 PE=1 SV=6			1	5030	26	48.3
HP016	B3AT_HUMAN	Band 3 anion transport protein OS=Homo sapiens GN=SLC4A1 PE=1 SV=3			1	3192	24	48.1
HP016	ANK1_HUMAN	Ankyrin-1 OS=Homo sapiens GN=ANK1 PE=1 SV=3			1	1510	24	20
HP016	FIBA_HUMAN	Fibrinogen alpha chain OS=Homo sapiens GN=FGA PE=1 SV=2			1	3580	23	37.9
HP016	ITA2B_HUMAN	Integrin alpha-IIb OS=Homo sapiens GN=ITGA2B PE=1 SV=3			1	1759	23	34
HP016	CERU_HUMAN	Ceruloplasmin OS=Homo sapiens GN=CP PE=1 SV=1			1	2057	22	34.4
HP016	IGHM_HUMAN	Ig mu chain C region OS=Homo sapiens GN=IGHM PE=1 SV=3			1	3369	20	47.3
HP016	ITB3_HUMAN	Integrin beta-3 OS=Homo sapiens GN=ITGB3 PE=1 SV=2			1	1444	20	36.9
HP016	FINC_HUMAN	Fibronectin OS=Homo sapiens GN=FN1 PE=1 SV=4			1	726	19	14.6
HP016	PLMN_HUMAN	Plasminogen OS=Homo sapiens GN=PLG PE=1 SV=2			1	834	17	32.5
HP016	FIBG_HUMAN	Fibrinogen gamma chain OS=Homo sapiens GN=FGG PE=1 SV=3			1	2102	16	53
HP016	VINC_HUMAN	Vinculin OS=Homo sapiens GN=VCL PE=1 SV=4			1	772	16	22.2
HP016	ACTB_HUMAN	Actin, cytoplasmic 1 OS=Homo sapiens GN=ACTB PE=1 SV=1			1	3942	15	58.4
HP016	IGHG1_HUMAN	Ig gamma-1 chain C region OS=Homo sapiens GN=IGHG1 PE=1 SV=1			1	2608	15	62.4
HP016	IGHG3_HUMAN	Ig gamma-3 chain C region OS=Homo sapiens GN=IGHG3 PE=1 SV=2			4	1400	15	54.9
HP016	IGHA1_HUMAN	Ig alpha-1 chain C region OS=Homo sapiens GN=IGHA1 PE=1 SV=2			1	2517	15	67.7
HP016	VTDB_HUMAN	Vitamin D-binding protein OS=Homo sapiens GN=GC PE=1 SV=1			1	1734	14	45.1
HP016	HPT_HUMAN	Haptoglobin OS=Homo sapiens GN=HP PE=1 SV=1			1	1719	14	37.2
HP016	K1C14_HUMAN	Keratin, type I cytoskeletal 14 OS=Homo sapiens GN=KRT14 PE=1 SV=4			2	1039	13	42.8
HP016	MUCB_HUMAN	Ig mu heavy chain disease protein OS=Homo sapiens PE=1 SV=1			2	1941	13	47.1
HP016	IGHG2_HUMAN	Ig gamma-2 chain C region OS=Homo sapiens GN=IGHG2 PE=1 SV=2			2	2081	13	46.9
HP016	A1AT_HUMAN	Alpha-1-antitrypsin OS=Homo sapiens GN=SERPINA1 PE=1 SV=3			1	1955	13	32.1
HP016	EPB42_HUMAN	Erythrocyte membrane protein band 4.2 OS=Homo sapiens GN=EPB42 PE=1 SV=3			1	971	13	29.8
HP016	CFAH_HUMAN	Complement factor H OS=Homo sapiens GN=CFH PE=1 SV=4			1	583	13	18.4
HP016	K2C5_HUMAN	Keratin, type II cytoskeletal 5 OS=Homo sapiens GN=KRT5 PE=1 SV=3			3	439	12	23.1
HP016	HPTR_HUMAN	Haptoglobin-related protein OS=Homo sapiens GN=HPR PE=2 SV=2			2	797	12	34.2
HP016	KNG1_HUMAN	Kininogen-1 OS=Homo sapiens GN=KNG1 PE=1 SV=2			1	967	12	24.2
HP016	APOE_HUMAN	Apolipoprotein E OS=Homo sapiens GN=APOE PE=1 SV=1			1	826	12	47.6
HP016	IGHA2_HUMAN	Ig alpha-2 chain C region OS=Homo sapiens GN=IGHA2 PE=1 SV=3			2	2036	11	59.4
HP016	URP2_HUMAN	Fermitin family homolog 3 OS=Homo sapiens GN=FERMT3 PE=1 SV=1			1	853	11	29.4
HP016	THRB_HUMAN	Prothrombin OS=Homo sapiens GN=F2 PE=1 SV=2			1	611	11	31
HP016	ACTA_HUMAN	Actin, aortic smooth muscle OS=Homo sapiens GN=ACTA2 PE=1 SV=1			2	1343	10	30.2
HP016	C1S_HUMAN	Complement C1s subcomponent OS=Homo sapiens GN=C1S PE=1 SV=1			1	924	10	23.8
HP016	A1BG_HUMAN	Alpha-1B-glycoprotein OS=Homo sapiens GN=A1BG PE=1 SV=4			1	580	10	35.2
HP016	K2C6A_HUMAN	Keratin, type II cytoskeletal 6A OS=Homo sapiens GN=KRT6A PE=1 SV=3			4	320	9	19.5
HP016	IGHG4_HUMAN	Ig gamma-4 chain C region OS=Homo sapiens GN=IGHG4 PE=1 SV=1			3	1752	9	39.1
HP016	HEMO_HUMAN	Hemopexin OS=Homo sapiens GN=HPX PE=1 SV=2			1	1224	9	27.5
HP016	CD5L_HUMAN	CD5 antigen-like OS=Homo sapiens GN=CD5L PE=1 SV=1			1	793	9	47
HP016	APOH_HUMAN	Beta-2-glycoprotein 1 OS=Homo sapiens GN=APOH PE=1 SV=3			1	729	9	49.3
HP016	APOA1_HUMAN	Apolipoprotein A-I OS=Homo sapiens GN=APOA1 PE=1 SV=1			1	699	9	32.6
HP016	K1C16_HUMAN	Keratin, type I cytoskeletal 16 OS=Homo sapiens GN=KRT16 PE=1 SV=4			3	380	8	26.4
HP016	K2C6B_HUMAN	Keratin, type II cytoskeletal 6B OS=Homo sapiens GN=KRT6B PE=1 SV=5				301	8	16.1
HP016	K2C6C_HUMAN	Keratin, type II cytoskeletal 6C OS=Homo sapiens GN=KRT6C PE=1 SV=3				299	8	17.4
HP016	PZP_HUMAN	Pregnancy zone protein OS=Homo sapiens GN=PZP PE=1 SV=4			2	424	8	8.1
HP016	STOM_HUMAN	Erythrocyte band 7 integral membrane protein OS=Homo sapiens GN=STOM PE=1 SV=3			1	1053	8	43.4
HP016	ANGT_HUMAN	Angiotensinogen OS=Homo sapiens GN=AGT PE=1 SV=1			1	739	8	22.9
HP016	ITIH1_HUMAN	Inter-alpha-trypsin inhibitor heavy chain H1 OS=Homo sapiens GN=ITIH1 PE=1 SV=3			1	567	8	15.8
HP016	CLUS_HUMAN	Clusterin OS=Homo sapiens GN=CLU PE=1 SV=1			1	480	8	21.4
HP016	ITIH4_HUMAN	Inter-alpha-trypsin inhibitor heavy chain H4 OS=Homo sapiens GN=ITIH4 PE=1 SV=4			1	452	8	18.5
HP016	41_HUMAN	Protein 4.1 OS=Homo sapiens GN=EPB41 PE=1 SV=4			1	423	8	17.8
HP016	IGKC_HUMAN	Ig kappa chain C region OS=Homo sapiens GN=IGKC PE=1 SV=1			1	3885	7	80.2
HP016	ITIH2_HUMAN	Inter-alpha-trypsin inhibitor heavy chain H2 OS=Homo sapiens GN=ITIH2 PE=1 SV=2			1	464	7	14.1
HP016	1A69_HUMAN	HLA class I histocompatibility antigen, A-69 alpha chain OS=Homo sapiens GN=HLA-A PE=1 SV=2			1	403	7	31.5
HP016	HSP7C_HUMAN	Heat shock cognate 71 kDa protein OS=Homo sapiens GN=HSPA8 PE=1 SV=1			1	387	7	14.9
HP016	TFR1_HUMAN	Transferrin receptor protein 1 OS=Homo sapiens GN=TFRC PE=1 SV=2			1	363	7	12.4
HP016	KPYM_HUMAN	Pyruvate kinase PKM OS=Homo sapiens GN=PKM PE=1 SV=4			1	336	7	21.8
HP016	GELS_HUMAN	Gelsolin OS=Homo sapiens GN=GSN PE=1 SV=1			1	312	7	15.1
HP016	C1R_HUMAN	Complement C1r subcomponent OS=Homo sapiens GN=C1R PE=1 SV=2			1	295	7	17.7
HP016	MOES_HUMAN	Moesin OS=Homo sapiens GN=MSN PE=1 SV=3			1	288	7	15.3
HP016	AMBP_HUMAN	Protein AMBP OS=Homo sapiens GN=AMBP PE=1 SV=1			1	226	7	25.9
HP016	PROP_HUMAN	Properdin OS=Homo sapiens GN=CFP PE=1 SV=2			1	761	6	19.2
HP016	FETUA_HUMAN	Alpha-2-HS-glycoprotein OS=Homo sapiens GN=AHSG PE=1 SV=1			1	700	6	31.3
HP016	1433Z_HUMAN	14-3-3 protein zeta/delta OS=Homo sapiens GN=YWHAZ PE=1 SV=1			1	566	6	40.8
HP016	PROF1_HUMAN	Profilin-1 OS=Homo sapiens GN=PFN1 PE=1 SV=2			1	421	6	51.4
HP016	1B07_HUMAN	HLA class I histocompatibility antigen, B-7 alpha chain OS=Homo sapiens GN=HLA-B PE=1 SV=3			2	396	6	26.8
HP016	1A02_HUMAN	HLA class I histocompatibility antigen, A-2 alpha chain OS=Homo sapiens GN=HLA-A PE=1 SV=1				317	6	27.7
HP016	PPIA_HUMAN	Peptidyl-prolyl cis-trans isomerase A OS=Homo sapiens GN=PPIA PE=1 SV=2			1	367	6	58.2
HP016	PECA1_HUMAN	Platelet endothelial cell adhesion molecule OS=Homo sapiens GN=PECAM1 PE=1 SV=1			1	274	6	13.1
HP016	GNAI2_HUMAN	Guanine nucleotide-binding protein G(i) subunit alpha-2 OS=Homo sapiens GN=GNAI2 PE=1 SV=3			1	246	6	27.9
HP016	RAP1B_HUMAN	Ras-related protein Rap-1b OS=Homo sapiens GN=RAP1B PE=1 SV=1			1	194	6	40.8
HP016	PRDX2_HUMAN	Peroxiredoxin-2 OS=Homo sapiens GN=PRDX2 PE=1 SV=5			1	185	6	24.2
HP016	APOA4_HUMAN	Apolipoprotein A-IV OS=Homo sapiens GN=APOA4 PE=1 SV=3			1	140	6	22.5
HP016	K1C17_HUMAN	Keratin, type I cytoskeletal 17 OS=Homo sapiens GN=KRT17 PE=1 SV=2			4	267	5	10.9
HP016	K22O_HUMAN	Keratin, type II cytoskeletal 2 oral OS=Homo sapiens GN=KRT76 PE=1 SV=2				183	5	7.5
HP016	K2C75_HUMAN	Keratin, type II cytoskeletal 75 OS=Homo sapiens GN=KRT75 PE=1 SV=2				172	5	9.3
HP016	LAC2_HUMAN	Ig lambda-2 chain C regions OS=Homo sapiens GN=IGLC2 PE=1 SV=1			1	1723	5	65.1
HP016	IGLL5_HUMAN	Immunoglobulin lambda-like polypeptide 5 OS=Homo sapiens GN=IGLL5 PE=2 SV=2			2	1630	5	32.2
HP016	HBB_HUMAN	Hemoglobin subunit beta OS=Homo sapiens GN=HBB PE=1 SV=2			1	795	5	45.6
HP016	TTHY_HUMAN	Transthyretin OS=Homo sapiens GN=TTR PE=1 SV=1			1	499	5	40.1
HP016	1B40_HUMAN	HLA class I histocompatibility antigen, B-40 alpha chain OS=Homo sapiens GN=HLA-B PE=1 SV=1				377	5	22.9
HP016	1A68_HUMAN	HLA class I histocompatibility antigen, A-68 alpha chain OS=Homo sapiens GN=HLA-A PE=1 SV=4				319	5	24.9
HP016	C4BPA_HUMAN	C4b-binding protein alpha chain OS=Homo sapiens GN=C4BPA PE=1 SV=2			1	288	5	10.7
HP016	EZRI_HUMAN	Ezrin OS=Homo sapiens GN=EZR PE=1 SV=4			2	164	5	13.1
HP016	LBP_HUMAN	Lipopolysaccharide-binding protein OS=Homo sapiens GN=LBP PE=1 SV=3			1	286	5	16.4
HP016	PON1_HUMAN	Serum paraoxonase/arylesterase 1 OS=Homo sapiens GN=PON1 PE=1 SV=3			1	278	5	29.9
HP016	APOA_HUMAN	Apolipoprotein(a) OS=Homo sapiens GN=LPA PE=1 SV=1			1	252	5	1.5
HP016	G3P_HUMAN	Glyceraldehyde-3-phosphate dehydrogenase OS=Homo sapiens GN=GAPDH PE=1 SV=3			1	229	5	24.5
HP016	ENOA_HUMAN	Alpha-enolase OS=Homo sapiens GN=ENO1 PE=1 SV=2			1	224	5	21.9
HP016	AACT_HUMAN	Alpha-1-antichymotrypsin OS=Homo sapiens GN=SERPINA3 PE=1 SV=2			1	212	5	18.4
HP016	ACTN1_HUMAN	Alpha-actinin-1 OS=Homo sapiens GN=ACTN1 PE=1 SV=2			1	210	5	8
HP016	F13A_HUMAN	Coagulation factor XIII A chain OS=Homo sapiens GN=F13A1 PE=1 SV=4			1	204	5	11.6
HP016	ITB2_HUMAN	Integrin beta-2 OS=Homo sapiens GN=ITGB2 PE=1 SV=2			1	194	5	12.7
HP016	MYL6_HUMAN	Myosin light polypeptide 6 OS=Homo sapiens GN=MYL6 PE=1 SV=2			1	179	5	42.4
HP016	ITAM_HUMAN	Integrin alpha-M OS=Homo sapiens GN=ITGAM PE=1 SV=2			1	170	5	5.9
HP016	ITA6_HUMAN	Integrin alpha-6 OS=Homo sapiens GN=ITGA6 PE=1 SV=5			1	167	5	6.8
HP016	PLEK_HUMAN	Pleckstrin OS=Homo sapiens GN=PLEK PE=1 SV=3			1	155	5	29.7
HP016	CBG_HUMAN	Corticosteroid-binding globulin OS=Homo sapiens GN=SERPINA6 PE=1 SV=1			1	139	5	16
HP016	CATA_HUMAN	Catalase OS=Homo sapiens GN=CAT PE=1 SV=3			1	123	5	10.2
HP016	POTEE_HUMAN	POTE ankyrin domain family member E OS=Homo sapiens GN=POTEE PE=1 SV=3				822	4	5.6
HP016	KV302_HUMAN	Ig kappa chain V-III region SIE OS=Homo sapiens PE=1 SV=1			1	1099	4	45.9
HP016	KV307_HUMAN	Ig kappa chain V-III region GOL OS=Homo sapiens PE=1 SV=1			2	1098	4	55
HP016	HBD_HUMAN	Hemoglobin subunit delta OS=Homo sapiens GN=HBD PE=1 SV=2			2	255	4	39.5
HP016	1433F_HUMAN	14-3-3 protein eta OS=Homo sapiens GN=YWHAH PE=1 SV=4			2	136	4	19.5
HP016	1A01_HUMAN	HLA class I histocompatibility antigen, A-1 alpha chain OS=Homo sapiens GN=HLA-A PE=1 SV=1			3	160	4	18.6
HP016	1B13_HUMAN	HLA class I histocompatibility antigen, B-13 alpha chain OS=Homo sapiens GN=HLA-B PE=1 SV=1				319	4	19.1
HP016	1B15_HUMAN	HLA class I histocompatibility antigen, B-15 alpha chain OS=Homo sapiens GN=HLA-B PE=1 SV=2				313	4	16.9
HP016	1B48_HUMAN	HLA class I histocompatibility antigen, B-48 alpha chain OS=Homo sapiens GN=HLA-B PE=1 SV=1				302	4	19.3
HP016	1B14_HUMAN	HLA class I histocompatibility antigen, B-14 alpha chain OS=Homo sapiens GN=HLA-B PE=1 SV=1				285	4	16.9
HP016	1B57_HUMAN	HLA class I histocompatibility antigen, B-57 alpha chain OS=Homo sapiens GN=HLA-B PE=1 SV=1				280	4	19.1
HP016	1B73_HUMAN	HLA class I histocompatibility antigen, B-73 alpha chain OS=Homo sapiens GN=HLA-B PE=1 SV=1				273	4	17.9
HP016	1A23_HUMAN	HLA class I histocompatibility antigen, A-23 alpha chain OS=Homo sapiens GN=HLA-A PE=1 SV=1				238	4	21.1
HP016	1C12_HUMAN	HLA class I histocompatibility antigen, Cw-12 alpha chain OS=Homo sapiens GN=HLA-C PE=1 SV=2				207	4	17.8
HP016	1C07_HUMAN	HLA class I histocompatibility antigen, Cw-7 alpha chain OS=Homo sapiens GN=HLA-C PE=1 SV=3				207	4	17.8
HP016	1C06_HUMAN	HLA class I histocompatibility antigen, Cw-6 alpha chain OS=Homo sapiens GN=HLA-C PE=1 SV=2				179	4	17.8
HP016	VTNC_HUMAN	Vitronectin OS=Homo sapiens GN=VTN PE=1 SV=1			1	289	4	10.9
HP016	C1QC_HUMAN	Complement C1q subcomponent subunit C OS=Homo sapiens GN=C1QC PE=1 SV=3			1	281	4	18
HP016	SAMP_HUMAN	Serum amyloid P-component OS=Homo sapiens GN=APCS PE=1 SV=2			1	278	4	17
HP016	C1QB_HUMAN	Complement C1q subcomponent subunit B OS=Homo sapiens GN=C1QB PE=1 SV=3			1	269	4	24.1
HP016	COR1A_HUMAN	Coronin-1A OS=Homo sapiens GN=CORO1A PE=1 SV=4			1	237	4	21.5
HP016	ANT3_HUMAN	Antithrombin-III OS=Homo sapiens GN=SERPINC1 PE=1 SV=1			1	231	4	12.5
HP016	ACTN4_HUMAN	Alpha-actinin-4 OS=Homo sapiens GN=ACTN4 PE=1 SV=2			2	170	4	5.8
HP016	LG3BP_HUMAN	Galectin-3-binding protein OS=Homo sapiens GN=LGALS3BP PE=1 SV=1			1	204	4	12.8
HP016	CO7_HUMAN	Complement component C7 OS=Homo sapiens GN=C7 PE=1 SV=2			1	188	4	8.1
HP016	CFAB_HUMAN	Complement factor B OS=Homo sapiens GN=CFB PE=1 SV=2			1	168	4	7.6
HP016	AFAM_HUMAN	Afamin OS=Homo sapiens GN=AFM PE=1 SV=1			1	146	4	8.2
HP016	SHBG_HUMAN	Sex hormone-binding globulin OS=Homo sapiens GN=SHBG PE=1 SV=2			1	127	4	19.7
HP016	FA5_HUMAN	Coagulation factor V OS=Homo sapiens GN=F5 PE=1 SV=4			1	127	4	2.2
HP016	MFGM_HUMAN	Lactadherin OS=Homo sapiens GN=MFGE8 PE=1 SV=2			1	116	4	17.3
HP016	K1C13_HUMAN	Keratin, type I cytoskeletal 13 OS=Homo sapiens GN=KRT13 PE=1 SV=4				187	3	4.1
HP016	K2C1B_HUMAN	Keratin, type II cytoskeletal 1b OS=Homo sapiens GN=KRT77 PE=2 SV=3				202	3	5.2
HP016	K2C79_HUMAN	Keratin, type II cytoskeletal 79 OS=Homo sapiens GN=KRT79 PE=1 SV=2				115	3	6.5
HP016	K2C3_HUMAN	Keratin, type II cytoskeletal 3 OS=Homo sapiens GN=KRT3 PE=1 SV=3				104	3	4.9
HP016	POTEF_HUMAN	POTE ankyrin domain family member F OS=Homo sapiens GN=POTEF PE=1 SV=2				647	3	3.4
HP016	ACTBL_HUMAN	Beta-actin-like protein 2 OS=Homo sapiens GN=ACTBL2 PE=1 SV=2				619	3	10.9
HP016	LAC6_HUMAN	Ig lambda-6 chain C region OS=Homo sapiens GN=IGLC6 PE=4 SV=1				1206	3	46.2
HP016	MYH11_HUMAN	Myosin-11 OS=Homo sapiens GN=MYH11 PE=1 SV=3				149	3	2.4
HP016	KV301_HUMAN	Ig kappa chain V-III region B6 OS=Homo sapiens PE=1 SV=1			3	716	3	31.5
HP016	KV304_HUMAN	Ig kappa chain V-III region Ti OS=Homo sapiens PE=1 SV=1				1070	3	37.6
HP016	KV312_HUMAN	Ig kappa chain V-III region HAH OS=Homo sapiens PE=2 SV=1				625	3	24.8
HP016	HV303_HUMAN	Ig heavy chain V-III region 23 OS=Homo sapiens GN=IGHV3-23 PE=1 SV=2			2	457	3	22.2
HP016	HV306_HUMAN	Ig heavy chain V-III region BUT OS=Homo sapiens PE=1 SV=1			4	224	3	19.1
HP016	HV307_HUMAN	Ig heavy chain V-III region CAM OS=Homo sapiens PE=1 SV=1				452	3	21.3
HP016	FHR1_HUMAN	Complement factor H-related protein 1 OS=Homo sapiens GN=CFHR1 PE=1 SV=2			2	123	3	20.3
HP016	1433E_HUMAN	14-3-3 protein epsilon OS=Homo sapiens GN=YWHAE PE=1 SV=1			3	123	3	13.3
HP016	1433G_HUMAN	14-3-3 protein gamma OS=Homo sapiens GN=YWHAG PE=1 SV=2			4	81	3	16.2
HP016	1433B_HUMAN	14-3-3 protein beta/alpha OS=Homo sapiens GN=YWHAB PE=1 SV=3			5	70	3	15
HP016	IGJ_HUMAN	Immunoglobulin J chain OS=Homo sapiens GN=IGJ PE=1 SV=4			1	405	3	22
HP016	1B18_HUMAN	HLA class I histocompatibility antigen, B-18 alpha chain OS=Homo sapiens GN=HLA-B PE=1 SV=1				266	3	13
HP016	1B54_HUMAN	HLA class I histocompatibility antigen, B-54 alpha chain OS=Homo sapiens GN=HLA-B PE=1 SV=1				227	3	13
HP016	1A25_HUMAN	HLA class I histocompatibility antigen, A-25 alpha chain OS=Homo sapiens GN=HLA-A PE=1 SV=1				198	3	14.2
HP016	1C17_HUMAN	HLA class I histocompatibility antigen, Cw-17 alpha chain OS=Homo sapiens GN=HLA-C PE=1 SV=1				177	3	13.7
HP016	1C04_HUMAN	HLA class I histocompatibility antigen, Cw-4 alpha chain OS=Homo sapiens GN=HLA-C PE=1 SV=1				162	3	11.2
HP016	1C02_HUMAN	HLA class I histocompatibility antigen, Cw-2 alpha chain OS=Homo sapiens GN=HLA-C PE=1 SV=1				162	3	13.9
HP016	1A30_HUMAN	HLA class I histocompatibility antigen, A-30 alpha chain OS=Homo sapiens GN=HLA-A PE=1 SV=2				149	3	14
HP016	1C18_HUMAN	HLA class I histocompatibility antigen, Cw-18 alpha chain OS=Homo sapiens GN=HLA-C PE=1 SV=1				135	3	11.2
HP016	1A32_HUMAN	HLA class I histocompatibility antigen, A-32 alpha chain OS=Homo sapiens GN=HLA-A PE=1 SV=2				123	3	15.1
HP016	HLAH_HUMAN	Putative HLA class I histocompatibility antigen, alpha chain H OS=Homo sapiens GN=HLA-H PE=5 SV=3				121	3	14.1
HP016	CO9_HUMAN	Complement component C9 OS=Homo sapiens GN=C9 PE=1 SV=2			1	299	3	11.8
HP016	RADI_HUMAN	Radixin OS=Homo sapiens GN=RDX PE=1 SV=1				136	3	6.5
HP016	ALDOA_HUMAN	Fructose-bisphosphate aldolase A OS=Homo sapiens GN=ALDOA PE=1 SV=2			1	196	3	16.5
HP016	PSG1_HUMAN	Pregnancy-specific beta-1-glycoprotein 1 OS=Homo sapiens GN=PSG1 PE=1 SV=1			2	188	3	9.3
HP016	RP1BL_HUMAN	Ras-related protein Rap-1b-like protein OS=Homo sapiens PE=2 SV=1				129	3	20.1
HP016	RAP1A_HUMAN	Ras-related protein Rap-1A OS=Homo sapiens GN=RAP1A PE=1 SV=1				92	3	19
HP016	APOL1_HUMAN	Apolipoprotein L1 OS=Homo sapiens GN=APOL1 PE=1 SV=5			1	187	3	16.6
HP016	GTR1_HUMAN	Solute carrier family 2, facilitated glucose transporter member 1 OS=Homo sapiens GN=SLC2A1 PE=1 SV=2			1	172	3	12.6
HP016	TBB1_HUMAN	Tubulin beta-1 chain OS=Homo sapiens GN=TUBB1 PE=1 SV=1			1	167	3	9.8
HP016	CD44_HUMAN	CD44 antigen OS=Homo sapiens GN=CD44 PE=1 SV=3			1	161	3	5.5
HP016	RAB10_HUMAN	Ras-related protein Rab-10 OS=Homo sapiens GN=RAB10 PE=1 SV=1			1	138	3	16.5
HP016	RAB1A_HUMAN	Ras-related protein Rab-1A OS=Homo sapiens GN=RAB1A PE=1 SV=3			2	130	3	18.5
HP016	FILA2_HUMAN	Filaggrin-2 OS=Homo sapiens GN=FLG2 PE=1 SV=1			1	128	3	2.8
HP016	CAP1_HUMAN	Adenylyl cyclase-associated protein 1 OS=Homo sapiens GN=CAP1 PE=1 SV=5			1	127	3	11.2
HP016	TERA_HUMAN	Transitional endoplasmic reticulum ATPase OS=Homo sapiens GN=VCP PE=1 SV=4			1	120	3	5.6
HP016	WDR1_HUMAN	WD repeat-containing protein 1 OS=Homo sapiens GN=WDR1 PE=1 SV=4			1	119	3	11.2
HP016	TBA1A_HUMAN	Tubulin alpha-1A chain OS=Homo sapiens GN=TUBA1A PE=1 SV=1			1	118	3	11.3
HP016	TBA4A_HUMAN	Tubulin alpha-4A chain OS=Homo sapiens GN=TUBA4A PE=1 SV=1			2	65	3	10.3
HP016	CLH1_HUMAN	Clathrin heavy chain 1 OS=Homo sapiens GN=CLTC PE=1 SV=5			1	110	3	2.7
HP016	CALM_HUMAN	Calmodulin OS=Homo sapiens GN=CALM1 PE=1 SV=2			1	108	3	47
HP016	RHOA_HUMAN	Transforming protein RhoA OS=Homo sapiens GN=RHOA PE=1 SV=1			1	107	3	26.9
HP016	FBLN1_HUMAN	Fibulin-1 OS=Homo sapiens GN=FBLN1 PE=1 SV=4			1	104	3	8
HP016	PIGR_HUMAN	Polymeric immunoglobulin receptor OS=Homo sapiens GN=PIGR PE=1 SV=4			1	103	3	5.9
HP016	GBB2_HUMAN	Guanine nucleotide-binding protein G(I)/G(S)/G(T) subunit beta-2 OS=Homo sapiens GN=GNB2 PE=1 SV=3			1	102	3	15.9
HP016	KV204_HUMAN	Ig kappa chain V-II region TEW OS=Homo sapiens PE=1 SV=1			1	97	3	38.9
HP016	KV203_HUMAN	Ig kappa chain V-II region MIL OS=Homo sapiens PE=1 SV=1			2	82	3	39.3
HP016	KPRP_HUMAN	Keratinocyte proline-rich protein OS=Homo sapiens GN=KPRP PE=1 SV=1			1	86	3	10.4
HP016	ANXA2_HUMAN	Annexin A2 OS=Homo sapiens GN=ANXA2 PE=1 SV=2			1	85	3	13.3
HP016	BASP1_HUMAN	Brain acid soluble protein 1 OS=Homo sapiens GN=BASP1 PE=1 SV=2			1	83	3	37
HP016	RAC1_HUMAN	Ras-related C3 botulinum toxin substrate 1 OS=Homo sapiens GN=RAC1 PE=1 SV=1			1	79	3	16.7
HP016	RHCE_HUMAN	Blood group Rh(CE) polypeptide OS=Homo sapiens GN=RHCE PE=1 SV=2			1	74	3	7.2
HP016	PLSL_HUMAN	Plastin-2 OS=Homo sapiens GN=LCP1 PE=1 SV=6			1	68	3	9.7
HP016	LDHB_HUMAN	L-lactate dehydrogenase B chain OS=Homo sapiens GN=LDHB PE=1 SV=2			1	61	3	11.1
HP016	ANXA6_HUMAN	Annexin A6 OS=Homo sapiens GN=ANXA6 PE=1 SV=3			1	55	3	7.6
HP016	FLOT2_HUMAN	Flotillin-2 OS=Homo sapiens GN=FLOT2 PE=1 SV=2			1	49	3	8.4
HP016	K1C24_HUMAN	Keratin, type I cytoskeletal 24 OS=Homo sapiens GN=KRT24 PE=1 SV=1				111	2	3.4
HP016	K1C15_HUMAN	Keratin, type I cytoskeletal 15 OS=Homo sapiens GN=KRT15 PE=1 SV=3				100	2	3.5
HP016	K1C28_HUMAN	Keratin, type I cytoskeletal 28 OS=Homo sapiens GN=KRT28 PE=1 SV=2				95	2	3.4
HP016	K2C4_HUMAN	Keratin, type II cytoskeletal 4 OS=Homo sapiens GN=KRT4 PE=1 SV=4				258	2	3.7
HP016	K2C8_HUMAN	Keratin, type II cytoskeletal 8 OS=Homo sapiens GN=KRT8 PE=1 SV=7				238	2	3.9
HP016	K2C73_HUMAN	Keratin, type II cytoskeletal 73 OS=Homo sapiens GN=KRT73 PE=1 SV=1				72	2	3.7
HP016	POTEI_HUMAN	POTE ankyrin domain family member I OS=Homo sapiens GN=POTEI PE=3 SV=1				179	2	2
HP016	TLN2_HUMAN	Talin-2 OS=Homo sapiens GN=TLN2 PE=1 SV=4				95	2	0.9
HP016	LAC7_HUMAN	Ig lambda-7 chain C region OS=Homo sapiens GN=IGLC7 PE=4 SV=2				724	2	32.1
HP016	MYH10_HUMAN	Myosin-10 OS=Homo sapiens GN=MYH10 PE=1 SV=3				89	2	1.9
HP016	ANK3_HUMAN	Ankyrin-3 OS=Homo sapiens GN=ANK3 PE=1 SV=3				166	2	0.6
HP016	ITB1_HUMAN	Integrin beta-1 OS=Homo sapiens GN=ITGB1 PE=1 SV=2			2	46	2	2.6
HP016	APOC3_HUMAN	Apolipoprotein C-III OS=Homo sapiens GN=APOC3 PE=1 SV=1			1	846	2	19.2
HP016	KV105_HUMAN	Ig kappa chain V-I region DEE OS=Homo sapiens PE=1 SV=1			1	609	2	16.7
HP016	KV118_HUMAN	Ig kappa chain V-I region WEA OS=Homo sapiens PE=1 SV=1			2	608	2	30.6
HP016	KV117_HUMAN	Ig kappa chain V-I region Scw OS=Homo sapiens PE=1 SV=1			3	607	2	27.8
HP016	HV305_HUMAN	Ig heavy chain V-III region BRO OS=Homo sapiens PE=1 SV=1			1	600	2	25
HP016	HV304_HUMAN	Ig heavy chain V-III region TIL OS=Homo sapiens PE=1 SV=1			3	335	2	26.1
HP016	KV106_HUMAN	Ig kappa chain V-I region EU OS=Homo sapiens PE=1 SV=1			1	587	2	26.9
HP016	KV110_HUMAN	Ig heavy chain V-I region 5 (Fragment) OS=Homo sapiens GN=IGKV1-5 PE=4 SV=2			2	68	2	13.7
HP016	FHR2_HUMAN	Complement factor H-related protein 2 OS=Homo sapiens GN=CFHR2 PE=1 SV=1			3	69	2	9.6
HP016	GLPA_HUMAN	Glycophorin-A OS=Homo sapiens GN=GYPA PE=1 SV=2			1	466	2	20.7
HP016	APOC2_HUMAN	Apolipoprotein C-II OS=Homo sapiens GN=APOC2 PE=1 SV=1			1	418	2	23.8
HP016	1A80_HUMAN	HLA class I histocompatibility antigen, A-80 alpha chain OS=Homo sapiens GN=HLA-A PE=1 SV=1				154	2	13.7
HP016	1C03_HUMAN	HLA class I histocompatibility antigen, Cw-3 alpha chain OS=Homo sapiens GN=HLA-C PE=1 SV=2				117	2	7.4
HP016	1A29_HUMAN	HLA class I histocompatibility antigen, A-29 alpha chain OS=Homo sapiens GN=HLA-A PE=1 SV=2				111	2	10.4
HP016	1C05_HUMAN	HLA class I histocompatibility antigen, Cw-5 alpha chain OS=Homo sapiens GN=HLA-C PE=1 SV=1				105	2	10.1
HP016	1C01_HUMAN	HLA class I histocompatibility antigen, Cw-1 alpha chain OS=Homo sapiens GN=HLA-C PE=1 SV=1				98	2	7.7
HP016	HLAE_HUMAN	HLA class I histocompatibility antigen, alpha chain E OS=Homo sapiens GN=HLA-E PE=1 SV=3				75	2	7.5
HP016	HLAG_HUMAN	HLA class I histocompatibility antigen, alpha chain G OS=Homo sapiens GN=HLA-G PE=1 SV=1				65	2	10.9
HP016	HSP72_HUMAN	Heat shock-related 70 kDa protein 2 OS=Homo sapiens GN=HSPA2 PE=1 SV=1				172	2	5.2
HP016	APOA2_HUMAN	Apolipoprotein A-II OS=Homo sapiens GN=APOA2 PE=1 SV=1			1	326	2	25
HP016	KV306_HUMAN	Ig kappa chain V-III region POM OS=Homo sapiens PE=1 SV=1			1	316	2	24.8
HP016	KV113_HUMAN	Ig kappa chain V-I region Lay OS=Homo sapiens PE=1 SV=1			2	105	2	25
HP016	HBA_HUMAN	Hemoglobin subunit alpha OS=Homo sapiens GN=HBA1 PE=1 SV=2			1	259	2	16.9
HP016	GNAS1_HUMAN	Guanine nucleotide-binding protein G(s) subunit alpha isoforms XLas OS=Homo sapiens GN=GNAS PE=1 SV=2			2	96	2	2.6
HP016	ENOG_HUMAN	Gamma-enolase OS=Homo sapiens GN=ENO2 PE=1 SV=3				129	2	7.1
HP016	PSG6_HUMAN	Pregnancy-specific beta-1-glycoprotein 6 OS=Homo sapiens GN=PSG6 PE=2 SV=1			1	195	2	5.7
HP016	PSG7_HUMAN	Putative pregnancy-specific beta-1-glycoprotein 7 OS=Homo sapiens GN=PSG7 PE=5 SV=2				166	2	7.2
HP016	PRDX1_HUMAN	Peroxiredoxin-1 OS=Homo sapiens GN=PRDX1 PE=1 SV=1			2	102	2	15.1
HP016	MYL6B_HUMAN	Myosin light chain 6B OS=Homo sapiens GN=MYL6B PE=1 SV=1				111	2	11.5
HP016	HORN_HUMAN	Hornerin OS=Homo sapiens GN=HRNR PE=1 SV=2			1	146	2	1.7
HP016	RAB15_HUMAN	Ras-related protein Rab-15 OS=Homo sapiens GN=RAB15 PE=1 SV=1				103	2	10.4
HP016	GLPC_HUMAN	Glycophorin-C OS=Homo sapiens GN=GYPC PE=1 SV=1			1	132	2	50
HP016	ADDB_HUMAN	Beta-adducin OS=Homo sapiens GN=ADD2 PE=1 SV=3			1	129	2	4.1
HP016	TBA3C_HUMAN	Tubulin alpha-3C/D chain OS=Homo sapiens GN=TUBA3C PE=1 SV=3				71	2	8
HP016	CO5_HUMAN	Complement C5 OS=Homo sapiens GN=C5 PE=1 SV=4			1	117	2	1.8
HP016	GDIR2_HUMAN	Rho GDP-dissociation inhibitor 2 OS=Homo sapiens GN=ARHGDIB PE=1 SV=3			1	113	2	25.4
HP016	HRG_HUMAN	Histidine-rich glycoprotein OS=Homo sapiens GN=HRG PE=1 SV=1			1	109	2	5.7
HP016	RHOC_HUMAN	Rho-related GTP-binding protein RhoC OS=Homo sapiens GN=RHOC PE=1 SV=1				77	2	14.5
HP016	COF1_HUMAN	Cofilin-1 OS=Homo sapiens GN=CFL1 PE=1 SV=3			1	107	2	15.1
HP016	CD36_HUMAN	Platelet glycoprotein 4 OS=Homo sapiens GN=CD36 PE=1 SV=2			1	104	2	7.4
HP016	KV201_HUMAN	Ig kappa chain V-II region Cum OS=Homo sapiens PE=1 SV=1				68	2	17.4
HP016	PROS_HUMAN	Vitamin K-dependent protein S OS=Homo sapiens GN=PROS1 PE=1 SV=1			1	93	2	4.7
HP016	THBG_HUMAN	Thyroxine-binding globulin OS=Homo sapiens GN=SERPINA7 PE=1 SV=2			1	87	2	10.4
HP016	JAM1_HUMAN	Junctional adhesion molecule A OS=Homo sapiens GN=F11R PE=1 SV=1			1	86	2	7.7
HP016	AXA2L_HUMAN	Putative annexin A2-like protein OS=Homo sapiens GN=ANXA2P2 PE=5 SV=2				58	2	8.3
HP016	CFAI_HUMAN	Complement factor I OS=Homo sapiens GN=CFI PE=1 SV=2			1	79	2	4.8
HP016	RAC2_HUMAN	Ras-related C3 botulinum toxin substrate 2 OS=Homo sapiens GN=RAC2 PE=1 SV=1				64	2	9.4
HP016	KCRU_HUMAN	Creatine kinase U-type, mitochondrial OS=Homo sapiens GN=CKMT1A PE=1 SV=1			1	75	2	5.3
HP016	EHD1_HUMAN	EH domain-containing protein 1 OS=Homo sapiens GN=EHD1 PE=1 SV=2			1	74	2	7.1
HP016	LIMS1_HUMAN	LIM and senescent cell antigen-like-containing domain protein 1 OS=Homo sapiens GN=LIMS1 PE=1 SV=4			1	71	2	8.3
HP016	VNN2_HUMAN	Vascular non-inflammatory molecule 2 OS=Homo sapiens GN=VNN2 PE=1 SV=3			1	70	2	9.4
HP016	GTR3_HUMAN	Solute carrier family 2, facilitated glucose transporter member 3 OS=Homo sapiens GN=SLC2A3 PE=2 SV=1			1	68	2	5.8
HP016	DEF1_HUMAN	Neutrophil defensin 1 OS=Homo sapiens GN=DEFA1 PE=1 SV=1			1	67	2	19.1
HP016	TBB5_HUMAN	Tubulin beta chain OS=Homo sapiens GN=TUBB PE=1 SV=2			1	65	2	5.4
HP016	TKT_HUMAN	Transketolase OS=Homo sapiens GN=TKT PE=1 SV=3			1	65	2	5.6
HP016	GDIB_HUMAN	Rab GDP dissociation inhibitor beta OS=Homo sapiens GN=GDI2 PE=1 SV=2			1	64	2	7
HP016	KV309_HUMAN	Ig kappa chain V-III region VG (Fragment) OS=Homo sapiens PE=1 SV=1			1	63	2	33.9
HP016	LDHA_HUMAN	L-lactate dehydrogenase A chain OS=Homo sapiens GN=LDHA PE=1 SV=2			2	43	2	6.6
HP016	HEP2_HUMAN	Heparin cofactor 2 OS=Homo sapiens GN=SERPIND1 PE=1 SV=3			1	60	2	7.8
HP016	AT2B4_HUMAN	Plasma membrane calcium-transporting ATPase 4 OS=Homo sapiens GN=ATP2B4 PE=1 SV=2			1	59	2	3.1
HP016	TPM4_HUMAN	Tropomyosin alpha-4 chain OS=Homo sapiens GN=TPM4 PE=1 SV=3			1	58	2	10.9
HP016	GPIX_HUMAN	Platelet glycoprotein IX OS=Homo sapiens GN=GP9 PE=1 SV=3			1	54	2	11.9
HP016	ICAM3_HUMAN	Intercellular adhesion molecule 3 OS=Homo sapiens GN=ICAM3 PE=1 SV=2			1	54	2	6.4
HP016	A2AP_HUMAN	Alpha-2-antiplasmin OS=Homo sapiens GN=SERPINF2 PE=1 SV=3			1	53	2	8.8
HP016	GP1BA_HUMAN	Platelet glycoprotein Ib alpha chain OS=Homo sapiens GN=GP1BA PE=1 SV=2			1	53	2	2.9
HP016	LASP1_HUMAN	LIM and SH3 domain protein 1 OS=Homo sapiens GN=LASP1 PE=1 SV=2			1	51	2	10.3
HP016	EHD3_HUMAN	EH domain-containing protein 3 OS=Homo sapiens GN=EHD3 PE=1 SV=2			1	50	2	8
HP016	DSG1_HUMAN	Desmoglein-1 OS=Homo sapiens GN=DSG1 PE=1 SV=2			1	49	2	3.2
HP016	TCPZ_HUMAN	T-complex protein 1 subunit zeta OS=Homo sapiens GN=CCT6A PE=1 SV=3			1	49	2	7.2
HP016	IC1_HUMAN	Plasma protease C1 inhibitor OS=Homo sapiens GN=SERPING1 PE=1 SV=2			1	48	2	9
HP016	TRFL_HUMAN	Lactotransferrin OS=Homo sapiens GN=LTF PE=1 SV=6			1	48	2	4.1
HP016	PTPRC_HUMAN	Receptor-type tyrosine-protein phosphatase C OS=Homo sapiens GN=PTPRC PE=1 SV=2			1	43	2	3.2
HP016	ARP3_HUMAN	Actin-related protein 3 OS=Homo sapiens GN=ACTR3 PE=1 SV=3			1	41	2	7.7
HP016	FLOT1_HUMAN	Flotillin-1 OS=Homo sapiens GN=FLOT1 PE=1 SV=3			1	40	2	6.6
HP016	RAP2A_HUMAN	Ras-related protein Rap-2a OS=Homo sapiens GN=RAP2A PE=1 SV=1			1	40	2	19.7
PE003	APOB_HUMAN	Apolipoprotein B-100 OS=Homo sapiens GN=APOB PE=1 SV=2	515.283	6.58402	1	9274.4 (M.score:9274.4)	154	42.8885
PE003	CO3_HUMAN	Complement C3 OS=Homo sapiens GN=C3 PE=1 SV=2	187.03	6.01525	2	7487.3 (M.score:7487.3)	121	70.1744
PE003	A2MG_HUMAN	Alpha-2-macroglobulin OS=Homo sapiens GN=A2M PE=1 SV=3	163.188	6.02764	1	6370.5 (M.score:6370.5)	100	68.521
PE003	ALBU_HUMAN	Serum albumin OS=Homo sapiens GN=ALB PE=1 SV=2	69.3215	5.91698	1	6453.0 (M.score:6453.0)	87	84.5649
PE003	FIBB_HUMAN	Fibrinogen beta chain OS=Homo sapiens GN=FGB PE=1 SV=2	55.8923	8.54476	1	3699.4 (M.score:3699.4)	59	74.1344
PE003	FINC_HUMAN	Fibronectin OS=Homo sapiens GN=FN1 PE=1 SV=4	262.46	5.4609	1	3251.1 (M.score:3251.1)	58	42.1626
PE003	TRFE_HUMAN	Serotransferrin OS=Homo sapiens GN=TF PE=1 SV=3	77.0136	6.81089	1	3567.2 (M.score:3567.2)	54	68.9112
PE003	CERU_HUMAN	Ceruloplasmin OS=Homo sapiens GN=CP PE=1 SV=1	122.128	5.43847	1	2829.0 (M.score:2829.0)	46	58.216
PE003	CO4B_HUMAN	Complement C4-B OS=Homo sapiens GN=C4B PE=1 SV=2	192.631	6.8926	1	2716.6 (M.score:2716.6)	46	42.9472
PE003	CO4A_HUMAN	Complement C4-A OS=Homo sapiens GN=C4A PE=1 SV=2	192.664	6.65505	1	2602.4 (M.score:2602.4)	44	40.539
PE003	FIBA_HUMAN	Fibrinogen alpha chain OS=Homo sapiens GN=FGA PE=1 SV=2	94.9144	5.69556	1	1855.4 (M.score:1855.4)	35	42.7252
PE003	A1AT_HUMAN	Alpha-1-antitrypsin OS=Homo sapiens GN=SERPINA1 PE=1 SV=3	46.707	5.36712	1	2123.0 (M.score:2123.0)	33	57.177
PE003	MYH9_HUMAN	Myosin-9 OS=Homo sapiens GN=MYH9 PE=1 SV=4	226.392	5.49722	3	1583.0 (M.score:1583.0)	31	24.8469
PE003	ITIH4_HUMAN	Inter-alpha-trypsin inhibitor heavy chain H4 OS=Homo sapiens GN=ITIH4 PE=1 SV=4	103.293	6.51278	1	1765.8 (M.score:1765.8)	28	43.4409
PE003	K1C9_HUMAN	Keratin, type I cytoskeletal 9 OS=Homo sapiens GN=KRT9 PE=1 SV=3	62.0268	5.13619	1	1694.6 (M.score:1694.6)	27	72.0706
PE003	PZP_HUMAN	Pregnancy zone protein OS=Homo sapiens GN=PZP PE=1 SV=4	163.76	5.96922	1	1567.7 (M.score:1567.7)	27	29.4197
PE003	APOA1_HUMAN	Apolipoprotein A-I OS=Homo sapiens GN=APOA1 PE=1 SV=1	30.7589	5.55553	1	1401.7 (M.score:1401.7)	27	59.9251
PE003	FIBG_HUMAN	Fibrinogen gamma chain OS=Homo sapiens GN=FGG PE=1 SV=3	51.4789	5.36755	1	1766.3 (M.score:1766.3)	26	58.4989
PE003	ACTG_HUMAN	Actin, cytoplasmic 2 OS=Homo sapiens GN=ACTG1 PE=1 SV=1	41.7658	5.30752	8	1545.8 (M.score:1545.8)	24	59.4667
PE003	ITIH2_HUMAN	Inter-alpha-trypsin inhibitor heavy chain H2 OS=Homo sapiens GN=ITIH2 PE=1 SV=2	106.397	6.39603	1	1177.4 (M.score:1177.4)	24	35.6237
PE003	IGHM_HUMAN	Ig mu chain C region OS=Homo sapiens GN=IGHM PE=1 SV=3	49.2755	6.3469	1	1542.0 (M.score:1542.0)	23	52.8761
PE003	B3AT_HUMAN	Band 3 anion transport protein OS=Homo sapiens GN=SLC4A1 PE=1 SV=3	101.727	5.07552	1	1452.8 (M.score:1452.8)	22	36.2239
PE003	ITIH1_HUMAN	Inter-alpha-trypsin inhibitor heavy chain H1 OS=Homo sapiens GN=ITIH1 PE=1 SV=3	101.326	6.30791	1	1270.8 (M.score:1270.8)	22	33.2602
PE003	K2C1_HUMAN	Keratin, type II cytoskeletal 1 OS=Homo sapiens GN=KRT1 PE=1 SV=6	65.999	8.15063	2	1277.6 (M.score:1277.6)	21	41.1491
PE003	IGHG2_HUMAN	Ig gamma-2 chain C region OS=Homo sapiens GN=IGHG2 PE=1 SV=2	35.8778	7.661	1	1184.1 (M.score:1184.1)	19	63.8037
PE003	A1BG_HUMAN	Alpha-1B-glycoprotein OS=Homo sapiens GN=A1BG PE=1 SV=4	54.2195	5.56087	1	1099.8 (M.score:1099.8)	19	53.1313
PE003	CFAH_HUMAN	Complement factor H OS=Homo sapiens GN=CFH PE=1 SV=4	139.005	6.21264	2	797.5 (M.score:797.5)	19	28.026
PE003	K1C10_HUMAN	Keratin, type I cytoskeletal 10 OS=Homo sapiens GN=KRT10 PE=1 SV=6	58.7917	5.13427	7	1084.7 (M.score:1084.7)	18	43.3219
PE003	IGHG1_HUMAN	Ig gamma-1 chain C region OS=Homo sapiens GN=IGHG1 PE=1 SV=1	36.0832	8.46209	1	1320.9 (M.score:1320.9)	17	78.4848
PE003	MUCB_HUMAN	Ig mu heavy chain disease protein OS=Homo sapiens PE=1 SV=1	43.0303	5.12508	1	1131.3 (M.score:1131.3)	17	51.6624
PE003	HEMO_HUMAN	Hemopexin OS=Homo sapiens GN=HPX PE=1 SV=2	51.6433	6.54728	1	1046.3 (M.score:1046.3)	16	48.2684
PE003	ANT3_HUMAN	Antithrombin-III OS=Homo sapiens GN=SERPINC1 PE=1 SV=1	52.5689	6.32105	1	941.9 (M.score:941.9)	16	47.6293
PE003	VTDB_HUMAN	Vitamin D-binding protein OS=Homo sapiens GN=GC PE=1 SV=1	52.929	5.39809	1	927.6 (M.score:927.6)	16	49.789
PE003	ITA2B_HUMAN	Integrin alpha-IIb OS=Homo sapiens GN=ITGA2B PE=1 SV=3	113.306	5.20028	1	763.9 (M.score:763.9)	16	27.5265
PE003	IGHA1_HUMAN	Ig alpha-1 chain C region OS=Homo sapiens GN=IGHA1 PE=1 SV=2	37.6306	6.07902	1	909.3 (M.score:909.3)	14	52.9745
PE003	SPTA1_HUMAN	Spectrin alpha chain, erythrocytic 1 OS=Homo sapiens GN=SPTA1 PE=1 SV=5	279.842	4.95419	1	777.7 (M.score:777.7)	14	10.9549
PE003	APOH_HUMAN	Beta-2-glycoprotein 1 OS=Homo sapiens GN=APOH PE=1 SV=3	38.2727	8.34	1	687.9 (M.score:687.9)	14	57.6812
PE003	SPTB1_HUMAN	Spectrin beta chain, erythrocytic OS=Homo sapiens GN=SPTB PE=1 SV=5	246.316	5.14581	1	564.0 (M.score:564.0)	14	9.63968
PE003	K22E_HUMAN	Keratin, type II cytoskeletal 2 epidermal OS=Homo sapiens GN=KRT2 PE=1 SV=2	65.3932	8.07351	4	780.2 (M.score:780.2)	13	38.4977
PE003	AACT_HUMAN	Alpha-1-antichymotrypsin OS=Homo sapiens GN=SERPINA3 PE=1 SV=2	47.6205	5.32781	1	758.4 (M.score:758.4)	13	31.4421
PE003	FLNA_HUMAN	Filamin-A OS=Homo sapiens GN=FLNA PE=1 SV=4	280.564	5.70486	2	526.5 (M.score:526.5)	13	10.0491
PE003	TLN1_HUMAN	Talin-1 OS=Homo sapiens GN=TLN1 PE=1 SV=3	269.599	5.77482	1	552.5 (M.score:552.5)	11	9.05155
PE003	THRB_HUMAN	Prothrombin OS=Homo sapiens GN=F2 PE=1 SV=2	69.9921	5.62988	1	542.9 (M.score:542.9)	11	27.6527
PE003	PLMN_HUMAN	Plasminogen OS=Homo sapiens GN=PLG PE=1 SV=2	90.5102	7.03584	1	538.3 (M.score:538.3)	11	24.0741
PE003	KNG1_HUMAN	Kininogen-1 OS=Homo sapiens GN=KNG1 PE=1 SV=2	71.9122	6.33515	1	524.2 (M.score:524.2)	11	20.1863
PE003	ANK1_HUMAN	Ankyrin-1 OS=Homo sapiens GN=ANK1 PE=1 SV=3	206.137	5.65241	1	492.8 (M.score:492.8)	11	13.4503
PE003	IGKC_HUMAN	Ig kappa chain C region OS=Homo sapiens GN=IGKC PE=1 SV=1	11.6017	5.58416	1	899.5 (M.score:899.5)	10	83.9623
PE003	IGHG4_HUMAN	Ig gamma-4 chain C region OS=Homo sapiens GN=IGHG4 PE=1 SV=1	35.9179	7.17629	1	769.9 (M.score:769.9)	10	51.0703
PE003	IGHA2_HUMAN	Ig alpha-2 chain C region OS=Homo sapiens GN=IGHA2 PE=1 SV=3	36.503	5.71362	1	705.3 (M.score:705.3)	10	40.5882
PE003	ANGT_HUMAN	Angiotensinogen OS=Homo sapiens GN=AGT PE=1 SV=1	53.1205	5.86913	1	626.1 (M.score:626.1)	10	28.866
PE003	PON1_HUMAN	Serum paraoxonase/arylesterase 1 OS=Homo sapiens GN=PON1 PE=1 SV=3	39.7062	5.08418	1	573.8 (M.score:573.8)	10	50.4225
PE003	GELS_HUMAN	Gelsolin OS=Homo sapiens GN=GSN PE=1 SV=1	85.6442	5.89637	1	568.9 (M.score:568.9)	10	23.7852
PE003	ACTS_HUMAN	Actin, alpha skeletal muscle OS=Homo sapiens GN=ACTA1 PE=1 SV=1	42.0239	5.22944	4	516.4 (M.score:516.4)	10	25.9947
PE003	CO5_HUMAN	Complement C5 OS=Homo sapiens GN=C5 PE=1 SV=4	188.186	6.107	1	491.8 (M.score:491.8)	10	13.3055
PE003	CFAB_HUMAN	Complement factor B OS=Homo sapiens GN=CFB PE=1 SV=2	85.4785	6.66734	1	453.6 (M.score:453.6)	10	25.3927
PE003	FA5_HUMAN	Coagulation factor V OS=Homo sapiens GN=F5 PE=1 SV=4	251.546	5.67837	1	422.9 (M.score:422.9)	10	5.80036
PE003	STOM_HUMAN	Erythrocyte band 7 integral membrane protein OS=Homo sapiens GN=STOM PE=1 SV=3	31.7107	7.70971	1	453.9 (M.score:453.9)	9	47.9167
PE003	HPT_HUMAN	Haptoglobin OS=Homo sapiens GN=HP PE=1 SV=1	45.1766	6.12634	1	398.3 (M.score:398.3)	9	27.0936
PE003	APOE_HUMAN	Apolipoprotein E OS=Homo sapiens GN=APOE PE=1 SV=1	36.1318	5.64558	1	541.9 (M.score:541.9)	8	28.7066
PE003	IGHG3_HUMAN	Ig gamma-3 chain C region OS=Homo sapiens GN=IGHG3 PE=1 SV=2	41.2604	8.23031	1	521.2 (M.score:521.2)	8	19.0981
PE003	HPTR_HUMAN	Haptoglobin-related protein OS=Homo sapiens GN=HPR PE=2 SV=2	39.0047	6.63187	1	340.5 (M.score:340.5)	8	37.931
PE003	TTHY_HUMAN	Transthyretin OS=Homo sapiens GN=TTR PE=1 SV=1	15.877	5.49401	1	651.1 (M.score:651.1)	7	59.8639
PE003	LAC2_HUMAN	Ig lambda-2 chain C regions OS=Homo sapiens GN=IGLC2 PE=1 SV=1	11.2865	6.90916	6	505.5 (M.score:505.5)	7	85.8491
PE003	FETUA_HUMAN	Alpha-2-HS-glycoprotein OS=Homo sapiens GN=AHSG PE=1 SV=1	39.2997	5.42736	1	458.4 (M.score:458.4)	7	38.9646
PE003	VTNC_HUMAN	Vitronectin OS=Homo sapiens GN=VTN PE=1 SV=1	54.2712	5.55116	1	418.7 (M.score:418.7)	7	16.318
PE003	CLUS_HUMAN	Clusterin OS=Homo sapiens GN=CLU PE=1 SV=1	52.461	5.88494	1	408.2 (M.score:408.2)	7	21.3808
PE003	C4BPA_HUMAN	C4b-binding protein alpha chain OS=Homo sapiens GN=C4BPA PE=1 SV=2	66.9894	7.15108	1	334.8 (M.score:334.8)	7	16.4154
PE003	ITIH3_HUMAN	Inter-alpha-trypsin inhibitor heavy chain H3 OS=Homo sapiens GN=ITIH3 PE=1 SV=2	99.7865	5.49284	1	270.0 (M.score:270.0)	7	11.6854
PE003	ITB3_HUMAN	Integrin beta-3 OS=Homo sapiens GN=ITGB3 PE=1 SV=2	87.0004	5.0924	1	243.2 (M.score:243.2)	7	18.2741
PE003	HBB_HUMAN	Hemoglobin subunit beta OS=Homo sapiens GN=HBB PE=1 SV=2	15.9883	6.74456	5	401.4 (M.score:401.4)	6	45.5782
PE003	A2AP_HUMAN	Alpha-2-antiplasmin OS=Homo sapiens GN=SERPINF2 PE=1 SV=3	54.5311	5.86945	1	321.5 (M.score:321.5)	6	25.0509
PE003	ZA2G_HUMAN	Zinc-alpha-2-glycoprotein OS=Homo sapiens GN=AZGP1 PE=1 SV=2	34.2371	5.70827	1	315.2 (M.score:315.2)	6	33.557
PE003	AFAM_HUMAN	Afamin OS=Homo sapiens GN=AFM PE=1 SV=1	69.024	5.64216	1	253.3 (M.score:253.3)	6	16.3606
PE003	APOD_HUMAN	Apolipoprotein D OS=Homo sapiens GN=APOD PE=1 SV=1	21.2618	5.05822	1	251.3 (M.score:251.3)	6	30.6878
PE003	CD5L_HUMAN	CD5 antigen-like OS=Homo sapiens GN=CD5L PE=1 SV=1	38.0629	5.28252	1	236.8 (M.score:236.8)	6	34.2939
PE003	TSP1_HUMAN	Thrombospondin-1 OS=Homo sapiens GN=THBS1 PE=1 SV=2	129.3	4.71375	3	204.3 (M.score:204.3)	6	7.77778
PE003	APOC2_HUMAN	Apolipoprotein C-II OS=Homo sapiens GN=APOC2 PE=1 SV=1	11.2768	4.64454	1	469.8 (M.score:469.8)	5	34.6535
PE003	APOC3_HUMAN	Apolipoprotein C-III OS=Homo sapiens GN=APOC3 PE=1 SV=1	10.8455	5.22933	1	407.4 (M.score:407.4)	5	58.5859
PE003	KV302_HUMAN	Ig kappa chain V-III region SIE OS=Homo sapiens PE=1 SV=1	11.7678	8.69558	7	374.7 (M.score:374.7)	5	66.055
PE003	APOA2_HUMAN	Apolipoprotein A-II OS=Homo sapiens GN=APOA2 PE=1 SV=1	11.1679	6.26957	1	342.0 (M.score:342.0)	5	48
PE003	A1AG1_HUMAN	Alpha-1-acid glycoprotein 1 OS=Homo sapiens GN=ORM1 PE=1 SV=1	23.4968	4.93357	1	323.6 (M.score:323.6)	5	37.3134
PE003	MBL2_HUMAN	Mannose-binding protein C OS=Homo sapiens GN=MBL2 PE=1 SV=2	26.127	5.39297	1	297.6 (M.score:297.6)	5	38.3065
PE003	SAMP_HUMAN	Serum amyloid P-component OS=Homo sapiens GN=APCS PE=1 SV=2	25.3711	6.0991	1	240.7 (M.score:240.7)	5	25.5605
PE003	HRG_HUMAN	Histidine-rich glycoprotein OS=Homo sapiens GN=HRG PE=1 SV=1	59.5409	7.09415	1	235.8 (M.score:235.8)	5	10.8571
PE003	AMBP_HUMAN	Protein AMBP OS=Homo sapiens GN=AMBP PE=1 SV=1	38.974	5.94614	1	207.8 (M.score:207.8)	5	23.2955
PE003	APOA_HUMAN	Apolipoprotein(a) OS=Homo sapiens GN=LPA PE=1 SV=1	500.995	5.57829	1	189.4 (M.score:189.4)	5	1.51715
PE003	URP2_HUMAN	Fermitin family homolog 3 OS=Homo sapiens GN=FERMT3 PE=1 SV=1	75.905	6.52517	1	185.2 (M.score:185.2)	5	14.093
PE003	C1S_HUMAN	Complement C1s subcomponent OS=Homo sapiens GN=C1S PE=1 SV=1	76.6348	4.84951	1	154.9 (M.score:154.9)	5	8.13953
PE003	GNAI2_HUMAN	Guanine nucleotide-binding protein G(i) subunit alpha-2 OS=Homo sapiens GN=GNAI2 PE=1 SV=3	40.4251	5.33967	10	216.6 (M.score:216.6)	4	19.7183
PE003	RAP1B_HUMAN	Ras-related protein Rap-1b OS=Homo sapiens GN=RAP1B PE=1 SV=1	20.8116	5.64718	3	192.6 (M.score:192.6)	4	21.7391
PE003	MYL6_HUMAN	Myosin light polypeptide 6 OS=Homo sapiens GN=MYL6 PE=1 SV=2	16.9191	4.55759	2	177.0 (M.score:177.0)	4	39.7351
PE003	APOA4_HUMAN	Apolipoprotein A-IV OS=Homo sapiens GN=APOA4 PE=1 SV=3	45.3715	5.2822	1	173.5 (M.score:173.5)	4	13.1313
PE003	VINC_HUMAN	Vinculin OS=Homo sapiens GN=VCL PE=1 SV=4	123.722	5.5048	1	173.4 (M.score:173.4)	4	7.67196
PE003	GTR1_HUMAN	Solute carrier family 2, facilitated glucose transporter member 1 OS=Homo sapiens GN=SLC2A1 PE=1 SV=2	54.0485	8.92597	1	157.4 (M.score:157.4)	4	11.9919
PE003	PSG1_HUMAN	Pregnancy-specific beta-1-glycoprotein 1 OS=Homo sapiens GN=PSG1 PE=1 SV=1	47.193	8.31715	4	149.1 (M.score:149.1)	4	14.5585
PE003	LBP_HUMAN	Lipopolysaccharide-binding protein OS=Homo sapiens GN=LBP PE=1 SV=3	53.3499	6.23197	1	142.5 (M.score:142.5)	4	10.8108
PE003	C1QB_HUMAN	Complement C1q subcomponent subunit B OS=Homo sapiens GN=C1QB PE=1 SV=3	26.7045	8.83123	1	130.5 (M.score:130.5)	4	13.4387
PE003	KPYM_HUMAN	Pyruvate kinase PKM OS=Homo sapiens GN=PKM PE=1 SV=4	57.9	7.95506	1	126.6 (M.score:126.6)	4	10.7345
PE003	RET4_HUMAN	Retinol-binding protein 4 OS=Homo sapiens GN=RBP4 PE=1 SV=3	22.9953	5.76211	1	218.9 (M.score:218.9)	3	32.3383
PE003	IC1_HUMAN	Plasma protease C1 inhibitor OS=Homo sapiens GN=SERPING1 PE=1 SV=2	55.1194	6.09109	1	186.2 (M.score:186.2)	3	7.8
PE003	S10A9_HUMAN	Protein S100-A9 OS=Homo sapiens GN=S100A9 PE=1 SV=1	13.2335	5.71319	1	180.8 (M.score:180.8)	3	37.7193
PE003	SHBG_HUMAN	Sex hormone-binding globulin OS=Homo sapiens GN=SHBG PE=1 SV=2	43.7518	6.2246	1	170.5 (M.score:170.5)	3	14.1791
PE003	THBG_HUMAN	Thyroxine-binding globulin OS=Homo sapiens GN=SERPINA7 PE=1 SV=2	46.2946	5.87148	1	152.8 (M.score:152.8)	3	16.1446
PE003	A1AG2_HUMAN	Alpha-1-acid glycoprotein 2 OS=Homo sapiens GN=ORM2 PE=1 SV=2	23.5876	5.03365	1	141.1 (M.score:141.1)	3	22.3881
PE003	KV204_HUMAN	Ig kappa chain V-II region TEW OS=Homo sapiens PE=1 SV=1	12.2772	5.69268	5	140.4 (M.score:140.4)	3	38.9381
PE003	HBA_HUMAN	Hemoglobin subunit alpha OS=Homo sapiens GN=HBA1 PE=1 SV=2	15.2479	8.71694	1	138.8 (M.score:138.8)	3	28.169
PE003	C1R_HUMAN	Complement C1r subcomponent OS=Homo sapiens GN=C1R PE=1 SV=2	80.0668	5.82182	1	136.2 (M.score:136.2)	3	10.6383
PE003	ML12A_HUMAN	Myosin regulatory light chain 12A OS=Homo sapiens GN=MYL12A PE=1 SV=2	19.7815	4.64902	2	127.5 (M.score:127.5)	3	17.5439
PE003	HV307_HUMAN	Ig heavy chain V-III region CAM OS=Homo sapiens PE=1 SV=1	13.6321	9.65133	4	123.7 (M.score:123.7)	3	21.3115
PE003	H4_HUMAN	Histone H4 OS=Homo sapiens GN=HIST1H4A PE=1 SV=2	11.3604	11.3629	1	122.6 (M.score:122.6)	3	30.0971
PE003	LG3BP_HUMAN	Galectin-3-binding protein OS=Homo sapiens GN=LGALS3BP PE=1 SV=1	65.2893	5.11825	1	114.8 (M.score:114.8)	3	9.23077
PE003	HEP2_HUMAN	Heparin cofactor 2 OS=Homo sapiens GN=SERPIND1 PE=1 SV=3	57.0342	6.41109	1	103.0 (M.score:103.0)	3	7.61523
PE003	41_HUMAN	Protein 4.1 OS=Homo sapiens GN=EPB41 PE=1 SV=4	96.9573	5.4123	1	102.9 (M.score:102.9)	3	5.09259
PE003	G3P_HUMAN	Glyceraldehyde-3-phosphate dehydrogenase OS=Homo sapiens GN=GAPDH PE=1 SV=3	36.0304	8.56612	1	101.2 (M.score:101.2)	3	17.0149
PE003	PROS_HUMAN	Vitamin K-dependent protein S OS=Homo sapiens GN=PROS1 PE=1 SV=1	75.0739	5.47895	1	91.9 (M.score:91.9)	3	6.36095
PE003	MOES_HUMAN	Moesin OS=Homo sapiens GN=MSN PE=1 SV=3	67.7778	6.0756	3	88.6 (M.score:88.6)	3	4.85269
PE003	H2B1K_HUMAN	Histone H2B type 1-K OS=Homo sapiens GN=HIST1H2BK PE=1 SV=3	13.8816	10.3145	14	139.1 (M.score:139.1)	2	11.9048
PE003	K1C16_HUMAN	Keratin, type I cytoskeletal 16 OS=Homo sapiens GN=KRT16 PE=1 SV=4	51.2362	4.98473	6	138.6 (M.score:138.6)	2	5.70825
PE003	K2C6B_HUMAN	Keratin, type II cytoskeletal 6B OS=Homo sapiens GN=KRT6B PE=1 SV=5	60.0303	8.0906	3	131.0 (M.score:131.0)	2	3.90071
PE003	SAA4_HUMAN	Serum amyloid A-4 protein OS=Homo sapiens GN=SAA4 PE=1 SV=2	14.7373	9.16875	1	126.3 (M.score:126.3)	2	11.5385
PE003	HV305_HUMAN	Ig heavy chain V-III region BRO OS=Homo sapiens PE=1 SV=1	13.2184	6.44228	2	122.7 (M.score:122.7)	2	25
PE003	CO7_HUMAN	Complement component C7 OS=Homo sapiens GN=C7 PE=1 SV=2	93.4573	6.09429	1	103.8 (M.score:103.8)	2	3.91459
PE003	CO8B_HUMAN	Complement component C8 beta chain OS=Homo sapiens GN=C8B PE=1 SV=3	67.0035	8.49563	1	103.2 (M.score:103.2)	2	3.89171
PE003	KV402_HUMAN	Ig kappa chain V-IV region Len OS=Homo sapiens PE=1 SV=2	12.6322	7.91991	4	99.7 (M.score:99.7)	2	23.6842
PE003	PGRP2_HUMAN	N-acetylmuramoyl-L-alanine amidase OS=Homo sapiens GN=PGLYRP2 PE=1 SV=1	62.1779	7.25149	1	99.1 (M.score:99.1)	2	7.8125
PE003	PROF1_HUMAN	Profilin-1 OS=Homo sapiens GN=PFN1 PE=1 SV=2	15.0446	8.43603	1	96.6 (M.score:96.6)	2	12.8571
PE003	COF1_HUMAN	Cofilin-1 OS=Homo sapiens GN=CFL1 PE=1 SV=3	18.4907	8.21578	2	96.6 (M.score:96.6)	2	23.494
PE003	GP1BB_HUMAN	Platelet glycoprotein Ib beta chain OS=Homo sapiens GN=GP1BB PE=1 SV=1	21.7038	9.67323	1	95.9 (M.score:95.9)	2	10.6796
PE003	CBPN_HUMAN	Carboxypeptidase N catalytic chain OS=Homo sapiens GN=CPN1 PE=1 SV=1	52.2533	6.85831	1	93.5 (M.score:93.5)	2	9.60699
PE003	CO8A_HUMAN	Complement component C8 alpha chain OS=Homo sapiens GN=C8A PE=1 SV=2	65.121	6.0741	1	92.2 (M.score:92.2)	2	7.36301
PE003	HV306_HUMAN	Ig heavy chain V-III region BUT OS=Homo sapiens PE=1 SV=1	12.3692	9.34361	1	91.8 (M.score:91.8)	2	19.1304
PE003	TBA1C_HUMAN	Tubulin alpha-1C chain OS=Homo sapiens GN=TUBA1C PE=1 SV=1	49.8635	4.96423	8	91.7 (M.score:91.7)	2	8.24053
PE003	CBG_HUMAN	Corticosteroid-binding globulin OS=Homo sapiens GN=SERPINA6 PE=1 SV=1	45.1119	5.63821	1	91.5 (M.score:91.5)	2	11.358
PE003	SAA1_HUMAN	Serum amyloid A-1 protein OS=Homo sapiens GN=SAA1 PE=1 SV=1	13.5235	6.27737	1	78.5 (M.score:78.5)	2	27.8689
PE003	MYL9_HUMAN	Myosin regulatory light polypeptide 9 OS=Homo sapiens GN=MYL9 PE=1 SV=4	19.8144	4.78382	1	75.4 (M.score:75.4)	2	17.4419
PE003	FA12_HUMAN	Coagulation factor XII OS=Homo sapiens GN=F12 PE=1 SV=3	67.7479	8.0358	1	71.0 (M.score:71.0)	2	5.69106
PE003	RAB10_HUMAN	Ras-related protein Rab-10 OS=Homo sapiens GN=RAB10 PE=1 SV=1	22.5266	8.58343	19	65.6 (M.score:65.6)	2	11
PE003	C1QC_HUMAN	Complement C1q subcomponent subunit C OS=Homo sapiens GN=C1QC PE=1 SV=3	25.7571	8.6143	1	58.6 (M.score:58.6)	2	8.97959
PE003	CO8G_HUMAN	Complement component C8 gamma chain OS=Homo sapiens GN=C8G PE=1 SV=3	22.2635	8.49253	1	47.5 (M.score:47.5)	2	16.3366
PE003	APOM_HUMAN	Apolipoprotein M OS=Homo sapiens GN=APOM PE=1 SV=2	21.2394	5.65989	1	46.1 (M.score:46.1)	2	8.51064
PE006	APOB_HUMAN	Apolipoprotein B-100 OS=Homo sapiens GN=APOB PE=1 SV=2	515.283	6.58402	1	13484.5 (M.score:13484.5)	188	48.433
PE006	CO3_HUMAN	Complement C3 OS=Homo sapiens GN=C3 PE=1 SV=2	187.03	6.01525	1	8940.7 (M.score:8940.7)	122	71.1365
PE006	ALBU_HUMAN	Serum albumin OS=Homo sapiens GN=ALB PE=1 SV=2	69.3215	5.91698	1	8104.7 (M.score:8104.7)	104	85.2217
PE006	A2MG_HUMAN	Alpha-2-macroglobulin OS=Homo sapiens GN=A2M PE=1 SV=3	163.188	6.02764	1	6715.5 (M.score:6715.5)	90	67.0963
PE006	CO4B_HUMAN	Complement C4-B OS=Homo sapiens GN=C4B PE=1 SV=2	192.631	6.8926	1	5263.0 (M.score:5263.0)	67	55.3899
PE006	FIBB_HUMAN	Fibrinogen beta chain OS=Homo sapiens GN=FGB PE=1 SV=2	55.8923	8.54476	1	4973.3 (M.score:4973.3)	67	77.1894
PE006	CO4A_HUMAN	Complement C4-A OS=Homo sapiens GN=C4A PE=1 SV=2	192.664	6.65505	1	5073.2 (M.score:5073.2)	63	55.3899
PE006	TRFE_HUMAN	Serotransferrin OS=Homo sapiens GN=TF PE=1 SV=3	77.0136	6.81089	1	4635.6 (M.score:4635.6)	63	76.0745
PE006	CERU_HUMAN	Ceruloplasmin OS=Homo sapiens GN=CP PE=1 SV=1	122.128	5.43847	1	4006.2 (M.score:4006.2)	52	59.7183
PE006	FIBA_HUMAN	Fibrinogen alpha chain OS=Homo sapiens GN=FGA PE=1 SV=2	94.9144	5.69556	1	2939.1 (M.score:2939.1)	42	50.4619
PE006	FINC_HUMAN	Fibronectin OS=Homo sapiens GN=FN1 PE=1 SV=4	262.46	5.4609	1	2347.3 (M.score:2347.3)	40	32.2297
PE006	A1AT_HUMAN	Alpha-1-antitrypsin OS=Homo sapiens GN=SERPINA1 PE=1 SV=3	46.707	5.36712	2	2804.2 (M.score:2804.2)	36	57.177
PE006	K1C9_HUMAN	Keratin, type I cytoskeletal 9 OS=Homo sapiens GN=KRT9 PE=1 SV=3	62.0268	5.13619	1	2538.2 (M.score:2538.2)	31	78.1701
PE006	FIBG_HUMAN	Fibrinogen gamma chain OS=Homo sapiens GN=FGG PE=1 SV=3	51.4789	5.36755	1	2301.2 (M.score:2301.2)	31	75.0552
PE006	APOA1_HUMAN	Apolipoprotein A-I OS=Homo sapiens GN=APOA1 PE=1 SV=1	30.7589	5.55553	1	1794.3 (M.score:1794.3)	31	66.6667
PE006	ITIH4_HUMAN	Inter-alpha-trypsin inhibitor heavy chain H4 OS=Homo sapiens GN=ITIH4 PE=1 SV=4	103.293	6.51278	1	2182.5 (M.score:2182.5)	30	44.9462
PE006	VTDB_HUMAN	Vitamin D-binding protein OS=Homo sapiens GN=GC PE=1 SV=1	52.929	5.39809	1	2225.7 (M.score:2225.7)	28	67.0886
PE006	CFAH_HUMAN	Complement factor H OS=Homo sapiens GN=CFH PE=1 SV=4	139.005	6.21264	2	1569.2 (M.score:1569.2)	27	36.9618
PE006	K2C1_HUMAN	Keratin, type II cytoskeletal 1 OS=Homo sapiens GN=KRT1 PE=1 SV=6	65.999	8.15063	3	1851.5 (M.score:1851.5)	26	53.2609
PE006	IGHG2_HUMAN	Ig gamma-2 chain C region OS=Homo sapiens GN=IGHG2 PE=1 SV=2	35.8778	7.661	1	1671.8 (M.score:1671.8)	24	78.5276
PE006	ITIH2_HUMAN	Inter-alpha-trypsin inhibitor heavy chain H2 OS=Homo sapiens GN=ITIH2 PE=1 SV=2	106.397	6.39603	1	1325.3 (M.score:1325.3)	23	34.9894
PE006	ITIH1_HUMAN	Inter-alpha-trypsin inhibitor heavy chain H1 OS=Homo sapiens GN=ITIH1 PE=1 SV=3	101.326	6.30791	1	1463.8 (M.score:1463.8)	22	40.0659
PE006	IGHG1_HUMAN	Ig gamma-1 chain C region OS=Homo sapiens GN=IGHG1 PE=1 SV=1	36.0832	8.46209	1	1907.6 (M.score:1907.6)	21	80.6061
PE006	K1C10_HUMAN	Keratin, type I cytoskeletal 10 OS=Homo sapiens GN=KRT10 PE=1 SV=6	58.7917	5.13427	11	1460.4 (M.score:1460.4)	20	41.6096
PE006	IGHA1_HUMAN	Ig alpha-1 chain C region OS=Homo sapiens GN=IGHA1 PE=1 SV=2	37.6306	6.07902	1	1288.4 (M.score:1288.4)	19	67.4221
PE006	A1BG_HUMAN	Alpha-1B-glycoprotein OS=Homo sapiens GN=A1BG PE=1 SV=4	54.2195	5.56087	1	1265.8 (M.score:1265.8)	19	51.7172
PE006	PLMN_HUMAN	Plasminogen OS=Homo sapiens GN=PLG PE=1 SV=2	90.5102	7.03584	2	1077.7 (M.score:1077.7)	19	46.5432
PE006	HEMO_HUMAN	Hemopexin OS=Homo sapiens GN=HPX PE=1 SV=2	51.6433	6.54728	1	1601.9 (M.score:1601.9)	18	54.1126
PE006	CFAB_HUMAN	Complement factor B OS=Homo sapiens GN=CFB PE=1 SV=2	85.4785	6.66734	1	1135.3 (M.score:1135.3)	17	36.2565
PE006	CO5_HUMAN	Complement C5 OS=Homo sapiens GN=C5 PE=1 SV=4	188.186	6.107	1	914.2 (M.score:914.2)	17	20.1671
PE006	IGHA2_HUMAN	Ig alpha-2 chain C region OS=Homo sapiens GN=IGHA2 PE=1 SV=3	36.503	5.71362	1	911.9 (M.score:911.9)	16	52.9412
PE006	IGHG4_HUMAN	Ig gamma-4 chain C region OS=Homo sapiens GN=IGHG4 PE=1 SV=1	35.9179	7.17629	1	1404.0 (M.score:1404.0)	15	61.1621
PE006	IGHM_HUMAN	Ig mu chain C region OS=Homo sapiens GN=IGHM PE=1 SV=3	49.2755	6.3469	1	1019.8 (M.score:1019.8)	15	49.3363
PE006	THRB_HUMAN	Prothrombin OS=Homo sapiens GN=F2 PE=1 SV=2	69.9921	5.62988	1	971.4 (M.score:971.4)	15	35.8521
PE006	ACTG_HUMAN	Actin, cytoplasmic 2 OS=Homo sapiens GN=ACTG1 PE=1 SV=1	41.7658	5.30752	8	932.6 (M.score:932.6)	15	51.4667
PE006	IGKC_HUMAN	Ig kappa chain C region OS=Homo sapiens GN=IGKC PE=1 SV=1	11.6017	5.58416	1	1317.3 (M.score:1317.3)	14	85.8491
PE006	IGHG3_HUMAN	Ig gamma-3 chain C region OS=Homo sapiens GN=IGHG3 PE=1 SV=2	41.2604	8.23031	1	1078.1 (M.score:1078.1)	14	51.1936
PE006	ANT3_HUMAN	Antithrombin-III OS=Homo sapiens GN=SERPINC1 PE=1 SV=1	52.5689	6.32105	1	1011.7 (M.score:1011.7)	14	47.1983
PE006	AACT_HUMAN	Alpha-1-antichymotrypsin OS=Homo sapiens GN=SERPINA3 PE=1 SV=2	47.6205	5.32781	1	991.9 (M.score:991.9)	14	31.2057
PE006	K22E_HUMAN	Keratin, type II cytoskeletal 2 epidermal OS=Homo sapiens GN=KRT2 PE=1 SV=2	65.3932	8.07351	4	1012.0 (M.score:1012.0)	13	35.5243
PE006	KNG1_HUMAN	Kininogen-1 OS=Homo sapiens GN=KNG1 PE=1 SV=2	71.9122	6.33515	1	704.4 (M.score:704.4)	13	28.5714
PE006	ANGT_HUMAN	Angiotensinogen OS=Homo sapiens GN=AGT PE=1 SV=1	53.1205	5.86913	1	957.8 (M.score:957.8)	12	31.3402
PE006	MUCB_HUMAN	Ig mu heavy chain disease protein OS=Homo sapiens PE=1 SV=1	43.0303	5.12508	1	878.2 (M.score:878.2)	12	51.6624
PE006	VTNC_HUMAN	Vitronectin OS=Homo sapiens GN=VTN PE=1 SV=1	54.2712	5.55116	1	649.7 (M.score:649.7)	12	28.6611
PE006	APOH_HUMAN	Beta-2-glycoprotein 1 OS=Homo sapiens GN=APOH PE=1 SV=3	38.2727	8.34	1	615.7 (M.score:615.7)	12	52.4638
PE006	A1AG1_HUMAN	Alpha-1-acid glycoprotein 1 OS=Homo sapiens GN=ORM1 PE=1 SV=1	23.4968	4.93357	1	777.0 (M.score:777.0)	11	37.3134
PE006	LAC2_HUMAN	Ig lambda-2 chain C regions OS=Homo sapiens GN=IGLC2 PE=1 SV=1	11.2865	6.90916	4	726.1 (M.score:726.1)	10	93.3962
PE006	PON1_HUMAN	Serum paraoxonase/arylesterase 1 OS=Homo sapiens GN=PON1 PE=1 SV=3	39.7062	5.08418	1	676.6 (M.score:676.6)	10	47.6056
PE006	MYH9_HUMAN	Myosin-9 OS=Homo sapiens GN=MYH9 PE=1 SV=4	226.392	5.49722	3	592.6 (M.score:592.6)	10	8.31633
PE006	PZP_HUMAN	Pregnancy zone protein OS=Homo sapiens GN=PZP PE=1 SV=4	163.76	5.96922	1	621.2 (M.score:621.2)	9	8.02969
PE006	CLUS_HUMAN	Clusterin OS=Homo sapiens GN=CLU PE=1 SV=1	52.461	5.88494	1	478.1 (M.score:478.1)	9	24.0535
PE006	A2AP_HUMAN	Alpha-2-antiplasmin OS=Homo sapiens GN=SERPINF2 PE=1 SV=3	54.5311	5.86945	1	545.3 (M.score:545.3)	8	31.5682
PE006	LAC1_HUMAN	Ig lambda-1 chain C regions OS=Homo sapiens GN=IGLC1 PE=1 SV=1	11.3406	7.89022	2	572.3 (M.score:572.3)	7	77.3585
PE006	FETUA_HUMAN	Alpha-2-HS-glycoprotein OS=Homo sapiens GN=AHSG PE=1 SV=1	39.2997	5.42736	1	563.6 (M.score:563.6)	7	37.8747
PE006	AFAM_HUMAN	Afamin OS=Homo sapiens GN=AFM PE=1 SV=1	69.024	5.64216	1	452.3 (M.score:452.3)	7	18.8648
PE006	APOE_HUMAN	Apolipoprotein E OS=Homo sapiens GN=APOE PE=1 SV=1	36.1318	5.64558	1	425.5 (M.score:425.5)	7	26.183
PE006	TLN1_HUMAN	Talin-1 OS=Homo sapiens GN=TLN1 PE=1 SV=3	269.599	5.77482	1	368.4 (M.score:368.4)	7	4.91932
PE006	ACTC_HUMAN	Actin, alpha cardiac muscle 1 OS=Homo sapiens GN=ACTC1 PE=1 SV=1	41.9919	5.22944	4	357.1 (M.score:357.1)	7	23.0769
PE006	AMBP_HUMAN	Protein AMBP OS=Homo sapiens GN=AMBP PE=1 SV=1	38.974	5.94614	1	344.3 (M.score:344.3)	7	32.9545
PE006	RET4_HUMAN	Retinol-binding protein 4 OS=Homo sapiens GN=RBP4 PE=1 SV=3	22.9953	5.76211	1	335.3 (M.score:335.3)	7	56.7164
PE006	APOD_HUMAN	Apolipoprotein D OS=Homo sapiens GN=APOD PE=1 SV=1	21.2618	5.05822	1	314.0 (M.score:314.0)	7	32.8042
PE006	SHBG_HUMAN	Sex hormone-binding globulin OS=Homo sapiens GN=SHBG PE=1 SV=2	43.7518	6.2246	1	306.1 (M.score:306.1)	7	39.3035
PE006	TTHY_HUMAN	Transthyretin OS=Homo sapiens GN=TTR PE=1 SV=1	15.877	5.49401	1	635.1 (M.score:635.1)	6	59.8639
PE006	CO9_HUMAN	Complement component C9 OS=Homo sapiens GN=C9 PE=1 SV=2	63.1327	5.42693	1	410.2 (M.score:410.2)	6	16.2791
PE006	GELS_HUMAN	Gelsolin OS=Homo sapiens GN=GSN PE=1 SV=1	85.6442	5.89637	1	374.2 (M.score:374.2)	6	17.9028
PE006	ZA2G_HUMAN	Zinc-alpha-2-glycoprotein OS=Homo sapiens GN=AZGP1 PE=1 SV=2	34.2371	5.70827	1	363.2 (M.score:363.2)	6	33.557
PE006	C4BPA_HUMAN	C4b-binding protein alpha chain OS=Homo sapiens GN=C4BPA PE=1 SV=2	66.9894	7.15108	1	343.7 (M.score:343.7)	6	18.593
PE006	ITA2B_HUMAN	Integrin alpha-IIb OS=Homo sapiens GN=ITGA2B PE=1 SV=3	113.306	5.20028	1	265.4 (M.score:265.4)	6	9.62464
PE006	ITIH3_HUMAN	Inter-alpha-trypsin inhibitor heavy chain H3 OS=Homo sapiens GN=ITIH3 PE=1 SV=2	99.7865	5.49284	1	263.8 (M.score:263.8)	6	11.4607
PE006	C1S_HUMAN	Complement C1s subcomponent OS=Homo sapiens GN=C1S PE=1 SV=1	76.6348	4.84951	1	258.6 (M.score:258.6)	6	12.5
PE006	PAPP1_HUMAN	Pappalysin-1 OS=Homo sapiens GN=PAPPA PE=1 SV=3	180.856	5.75741	1	199.8 (M.score:199.8)	6	7.62139
PE006	APOA2_HUMAN	Apolipoprotein A-II OS=Homo sapiens GN=APOA2 PE=1 SV=1	11.1679	6.26957	1	506.1 (M.score:506.1)	5	48
PE006	CBG_HUMAN	Corticosteroid-binding globulin OS=Homo sapiens GN=SERPINA6 PE=1 SV=1	45.1119	5.63821	1	372.4 (M.score:372.4)	5	20.2469
PE006	B3AT_HUMAN	Band 3 anion transport protein OS=Homo sapiens GN=SLC4A1 PE=1 SV=3	101.727	5.07552	1	274.3 (M.score:274.3)	5	12.2942
PE006	CO8B_HUMAN	Complement component C8 beta chain OS=Homo sapiens GN=C8B PE=1 SV=3	67.0035	8.49563	1	268.7 (M.score:268.7)	5	15.736
PE006	CO7_HUMAN	Complement component C7 OS=Homo sapiens GN=C7 PE=1 SV=2	93.4573	6.09429	1	265.5 (M.score:265.5)	5	9.13405
PE006	THBG_HUMAN	Thyroxine-binding globulin OS=Homo sapiens GN=SERPINA7 PE=1 SV=2	46.2946	5.87148	1	252.4 (M.score:252.4)	5	21.6867
PE006	SAMP_HUMAN	Serum amyloid P-component OS=Homo sapiens GN=APCS PE=1 SV=2	25.3711	6.0991	1	245.1 (M.score:245.1)	5	25.5605
PE006	HEP2_HUMAN	Heparin cofactor 2 OS=Homo sapiens GN=SERPIND1 PE=1 SV=3	57.0342	6.41109	1	241.8 (M.score:241.8)	5	15.4309
PE006	HBB_HUMAN	Hemoglobin subunit beta OS=Homo sapiens GN=HBB PE=1 SV=2	15.9883	6.74456	5	239.2 (M.score:239.2)	5	34.6939
PE006	FA12_HUMAN	Coagulation factor XII OS=Homo sapiens GN=F12 PE=1 SV=3	67.7479	8.0358	1	234.2 (M.score:234.2)	5	12.1951
PE006	C1R_HUMAN	Complement C1r subcomponent OS=Homo sapiens GN=C1R PE=1 SV=2	80.0668	5.82182	1	189.8 (M.score:189.8)	5	16.8794
PE006	APOC3_HUMAN	Apolipoprotein C-III OS=Homo sapiens GN=APOC3 PE=1 SV=1	10.8455	5.22933	1	426.5 (M.score:426.5)	4	37.3737
PE006	APOC2_HUMAN	Apolipoprotein C-II OS=Homo sapiens GN=APOC2 PE=1 SV=1	11.2768	4.64454	1	414.2 (M.score:414.2)	4	34.6535
PE006	IC1_HUMAN	Plasma protease C1 inhibitor OS=Homo sapiens GN=SERPING1 PE=1 SV=2	55.1194	6.09109	1	297.8 (M.score:297.8)	4	11.2
PE006	CO6_HUMAN	Complement component C6 OS=Homo sapiens GN=C6 PE=1 SV=3	104.718	6.3892	1	258.0 (M.score:258.0)	4	8.56531
PE006	LG3BP_HUMAN	Galectin-3-binding protein OS=Homo sapiens GN=LGALS3BP PE=1 SV=1	65.2893	5.11825	1	232.7 (M.score:232.7)	4	11.6239
PE006	CPN2_HUMAN	Carboxypeptidase N subunit 2 OS=Homo sapiens GN=CPN2 PE=1 SV=3	60.5181	5.6303	1	202.6 (M.score:202.6)	4	14.4954
PE006	K1C16_HUMAN	Keratin, type I cytoskeletal 16 OS=Homo sapiens GN=KRT16 PE=1 SV=4	51.2362	4.98473	1	195.7 (M.score:195.7)	4	7.61099
PE006	FLNA_HUMAN	Filamin-A OS=Homo sapiens GN=FLNA PE=1 SV=4	280.564	5.70486	2	116.2 (M.score:116.2)	4	3.02229
PE006	KV305_HUMAN	Ig kappa chain V-III region WOL OS=Homo sapiens PE=1 SV=1	11.7389	9.07156	7	421.8 (M.score:421.8)	3	37.6147
PE006	LBP_HUMAN	Lipopolysaccharide-binding protein OS=Homo sapiens GN=LBP PE=1 SV=3	53.3499	6.23197	1	264.4 (M.score:264.4)	3	7.06861
PE006	K2C6B_HUMAN	Keratin, type II cytoskeletal 6B OS=Homo sapiens GN=KRT6B PE=1 SV=5	60.0303	8.0906	2	176.6 (M.score:176.6)	3	6.02837
PE006	CBPN_HUMAN	Carboxypeptidase N catalytic chain OS=Homo sapiens GN=CPN1 PE=1 SV=1	52.2533	6.85831	1	166.6 (M.score:166.6)	3	18.1223
PE006	PSG9_HUMAN	Pregnancy-specific beta-1-glycoprotein 9 OS=Homo sapiens GN=PSG9 PE=2 SV=2	48.2416	8.27303	1	159.9 (M.score:159.9)	3	11.2676
PE006	CD5L_HUMAN	CD5 antigen-like OS=Homo sapiens GN=CD5L PE=1 SV=1	38.0629	5.28252	1	156.3 (M.score:156.3)	3	14.121
PE006	HRG_HUMAN	Histidine-rich glycoprotein OS=Homo sapiens GN=HRG PE=1 SV=1	59.5409	7.09415	1	149.3 (M.score:149.3)	3	7.42857
PE006	K2C6C_HUMAN	Keratin, type II cytoskeletal 6C OS=Homo sapiens GN=KRT6C PE=1 SV=3	59.9883	8.0906	3	144.3 (M.score:144.3)	3	8.15603
PE006	CO8A_HUMAN	Complement component C8 alpha chain OS=Homo sapiens GN=C8A PE=1 SV=2	65.121	6.0741	1	135.0 (M.score:135.0)	3	9.24658
PE006	APOA_HUMAN	Apolipoprotein(a) OS=Homo sapiens GN=LPA PE=1 SV=1	500.995	5.57829	1	130.8 (M.score:130.8)	3	0.57168
PE006	HORN_HUMAN	Hornerin OS=Homo sapiens GN=HRNR PE=1 SV=2	282.228	10.0487	1	128.7 (M.score:128.7)	3	2.31579
PE006	C1QB_HUMAN	Complement C1q subcomponent subunit B OS=Homo sapiens GN=C1QB PE=1 SV=3	26.7045	8.83123	1	127.1 (M.score:127.1)	3	13.4387
PE006	HPTR_HUMAN	Haptoglobin-related protein OS=Homo sapiens GN=HPR PE=2 SV=2	39.0047	6.63187	1	125.7 (M.score:125.7)	3	14.0805
PE006	A1AG2_HUMAN	Alpha-1-acid glycoprotein 2 OS=Homo sapiens GN=ORM2 PE=1 SV=2	23.5876	5.03365	1	123.4 (M.score:123.4)	3	22.3881
PE006	ALS_HUMAN	Insulin-like growth factor-binding protein complex acid labile subunit OS=Homo sapiens GN=IGFALS PE=1 SV=1	65.9938	6.32896	1	122.2 (M.score:122.2)	3	10.2479
PE006	HV307_HUMAN	Ig heavy chain V-III region CAM OS=Homo sapiens PE=1 SV=1	13.6321	9.65133	2	121.4 (M.score:121.4)	3	21.3115
PE006	ITB3_HUMAN	Integrin beta-3 OS=Homo sapiens GN=ITGB3 PE=1 SV=2	87.0004	5.0924	1	118.9 (M.score:118.9)	3	11.802
PE006	PHLD_HUMAN	Phosphatidylinositol-glycan-specific phospholipase D OS=Homo sapiens GN=GPLD1 PE=1 SV=3	92.278	5.90673	1	114.8 (M.score:114.8)	3	8.21429
PE006	PSG1_HUMAN	Pregnancy-specific beta-1-glycoprotein 1 OS=Homo sapiens GN=PSG1 PE=1 SV=1	47.193	8.31715	4	107.6 (M.score:107.6)	3	10.2625
PE006	APOA4_HUMAN	Apolipoprotein A-IV OS=Homo sapiens GN=APOA4 PE=1 SV=3	45.3715	5.2822	1	103.1 (M.score:103.1)	3	10.6061
PE006	LV302_HUMAN	Ig lambda chain V-III region LOI OS=Homo sapiens PE=1 SV=1	11.9278	4.94468	1	196.1 (M.score:196.1)	2	14.4144
PE006	KV402_HUMAN	Ig kappa chain V-IV region Len OS=Homo sapiens PE=1 SV=2	12.6322	7.91991	4	180.0 (M.score:180.0)	2	23.6842
PE006	HV305_HUMAN	Ig heavy chain V-III region BRO OS=Homo sapiens PE=1 SV=1	13.2184	6.44228	3	149.1 (M.score:149.1)	2	25
PE006	SAA1_HUMAN	Serum amyloid A-1 protein OS=Homo sapiens GN=SAA1 PE=1 SV=1	13.5235	6.27737	2	139.9 (M.score:139.9)	2	27.8689
PE006	APOL1_HUMAN	Apolipoprotein L1 OS=Homo sapiens GN=APOL1 PE=1 SV=5	43.9469	5.59687	1	129.2 (M.score:129.2)	2	13.0653
PE006	HBA_HUMAN	Hemoglobin subunit alpha OS=Homo sapiens GN=HBA1 PE=1 SV=2	15.2479	8.71694	1	126.6 (M.score:126.6)	2	16.9014
PE006	PRG2_HUMAN	Bone marrow proteoglycan OS=Homo sapiens GN=PRG2 PE=1 SV=2	25.1893	6.31689	1	119.6 (M.score:119.6)	2	12.1622
PE006	KV303_HUMAN	Ig kappa chain V-III region NG9 (Fragment) OS=Homo sapiens PE=2 SV=1	10.7223	6.30407	1	116.0 (M.score:116.0)	2	25
PE006	PGRP2_HUMAN	N-acetylmuramoyl-L-alanine amidase OS=Homo sapiens GN=PGLYRP2 PE=1 SV=1	62.1779	7.25149	1	115.8 (M.score:115.8)	2	7.8125
PE006	KV204_HUMAN	Ig kappa chain V-II region TEW OS=Homo sapiens PE=1 SV=1	12.2772	5.69268	5	103.1 (M.score:103.1)	2	17.6991
PE006	KV114_HUMAN	Ig kappa chain V-I region OU OS=Homo sapiens PE=1 SV=1	11.6063	9.93598	11	99.5 (M.score:99.5)	2	22.2222
PE006	PEDF_HUMAN	Pigment epithelium-derived factor OS=Homo sapiens GN=SERPINF1 PE=1 SV=4	46.2833	5.97082	1	98.6 (M.score:98.6)	2	10.0478
PE006	S10A9_HUMAN	Protein S100-A9 OS=Homo sapiens GN=S100A9 PE=1 SV=1	13.2335	5.71319	1	97.5 (M.score:97.5)	2	37.7193
PE006	CFAI_HUMAN	Complement factor I OS=Homo sapiens GN=CFI PE=1 SV=2	65.7066	7.71996	1	88.3 (M.score:88.3)	2	6.00343
PE006	ML12B_HUMAN	Myosin regulatory light chain 12B OS=Homo sapiens GN=MYL12B PE=1 SV=2	19.7665	4.68897	2	83.7 (M.score:83.7)	2	17.4419
PE006	STOM_HUMAN	Erythrocyte band 7 integral membrane protein OS=Homo sapiens GN=STOM PE=1 SV=3	31.7107	7.70971	1	82.9 (M.score:82.9)	2	18.4028
PE006	MYL6_HUMAN	Myosin light polypeptide 6 OS=Homo sapiens GN=MYL6 PE=1 SV=2	16.9191	4.55759	1	82.8 (M.score:82.8)	2	20.5298
PE006	VINC_HUMAN	Vinculin OS=Homo sapiens GN=VCL PE=1 SV=4	123.722	5.5048	1	81.6 (M.score:81.6)	2	3.61552
PE006	KV310_HUMAN	Ig kappa chain V-III region VH (Fragment) OS=Homo sapiens PE=4 SV=1	12.7494	5.63575	1	77.2 (M.score:77.2)	2	26.7241
PE006	FA5_HUMAN	Coagulation factor V OS=Homo sapiens GN=F5 PE=1 SV=4	251.546	5.67837	1	76.4 (M.score:76.4)	2	1.61871
PE006	SAA4_HUMAN	Serum amyloid A-4 protein OS=Homo sapiens GN=SAA4 PE=1 SV=2	14.7373	9.16875	1	75.5 (M.score:75.5)	2	11.5385
PE006	MOES_HUMAN	Moesin OS=Homo sapiens GN=MSN PE=1 SV=3	67.7778	6.0756	3	74.3 (M.score:74.3)	2	5.026
PE006	PSG4_HUMAN	Pregnancy-specific beta-1-glycoprotein 4 OS=Homo sapiens GN=PSG4 PE=2 SV=3	47.0832	9.34414	2	72.5 (M.score:72.5)	2	8.11456
PE006	KV309_HUMAN	Ig kappa chain V-III region VG (Fragment) OS=Homo sapiens PE=1 SV=1	12.5673	4.85325	1	68.9 (M.score:68.9)	2	33.913
PE006	APOC4_HUMAN	Apolipoprotein C-IV OS=Homo sapiens GN=APOC4 PE=1 SV=1	14.5435	9.19086	1	58.7 (M.score:58.7)	2	18.8976
PE019	APOB_HUMAN	Apolipoprotein B-100 OS=Homo sapiens GN=APOB PE=1 SV=2			1	6692	85	29.4
PE019	CO3_HUMAN	Complement C3 OS=Homo sapiens GN=C3 PE=1 SV=2			1	10509	74	61.6
PE019	CO4B_HUMAN	Complement C4-B OS=Homo sapiens GN=C4B PE=1 SV=2			1	8495	58	50.2
PE019	CO4A_HUMAN	Complement C4-A OS=Homo sapiens GN=C4A PE=1 SV=2			2	7004	55	49.5
PE019	ALBU_HUMAN	Serum albumin OS=Homo sapiens GN=ALB PE=1 SV=2			1	12943	52	78.5
PE019	A2MG_HUMAN	Alpha-2-macroglobulin OS=Homo sapiens GN=A2M PE=1 SV=3			1	4188	47	49.9
PE019	FINC_HUMAN	Fibronectin OS=Homo sapiens GN=FN1 PE=1 SV=4			1	3760	47	35.4
PE019	TRFE_HUMAN	Serotransferrin OS=Homo sapiens GN=TF PE=1 SV=3			1	5631	38	64.3
PE019	FIBB_HUMAN	Fibrinogen beta chain OS=Homo sapiens GN=FGB PE=1 SV=2			1	7147	34	73.7
PE019	MYH9_HUMAN	Myosin-9 OS=Homo sapiens GN=MYH9 PE=1 SV=4			1	2374	33	27.7
PE019	CERU_HUMAN	Ceruloplasmin OS=Homo sapiens GN=CP PE=1 SV=1			1	3006	28	43.5
PE019	FIBA_HUMAN	Fibrinogen alpha chain OS=Homo sapiens GN=FGA PE=1 SV=2			1	4704	26	37.8
PE019	CFAH_HUMAN	Complement factor H OS=Homo sapiens GN=CFH PE=1 SV=4			1	1606	24	33.1
PE019	IGHM_HUMAN	Ig mu chain C region OS=Homo sapiens GN=IGHM PE=1 SV=3			1	5547	20	51.3
PE019	B3AT_HUMAN	Band 3 anion transport protein OS=Homo sapiens GN=SLC4A1 PE=1 SV=3			1	757	20	44
PE019	FIBG_HUMAN	Fibrinogen gamma chain OS=Homo sapiens GN=FGG PE=1 SV=3			1	3333	19	53.4
PE019	VTDB_HUMAN	Vitamin D-binding protein OS=Homo sapiens GN=GC PE=1 SV=1			1	1903	16	47.7
PE019	A1AT_HUMAN	Alpha-1-antitrypsin OS=Homo sapiens GN=SERPINA1 PE=1 SV=3			1	4039	15	32.8
PE019	IGHG1_HUMAN	Ig gamma-1 chain C region OS=Homo sapiens GN=IGHG1 PE=1 SV=1			1	3345	15	62.4
PE019	IGHG3_HUMAN	Ig gamma-3 chain C region OS=Homo sapiens GN=IGHG3 PE=1 SV=2			4	1612	15	54.9
PE019	IGHA1_HUMAN	Ig alpha-1 chain C region OS=Homo sapiens GN=IGHA1 PE=1 SV=2			1	4431	14	64.9
PE019	ACTB_HUMAN	Actin, cytoplasmic 1 OS=Homo sapiens GN=ACTB PE=1 SV=1			1	1983	14	52.8
PE019	K1C10_HUMAN	Keratin, type I cytoskeletal 10 OS=Homo sapiens GN=KRT10 PE=1 SV=6			1	1241	14	37.2
PE019	MUCB_HUMAN	Ig mu heavy chain disease protein OS=Homo sapiens PE=1 SV=1			2	3424	13	49.4
PE019	PAPP1_HUMAN	Pappalysin-1 OS=Homo sapiens GN=PAPPA PE=1 SV=3			1	723	13	14.6
PE019	ITA2B_HUMAN	Integrin alpha-IIb OS=Homo sapiens GN=ITGA2B PE=1 SV=3			1	658	13	20.2
PE019	IGHG2_HUMAN	Ig gamma-2 chain C region OS=Homo sapiens GN=IGHG2 PE=1 SV=2			3	1730	12	46
PE019	K1C9_HUMAN	Keratin, type I cytoskeletal 9 OS=Homo sapiens GN=KRT9 PE=1 SV=3			1	814	12	34.7
PE019	THRB_HUMAN	Prothrombin OS=Homo sapiens GN=F2 PE=1 SV=2			1	623	12	29.1
PE019	CD5L_HUMAN	CD5 antigen-like OS=Homo sapiens GN=CD5L PE=1 SV=1			1	1313	11	55.3
PE019	CFAB_HUMAN	Complement factor B OS=Homo sapiens GN=CFB PE=1 SV=2			1	856	11	28.3
PE019	APOE_HUMAN	Apolipoprotein E OS=Homo sapiens GN=APOE PE=1 SV=1			1	785	11	44.2
PE019	TFR1_HUMAN	Transferrin receptor protein 1 OS=Homo sapiens GN=TFRC PE=1 SV=2			1	734	11	23
PE019	TSP4_HUMAN	Thrombospondin-4 OS=Homo sapiens GN=THBS4 PE=1 SV=2			1	524	11	17.1
PE019	TLN1_HUMAN	Talin-1 OS=Homo sapiens GN=TLN1 PE=1 SV=3			1	414	11	7.9
PE019	IGHA2_HUMAN	Ig alpha-2 chain C region OS=Homo sapiens GN=IGHA2 PE=1 SV=3			2	2986	10	56.5
PE019	IGHG4_HUMAN	Ig gamma-4 chain C region OS=Homo sapiens GN=IGHG4 PE=1 SV=1			2	1817	10	41.6
PE019	ITIH4_HUMAN	Inter-alpha-trypsin inhibitor heavy chain H4 OS=Homo sapiens GN=ITIH4 PE=1 SV=4			1	747	10	19.5
PE019	K2C1_HUMAN	Keratin, type II cytoskeletal 1 OS=Homo sapiens GN=KRT1 PE=1 SV=6			1	624	10	30.1
PE019	ITIH1_HUMAN	Inter-alpha-trypsin inhibitor heavy chain H1 OS=Homo sapiens GN=ITIH1 PE=1 SV=3			1	555	10	17.3
PE019	KNG1_HUMAN	Kininogen-1 OS=Homo sapiens GN=KNG1 PE=1 SV=2			1	436	10	27
PE019	A1BG_HUMAN	Alpha-1B-glycoprotein OS=Homo sapiens GN=A1BG PE=1 SV=4			1	654	9	27.1
PE019	K22E_HUMAN	Keratin, type II cytoskeletal 2 epidermal OS=Homo sapiens GN=KRT2 PE=1 SV=2			2	364	9	28.8
PE019	STOM_HUMAN	Erythrocyte band 7 integral membrane protein OS=Homo sapiens GN=STOM PE=1 SV=3			1	570	9	52.1
PE019	CO7_HUMAN	Complement component C7 OS=Homo sapiens GN=C7 PE=1 SV=2			1	530	9	19
PE019	PIGR_HUMAN	Polymeric immunoglobulin receptor OS=Homo sapiens GN=PIGR PE=1 SV=4			1	450	9	17.1
PE019	C4BPA_HUMAN	C4b-binding protein alpha chain OS=Homo sapiens GN=C4BPA PE=1 SV=2			1	335	9	19.3
PE019	APOH_HUMAN	Beta-2-glycoprotein 1 OS=Homo sapiens GN=APOH PE=1 SV=3			1	290	9	49.3
PE019	FA5_HUMAN	Coagulation factor V OS=Homo sapiens GN=F5 PE=1 SV=4			1	212	9	5.8
PE019	ACTA_HUMAN	Actin, aortic smooth muscle OS=Homo sapiens GN=ACTA2 PE=1 SV=1			2	708	8	26
PE019	HEMO_HUMAN	Hemopexin OS=Homo sapiens GN=HPX PE=1 SV=2			1	764	8	34.4
PE019	AACT_HUMAN	Alpha-1-antichymotrypsin OS=Homo sapiens GN=SERPINA3 PE=1 SV=2			1	688	8	22.7
PE019	AFAM_HUMAN	Afamin OS=Homo sapiens GN=AFM PE=1 SV=1			1	488	8	22.2
PE019	URP2_HUMAN	Fermitin family homolog 3 OS=Homo sapiens GN=FERMT3 PE=1 SV=1			1	428	8	22.3
PE019	GNAI2_HUMAN	Guanine nucleotide-binding protein G(i) subunit alpha-2 OS=Homo sapiens GN=GNAI2 PE=1 SV=3			1	401	8	31
PE019	APOA1_HUMAN	Apolipoprotein A-I OS=Homo sapiens GN=APOA1 PE=1 SV=1			1	388	8	30
PE019	ITIH2_HUMAN	Inter-alpha-trypsin inhibitor heavy chain H2 OS=Homo sapiens GN=ITIH2 PE=1 SV=2			1	346	8	14.8
PE019	GELS_HUMAN	Gelsolin OS=Homo sapiens GN=GSN PE=1 SV=1			1	338	8	21.5
PE019	AMBP_HUMAN	Protein AMBP OS=Homo sapiens GN=AMBP PE=1 SV=1			1	337	8	32.7
PE019	PON1_HUMAN	Serum paraoxonase/arylesterase 1 OS=Homo sapiens GN=PON1 PE=1 SV=3			1	327	8	39.4
PE019	ITB3_HUMAN	Integrin beta-3 OS=Homo sapiens GN=ITGB3 PE=1 SV=2			1	325	8	16.2
PE019	SPTA1_HUMAN	Spectrin alpha chain, erythrocytic 1 OS=Homo sapiens GN=SPTA1 PE=1 SV=5			1	316	8	5.9
PE019	ITIH3_HUMAN	Inter-alpha-trypsin inhibitor heavy chain H3 OS=Homo sapiens GN=ITIH3 PE=1 SV=2			1	183	8	16.1
PE019	PZP_HUMAN	Pregnancy zone protein OS=Homo sapiens GN=PZP PE=1 SV=4				439	7	6
PE019	IGKC_HUMAN	Ig kappa chain C region OS=Homo sapiens GN=IGKC PE=1 SV=1			1	3744	7	80.2
PE019	LAC2_HUMAN	Ig lambda-2 chain C regions OS=Homo sapiens GN=IGLC2 PE=1 SV=1			1	2134	7	72.6
PE019	IGLL5_HUMAN	Immunoglobulin lambda-like polypeptide 5 OS=Homo sapiens GN=IGLL5 PE=2 SV=2			2	1918	7	39.7
PE019	FETUA_HUMAN	Alpha-2-HS-glycoprotein OS=Homo sapiens GN=AHSG PE=1 SV=1			1	523	7	42.8
PE019	FBLN1_HUMAN	Fibulin-1 OS=Homo sapiens GN=FBLN1 PE=1 SV=4			1	250	7	19.3
PE019	A1AG1_HUMAN	Alpha-1-acid glycoprotein 1 OS=Homo sapiens GN=ORM1 PE=1 SV=1			1	246	7	40.8
PE019	LAC3_HUMAN	Ig lambda-3 chain C regions OS=Homo sapiens GN=IGLC3 PE=1 SV=1				2102	6	69.8
PE019	LAC1_HUMAN	Ig lambda-1 chain C regions OS=Homo sapiens GN=IGLC1 PE=1 SV=1				1905	6	72.6
PE019	ANGT_HUMAN	Angiotensinogen OS=Homo sapiens GN=AGT PE=1 SV=1			1	623	6	20.8
PE019	APOL1_HUMAN	Apolipoprotein L1 OS=Homo sapiens GN=APOL1 PE=1 SV=5			1	384	6	33.4
PE019	ANT3_HUMAN	Antithrombin-III OS=Homo sapiens GN=SERPINC1 PE=1 SV=1			1	293	6	18.1
PE019	SAMP_HUMAN	Serum amyloid P-component OS=Homo sapiens GN=APCS PE=1 SV=2			1	257	6	25.1
PE019	MOES_HUMAN	Moesin OS=Homo sapiens GN=MSN PE=1 SV=3			1	242	6	12.7
PE019	EZRI_HUMAN	Ezrin OS=Homo sapiens GN=EZR PE=1 SV=4			2	203	6	15.4
PE019	VWF_HUMAN	von Willebrand factor OS=Homo sapiens GN=VWF PE=1 SV=4			1	181	6	3.8
PE019	LAC7_HUMAN	Ig lambda-7 chain C region OS=Homo sapiens GN=IGLC7 PE=4 SV=2			3	1101	5	58.5
PE019	LAC6_HUMAN	Ig lambda-6 chain C region OS=Homo sapiens GN=IGLC6 PE=4 SV=1				1598	5	53.8
PE019	KV302_HUMAN	Ig kappa chain V-III region SIE OS=Homo sapiens PE=1 SV=1			1	1216	5	66.1
PE019	HBB_HUMAN	Hemoglobin subunit beta OS=Homo sapiens GN=HBB PE=1 SV=2			1	613	5	45.6
PE019	LG3BP_HUMAN	Galectin-3-binding protein OS=Homo sapiens GN=LGALS3BP PE=1 SV=1			1	515	5	16.2
PE019	IGJ_HUMAN	Immunoglobulin J chain OS=Homo sapiens GN=IGJ PE=1 SV=4			1	412	5	52.8
PE019	1B35_HUMAN	HLA class I histocompatibility antigen, B-35 alpha chain OS=Homo sapiens GN=HLA-B PE=1 SV=1			2	256	5	22.1
PE019	1B73_HUMAN	HLA class I histocompatibility antigen, B-73 alpha chain OS=Homo sapiens GN=HLA-B PE=1 SV=1				283	5	24
PE019	1B82_HUMAN	HLA class I histocompatibility antigen, B-82 alpha chain OS=Homo sapiens GN=HLA-B PE=1 SV=1				243	5	22.1
PE019	AQP1_HUMAN	Aquaporin-1 OS=Homo sapiens GN=AQP1 PE=1 SV=3			1	346	5	46.8
PE019	PLMN_HUMAN	Plasminogen OS=Homo sapiens GN=PLG PE=1 SV=2			1	198	5	10.6
PE019	CO9_HUMAN	Complement component C9 OS=Homo sapiens GN=C9 PE=1 SV=2			1	172	5	18.2
PE019	BASP1_HUMAN	Brain acid soluble protein 1 OS=Homo sapiens GN=BASP1 PE=1 SV=2			1	154	5	43.2
PE019	ANK1_HUMAN	Ankyrin-1 OS=Homo sapiens GN=ANK1 PE=1 SV=3			1	138	5	4.8
PE019	FLNA_HUMAN	Filamin-A OS=Homo sapiens GN=FLNA PE=1 SV=4			1	125	5	2.7
PE019	COR1A_HUMAN	Coronin-1A OS=Homo sapiens GN=CORO1A PE=1 SV=4			1	125	5	19.3
PE019	POTEE_HUMAN	POTE ankyrin domain family member E OS=Homo sapiens GN=POTEE PE=1 SV=3				325	4	5.8
PE019	FHR1_HUMAN	Complement factor H-related protein 1 OS=Homo sapiens GN=CFHR1 PE=1 SV=2			2	118	4	23.6
PE019	KV307_HUMAN	Ig kappa chain V-III region GOL OS=Homo sapiens PE=1 SV=1			2	1197	4	55
PE019	KV305_HUMAN	Ig kappa chain V-III region WOL OS=Homo sapiens PE=1 SV=1				1161	4	45.9
PE019	HV306_HUMAN	Ig heavy chain V-III region BUT OS=Homo sapiens PE=1 SV=1			3	251	4	35.7
PE019	C1QB_HUMAN	Complement C1q subcomponent subunit B OS=Homo sapiens GN=C1QB PE=1 SV=3			1	617	4	24.5
PE019	1A23_HUMAN	HLA class I histocompatibility antigen, A-23 alpha chain OS=Homo sapiens GN=HLA-A PE=1 SV=1			1	348	4	22.7
PE019	1B07_HUMAN	HLA class I histocompatibility antigen, B-7 alpha chain OS=Homo sapiens GN=HLA-B PE=1 SV=3			3	248	4	16.9
PE019	1A69_HUMAN	HLA class I histocompatibility antigen, A-69 alpha chain OS=Homo sapiens GN=HLA-A PE=1 SV=2				332	4	21.1
PE019	1C02_HUMAN	HLA class I histocompatibility antigen, Cw-2 alpha chain OS=Homo sapiens GN=HLA-C PE=1 SV=1				254	4	16.9
PE019	1B14_HUMAN	HLA class I histocompatibility antigen, B-14 alpha chain OS=Homo sapiens GN=HLA-B PE=1 SV=1				235	4	19.1
PE019	1B58_HUMAN	HLA class I histocompatibility antigen, B-58 alpha chain OS=Homo sapiens GN=HLA-B PE=1 SV=1				230	4	18.2
PE019	CLUS_HUMAN	Clusterin OS=Homo sapiens GN=CLU PE=1 SV=1			1	299	4	13.4
PE019	VTNC_HUMAN	Vitronectin OS=Homo sapiens GN=VTN PE=1 SV=1			1	292	4	10.9
PE019	A1AG2_HUMAN	Alpha-1-acid glycoprotein 2 OS=Homo sapiens GN=ORM2 PE=1 SV=2			2	196	4	21.4
PE019	G3P_HUMAN	Glyceraldehyde-3-phosphate dehydrogenase OS=Homo sapiens GN=GAPDH PE=1 SV=3			1	213	4	20.3
PE019	CD36_HUMAN	Platelet glycoprotein 4 OS=Homo sapiens GN=CD36 PE=1 SV=2			1	194	4	11.7
PE019	IC1_HUMAN	Plasma protease C1 inhibitor OS=Homo sapiens GN=SERPING1 PE=1 SV=2			1	156	4	12
PE019	ITAM_HUMAN	Integrin alpha-M OS=Homo sapiens GN=ITGAM PE=1 SV=2			1	155	4	5
PE019	PRG2_HUMAN	Bone marrow proteoglycan OS=Homo sapiens GN=PRG2 PE=1 SV=2			1	149	4	25.7
PE019	KPYM_HUMAN	Pyruvate kinase PKM OS=Homo sapiens GN=PKM PE=1 SV=4			1	136	4	11.9
PE019	APOD_HUMAN	Apolipoprotein D OS=Homo sapiens GN=APOD PE=1 SV=1			1	135	4	21.2
PE019	AT1A1_HUMAN	Sodium/potassium-transporting ATPase subunit alpha-1 OS=Homo sapiens GN=ATP1A1 PE=1 SV=1			1	125	4	7.3
PE019	ZA2G_HUMAN	Zinc-alpha-2-glycoprotein OS=Homo sapiens GN=AZGP1 PE=1 SV=2			1	118	4	16.1
PE019	GBB2_HUMAN	Guanine nucleotide-binding protein G(I)/G(S)/G(T) subunit beta-2 OS=Homo sapiens GN=GNB2 PE=1 SV=3			1	112	4	15.6
PE019	PTPRC_HUMAN	Receptor-type tyrosine-protein phosphatase C OS=Homo sapiens GN=PTPRC PE=1 SV=2			1	108	4	6.5
PE019	PLSL_HUMAN	Plastin-2 OS=Homo sapiens GN=LCP1 PE=1 SV=6			1	105	4	10.7
PE019	SPTB1_HUMAN	Spectrin beta chain, erythrocytic OS=Homo sapiens GN=SPTB PE=1 SV=5			1	83	4	3.6
PE019	APOA4_HUMAN	Apolipoprotein A-IV OS=Homo sapiens GN=APOA4 PE=1 SV=3			1	83	4	15.2
PE019	ITB2_HUMAN	Integrin beta-2 OS=Homo sapiens GN=ITGB2 PE=1 SV=2			1	62	4	11.4
PE019	POTEF_HUMAN	POTE ankyrin domain family member F OS=Homo sapiens GN=POTEF PE=1 SV=2				214	3	3.6
PE019	KV301_HUMAN	Ig kappa chain V-III region B6 OS=Homo sapiens PE=1 SV=1			3	630	3	16.7
PE019	KV304_HUMAN	Ig kappa chain V-III region Ti OS=Homo sapiens PE=1 SV=1				1126	3	37.6
PE019	KV312_HUMAN	Ig kappa chain V-III region HAH OS=Homo sapiens PE=2 SV=1				562	3	24.8
PE019	APOC2_HUMAN	Apolipoprotein C-II OS=Homo sapiens GN=APOC2 PE=1 SV=1			1	860	3	34.7
PE019	HV305_HUMAN	Ig heavy chain V-III region BRO OS=Homo sapiens PE=1 SV=1			1	740	3	37.5
PE019	HV303_HUMAN	Ig heavy chain V-III region 23 OS=Homo sapiens GN=IGHV3-23 PE=1 SV=2			2	289	3	22.2
PE019	HV307_HUMAN	Ig heavy chain V-III region CAM OS=Homo sapiens PE=1 SV=1				383	3	21.3
PE019	APOC3_HUMAN	Apolipoprotein C-III OS=Homo sapiens GN=APOC3 PE=1 SV=1			1	738	3	37.4
PE019	HBD_HUMAN	Hemoglobin subunit delta OS=Homo sapiens GN=HBD PE=1 SV=2			2	129	3	30.6
PE019	KV204_HUMAN	Ig kappa chain V-II region TEW OS=Homo sapiens PE=1 SV=1			1	486	3	38.9
PE019	CALM_HUMAN	Calmodulin OS=Homo sapiens GN=CALM1 PE=1 SV=2			1	425	3	47
PE019	GNAI3_HUMAN	Guanine nucleotide-binding protein G(k) subunit alpha OS=Homo sapiens GN=GNAI3 PE=1 SV=3			2	123	3	11
PE019	C1QC_HUMAN	Complement C1q subcomponent subunit C OS=Homo sapiens GN=C1QC PE=1 SV=3			1	367	3	15.9
PE019	HLAH_HUMAN	Putative HLA class I histocompatibility antigen, alpha chain H OS=Homo sapiens GN=HLA-H PE=5 SV=3			4	225	3	16.3
PE019	1A01_HUMAN	HLA class I histocompatibility antigen, A-1 alpha chain OS=Homo sapiens GN=HLA-A PE=1 SV=1			5	205	3	14.8
PE019	1A02_HUMAN	HLA class I histocompatibility antigen, A-2 alpha chain OS=Homo sapiens GN=HLA-A PE=1 SV=1				306	3	17.3
PE019	1A68_HUMAN	HLA class I histocompatibility antigen, A-68 alpha chain OS=Homo sapiens GN=HLA-A PE=1 SV=4				267	3	17.5
PE019	1C06_HUMAN	HLA class I histocompatibility antigen, Cw-6 alpha chain OS=Homo sapiens GN=HLA-C PE=1 SV=2				233	3	13.9
PE019	1C05_HUMAN	HLA class I histocompatibility antigen, Cw-5 alpha chain OS=Homo sapiens GN=HLA-C PE=1 SV=1				216	3	13.1
PE019	1B13_HUMAN	HLA class I histocompatibility antigen, B-13 alpha chain OS=Homo sapiens GN=HLA-B PE=1 SV=1				210	3	13
PE019	1B54_HUMAN	HLA class I histocompatibility antigen, B-54 alpha chain OS=Homo sapiens GN=HLA-B PE=1 SV=1				209	3	15.2
PE019	1C04_HUMAN	HLA class I histocompatibility antigen, Cw-4 alpha chain OS=Homo sapiens GN=HLA-C PE=1 SV=1				131	3	10.4
PE019	RADI_HUMAN	Radixin OS=Homo sapiens GN=RDX PE=1 SV=1				134	3	6.5
PE019	CD44_HUMAN	CD44 antigen OS=Homo sapiens GN=CD44 PE=1 SV=3			1	182	3	5.5
PE019	THBG_HUMAN	Thyroxine-binding globulin OS=Homo sapiens GN=SERPINA7 PE=1 SV=2			1	178	3	15.9
PE019	HPTR_HUMAN	Haptoglobin-related protein OS=Homo sapiens GN=HPR PE=2 SV=2			1	172	3	13.8
PE019	PSG9_HUMAN	Pregnancy-specific beta-1-glycoprotein 9 OS=Homo sapiens GN=PSG9 PE=2 SV=2			1	161	3	8.5
PE019	PSG4_HUMAN	Pregnancy-specific beta-1-glycoprotein 4 OS=Homo sapiens GN=PSG4 PE=2 SV=3			3	135	3	12.4
PE019	PSG6_HUMAN	Pregnancy-specific beta-1-glycoprotein 6 OS=Homo sapiens GN=PSG6 PE=2 SV=1			4	102	3	8.3
PE019	RAP1B_HUMAN	Ras-related protein Rap-1b OS=Homo sapiens GN=RAP1B PE=1 SV=1			1	139	3	20.1
PE019	GTR1_HUMAN	Solute carrier family 2, facilitated glucose transporter member 1 OS=Homo sapiens GN=SLC2A1 PE=1 SV=2			1	132	3	12.6
PE019	HSP7C_HUMAN	Heat shock cognate 71 kDa protein OS=Homo sapiens GN=HSPA8 PE=1 SV=1			1	113	3	6.7
PE019	GBB1_HUMAN	Guanine nucleotide-binding protein G(I)/G(S)/G(T) subunit beta-1 OS=Homo sapiens GN=GNB1 PE=1 SV=3			2	77	3	15.6
PE019	BGH3_HUMAN	Transforming growth factor-beta-induced protein ig-h3 OS=Homo sapiens GN=TGFBI PE=1 SV=1			1	103	3	8.2
PE019	MYL6_HUMAN	Myosin light polypeptide 6 OS=Homo sapiens GN=MYL6 PE=1 SV=2			1	103	3	26.5
PE019	ANXA1_HUMAN	Annexin A1 OS=Homo sapiens GN=ANXA1 PE=1 SV=2			1	99	3	9.5
PE019	MFGM_HUMAN	Lactadherin OS=Homo sapiens GN=MFGE8 PE=1 SV=2			1	93	3	11.9
PE019	C1S_HUMAN	Complement C1s subcomponent OS=Homo sapiens GN=C1S PE=1 SV=1			1	92	3	6.8
PE019	VINC_HUMAN	Vinculin OS=Homo sapiens GN=VCL PE=1 SV=4			1	91	3	3.3
PE019	2B13_HUMAN	HLA class II histocompatibility antigen, DRB1-3 chain OS=Homo sapiens GN=HLA-DRB1 PE=1 SV=2			1	91	3	21.8
PE019	EPB42_HUMAN	Erythrocyte membrane protein band 4.2 OS=Homo sapiens GN=EPB42 PE=1 SV=3			1	89	3	7.8
PE019	PROS_HUMAN	Vitamin K-dependent protein S OS=Homo sapiens GN=PROS1 PE=1 SV=1			1	88	3	6.1
PE019	ENOA_HUMAN	Alpha-enolase OS=Homo sapiens GN=ENO1 PE=1 SV=2			1	77	3	14.5
PE019	SVEP1_HUMAN	Sushi, von Willebrand factor type A, EGF and pentraxin domain-containing protein 1 OS=Homo sapiens GN=SVEP1 PE=1 SV=3			1	74	3	1.2
PE019	PECA1_HUMAN	Platelet endothelial cell adhesion molecule OS=Homo sapiens GN=PECAM1 PE=1 SV=1			1	73	3	5.8
PE019	PPB1_HUMAN	Alkaline phosphatase, placental type OS=Homo sapiens GN=ALPP PE=1 SV=2			1	57	3	9.5
PE019	MYH11_HUMAN	Myosin-11 OS=Homo sapiens GN=MYH11 PE=1 SV=3				83	2	1.6
PE019	ACTBL_HUMAN	Beta-actin-like protein 2 OS=Homo sapiens GN=ACTBL2 PE=1 SV=2				197	2	9
PE019	ACTBM_HUMAN	Putative beta-actin-like protein 3 OS=Homo sapiens GN=POTEKP PE=5 SV=1				152	2	7.7
PE019	POTEI_HUMAN	POTE ankyrin domain family member I OS=Homo sapiens GN=POTEI PE=3 SV=1				95	2	2.1
PE019	KV117_HUMAN	Ig kappa chain V-I region Scw OS=Homo sapiens PE=1 SV=1			1	767	2	27.8
PE019	KV105_HUMAN	Ig kappa chain V-I region DEE OS=Homo sapiens PE=1 SV=1			2	750	2	16.7
PE019	KV121_HUMAN	Ig kappa chain V-I region Ni OS=Homo sapiens PE=1 SV=1			3	358	2	30.4
PE019	KV101_HUMAN	Ig kappa chain V-I region AG OS=Homo sapiens PE=1 SV=1				866	2	31.5
PE019	HV318_HUMAN	Ig heavy chain V-III region TUR OS=Homo sapiens PE=1 SV=1			4	165	2	26.7
PE019	HV304_HUMAN	Ig heavy chain V-III region TIL OS=Homo sapiens PE=1 SV=1				151	2	26.1
PE019	KV106_HUMAN	Ig kappa chain V-I region EU OS=Homo sapiens PE=1 SV=1			1	501	2	26.9
PE019	KV201_HUMAN	Ig kappa chain V-II region Cum OS=Homo sapiens PE=1 SV=1				232	2	17.4
PE019	LV302_HUMAN	Ig lambda chain V-III region LOI OS=Homo sapiens PE=1 SV=1			1	485	2	21.6
PE019	GNA13_HUMAN	Guanine nucleotide-binding protein subunit alpha-13 OS=Homo sapiens GN=GNA13 PE=1 SV=2			3	117	2	6.6
PE019	GNAI1_HUMAN	Guanine nucleotide-binding protein G(i) subunit alpha-1 OS=Homo sapiens GN=GNAI1 PE=1 SV=2				117	2	5.4
PE019	1A80_HUMAN	HLA class I histocompatibility antigen, A-80 alpha chain OS=Homo sapiens GN=HLA-A PE=1 SV=1				241	2	13.7
PE019	1A30_HUMAN	HLA class I histocompatibility antigen, A-30 alpha chain OS=Homo sapiens GN=HLA-A PE=1 SV=2				196	2	10.1
PE019	1B57_HUMAN	HLA class I histocompatibility antigen, B-57 alpha chain OS=Homo sapiens GN=HLA-B PE=1 SV=1				183	2	9.1
PE019	1A25_HUMAN	HLA class I histocompatibility antigen, A-25 alpha chain OS=Homo sapiens GN=HLA-A PE=1 SV=1				157	2	10.4
PE019	1B48_HUMAN	HLA class I histocompatibility antigen, B-48 alpha chain OS=Homo sapiens GN=HLA-B PE=1 SV=1				143	2	9.4
PE019	1A32_HUMAN	HLA class I histocompatibility antigen, A-32 alpha chain OS=Homo sapiens GN=HLA-A PE=1 SV=2				140	2	11.2
PE019	1C03_HUMAN	HLA class I histocompatibility antigen, Cw-3 alpha chain OS=Homo sapiens GN=HLA-C PE=1 SV=2				124	2	7.4
PE019	HLAG_HUMAN	HLA class I histocompatibility antigen, alpha chain G OS=Homo sapiens GN=HLA-G PE=1 SV=1				111	2	10.9
PE019	APOA2_HUMAN	Apolipoprotein A-II OS=Homo sapiens GN=APOA2 PE=1 SV=1			1	198	2	25
PE019	LBP_HUMAN	Lipopolysaccharide-binding protein OS=Homo sapiens GN=LBP PE=1 SV=3			1	183	2	6.2
PE019	HV209_HUMAN	Ig heavy chain V-II region ARH-77 OS=Homo sapiens PE=4 SV=1			1	177	2	17.1
PE019	PSG8_HUMAN	Pregnancy-specific beta-1-glycoprotein 8 OS=Homo sapiens GN=PSG8 PE=2 SV=2			2	147	2	5.9
PE019	HBA_HUMAN	Hemoglobin subunit alpha OS=Homo sapiens GN=HBA1 PE=1 SV=2			1	152	2	16.9
PE019	PPIA_HUMAN	Peptidyl-prolyl cis-trans isomerase A OS=Homo sapiens GN=PPIA PE=1 SV=2			1	151	2	24.8
PE019	RAP1A_HUMAN	Ras-related protein Rap-1A OS=Homo sapiens GN=RAP1A PE=1 SV=1				78	2	13
PE019	KV113_HUMAN	Ig kappa chain V-I region Lay OS=Homo sapiens PE=1 SV=1			1	137	2	25
PE019	KV306_HUMAN	Ig kappa chain V-III region POM OS=Homo sapiens PE=1 SV=1			2	80	2	24.8
PE019	KV308_HUMAN	Ig kappa chain V-III region CLL OS=Homo sapiens PE=4 SV=2			3	59	2	19.4
PE019	H2A1B_HUMAN	Histone H2A type 1-B/E OS=Homo sapiens GN=HIST1H2AB PE=1 SV=2			1	135	2	36.9
PE019	H2A2A_HUMAN	Histone H2A type 2-A OS=Homo sapiens GN=HIST2H2AA3 PE=1 SV=3			2	73	2	36.9
PE019	TTHY_HUMAN	Transthyretin OS=Homo sapiens GN=TTR PE=1 SV=1			1	127	2	16.3
PE019	AT1A2_HUMAN	Sodium/potassium-transporting ATPase subunit alpha-2 OS=Homo sapiens GN=ATP1A2 PE=1 SV=1				79	2	3.6
PE019	1433E_HUMAN	14-3-3 protein epsilon OS=Homo sapiens GN=YWHAE PE=1 SV=1			1	122	2	14.5
PE019	1433Z_HUMAN	14-3-3 protein zeta/delta OS=Homo sapiens GN=YWHAZ PE=1 SV=1			2	111	2	15.1
PE019	1433B_HUMAN	14-3-3 protein beta/alpha OS=Homo sapiens GN=YWHAB PE=1 SV=3			3	71	2	15
PE019	1433G_HUMAN	14-3-3 protein gamma OS=Homo sapiens GN=YWHAG PE=1 SV=2			4	38	2	8.9
PE019	S100P_HUMAN	Protein S100-P OS=Homo sapiens GN=S100P PE=1 SV=2			1	114	2	31.6
PE019	TBA1A_HUMAN	Tubulin alpha-1A chain OS=Homo sapiens GN=TUBA1A PE=1 SV=1			1	103	2	7.8
PE019	PROP_HUMAN	Properdin OS=Homo sapiens GN=CFP PE=1 SV=2			1	96	2	7.7
PE019	PPBT_HUMAN	Alkaline phosphatase, tissue-nonspecific isozyme OS=Homo sapiens GN=ALPL PE=1 SV=4			1	96	2	4.8
PE019	2B11_HUMAN	HLA class II histocompatibility antigen, DRB1-1 beta chain OS=Homo sapiens GN=HLA-DRB1 PE=1 SV=2				80	2	18.8
PE019	AMPN_HUMAN	Aminopeptidase N OS=Homo sapiens GN=ANPEP PE=1 SV=4			1	86	2	3.7
PE019	HSPB1_HUMAN	Heat shock protein beta-1 OS=Homo sapiens GN=HSPB1 PE=1 SV=2			1	85	2	13.2
PE019	RHOA_HUMAN	Transforming protein RhoA OS=Homo sapiens GN=RHOA PE=1 SV=1			1	83	2	14.5
PE019	A16A1_HUMAN	Aldehyde dehydrogenase family 16 member A1 OS=Homo sapiens GN=ALDH16A1 PE=1 SV=2			1	82	2	6.2
PE019	HV102_HUMAN	Ig heavy chain V-I region HG3 OS=Homo sapiens PE=3 SV=1			1	82	2	30.8
PE019	DRA_HUMAN	HLA class II histocompatibility antigen, DR alpha chain OS=Homo sapiens GN=HLA-DRA PE=1 SV=1			1	78	2	13.4
PE019	CBG_HUMAN	Corticosteroid-binding globulin OS=Homo sapiens GN=SERPINA6 PE=1 SV=1			1	78	2	6.4
PE019	S10A9_HUMAN	Protein S100-A9 OS=Homo sapiens GN=S100A9 PE=1 SV=1			1	75	2	24.6
PE019	WDR1_HUMAN	WD repeat-containing protein 1 OS=Homo sapiens GN=WDR1 PE=1 SV=4			1	75	2	5.8
PE019	DEF1_HUMAN	Neutrophil defensin 1 OS=Homo sapiens GN=DEFA1 PE=1 SV=1			1	74	2	19.1
PE019	ITA5_HUMAN	Integrin alpha-5 OS=Homo sapiens GN=ITGA5 PE=1 SV=2			1	73	2	3.1
PE019	CO8A_HUMAN	Complement component C8 alpha chain OS=Homo sapiens GN=C8A PE=1 SV=2			1	66	2	6
PE019	RAB1B_HUMAN	Ras-related protein Rab-1B OS=Homo sapiens GN=RAB1B PE=1 SV=1			1	64	2	13.9
PE019	RAB13_HUMAN	Ras-related protein Rab-13 OS=Homo sapiens GN=RAB13 PE=1 SV=1			2	58	2	12.3
PE019	ANXA6_HUMAN	Annexin A6 OS=Homo sapiens GN=ANXA6 PE=1 SV=3			1	61	2	4.8
PE019	C1QA_HUMAN	Complement C1q subcomponent subunit A OS=Homo sapiens GN=C1QA PE=1 SV=2			1	60	2	13.9
PE019	ACTN1_HUMAN	Alpha-actinin-1 OS=Homo sapiens GN=ACTN1 PE=1 SV=2			1	59	2	2.9
PE019	ACTN4_HUMAN	Alpha-actinin-4 OS=Homo sapiens GN=ACTN4 PE=1 SV=2			2	57	2	3.1
PE019	ALDOA_HUMAN	Fructose-bisphosphate aldolase A OS=Homo sapiens GN=ALDOA PE=1 SV=2			1	59	2	11.8
PE019	ALS_HUMAN	Insulin-like growth factor-binding protein complex acid labile subunit OS=Homo sapiens GN=IGFALS PE=1 SV=1			1	58	2	4.1
PE019	BASI_HUMAN	Basigin OS=Homo sapiens GN=BSG PE=1 SV=2			1	58	2	6.8
PE019	ML12A_HUMAN	Myosin regulatory light chain 12A OS=Homo sapiens GN=MYL12A PE=1 SV=2			1	58	2	12.9
PE019	TBB5_HUMAN	Tubulin beta chain OS=Homo sapiens GN=TUBB PE=1 SV=2			1	57	2	5.4
PE019	HS90B_HUMAN	Heat shock protein HSP 90-beta OS=Homo sapiens GN=HSP90AB1 PE=1 SV=4			1	57	2	4
PE019	HS90A_HUMAN	Heat shock protein HSP 90-alpha OS=Homo sapiens GN=HSP90AA1 PE=1 SV=5			2	53	2	4
PE019	PPBN_HUMAN	Alkaline phosphatase, placental-like OS=Homo sapiens GN=ALPPL2 PE=2 SV=4				38	2	4.9
PE019	EGLN_HUMAN	Endoglin OS=Homo sapiens GN=ENG PE=1 SV=2			1	55	2	8.2
PE019	REEP6_HUMAN	Receptor expression-enhancing protein 6 OS=Homo sapiens GN=REEP6 PE=1 SV=1			1	54	2	12.5
PE019	F13A_HUMAN	Coagulation factor XIII A chain OS=Homo sapiens GN=F13A1 PE=1 SV=4			1	53	2	4.1
PE019	AT2B4_HUMAN	Plasma membrane calcium-transporting ATPase 4 OS=Homo sapiens GN=ATP2B4 PE=1 SV=2			1	53	2	2.7
PE019	DEOC_HUMAN	Deoxyribose-phosphate aldolase OS=Homo sapiens GN=DERA PE=1 SV=2			1	52	2	11.6
PE019	MMP9_HUMAN	Matrix metalloproteinase-9 OS=Homo sapiens GN=MMP9 PE=1 SV=3			1	51	2	3.8
PE019	TGM2_HUMAN	Protein-glutamine gamma-glutamyltransferase 2 OS=Homo sapiens GN=TGM2 PE=1 SV=2			1	51	2	4.5
PE019	IQGA1_HUMAN	Ras GTPase-activating-like protein IQGAP1 OS=Homo sapiens GN=IQGAP1 PE=1 SV=1			1	50	2	2.5
PE019	ANXA2_HUMAN	Annexin A2 OS=Homo sapiens GN=ANXA2 PE=1 SV=2			1	47	3	11.5
PE012	APOB_HUMAN	Apolipoprotein B-100 OS=Homo sapiens GN=APOB PE=1 SV=2			1	9147	97	33
PE012	CO3_HUMAN	Complement C3 OS=Homo sapiens GN=C3 PE=1 SV=2			1	16100	84	68.8
PE012	ALBU_HUMAN	Serum albumin OS=Homo sapiens GN=ALB PE=1 SV=2			1	12050	58	80.8
PE012	CO4B_HUMAN	Complement C4-B OS=Homo sapiens GN=C4B PE=1 SV=2			1	8546	55	51.8
PE012	A2MG_HUMAN	Alpha-2-macroglobulin OS=Homo sapiens GN=A2M PE=1 SV=3			1	6547	54	52.8
PE012	CO4A_HUMAN	Complement C4-A OS=Homo sapiens GN=C4A PE=1 SV=2			2	7756	54	48
PE012	SPTA1_HUMAN	Spectrin alpha chain, erythrocytic 1 OS=Homo sapiens GN=SPTA1 PE=1 SV=5			1	2968	45	33
PE012	FINC_HUMAN	Fibronectin OS=Homo sapiens GN=FN1 PE=1 SV=4			1	2117	41	27.1
PE012	SPTB1_HUMAN	Spectrin beta chain, erythrocytic OS=Homo sapiens GN=SPTB PE=1 SV=5			1	2496	39	32.3
PE012	TRFE_HUMAN	Serotransferrin OS=Homo sapiens GN=TF PE=1 SV=3			1	5722	37	62.5
PE012	CERU_HUMAN	Ceruloplasmin OS=Homo sapiens GN=CP PE=1 SV=1			1	3633	34	51.5
PE012	FIBB_HUMAN	Fibrinogen beta chain OS=Homo sapiens GN=FGB PE=1 SV=2			1	6457	33	74.5
PE012	B3AT_HUMAN	Band 3 anion transport protein OS=Homo sapiens GN=SLC4A1 PE=1 SV=3			1	4195	33	57.8
PE012	MYH9_HUMAN	Myosin-9 OS=Homo sapiens GN=MYH9 PE=1 SV=4			1	1653	32	26
PE012	ANK1_HUMAN	Ankyrin-1 OS=Homo sapiens GN=ANK1 PE=1 SV=3			1	1785	25	24.5
PE012	FIBA_HUMAN	Fibrinogen alpha chain OS=Homo sapiens GN=FGA PE=1 SV=2			1	4702	24	37.9
PE012	CFAH_HUMAN	Complement factor H OS=Homo sapiens GN=CFH PE=1 SV=4			1	1696	24	31.8
PE012	PZP_HUMAN	Pregnancy zone protein OS=Homo sapiens GN=PZP PE=1 SV=4			2	1588	22	21.7
PE012	IGHM_HUMAN	Ig mu chain C region OS=Homo sapiens GN=IGHM PE=1 SV=3			1	6287	22	51.3
PE012	FLNA_HUMAN	Filamin-A OS=Homo sapiens GN=FLNA PE=1 SV=4			1	748	19	12.4
PE012	VTDB_HUMAN	Vitamin D-binding protein OS=Homo sapiens GN=GC PE=1 SV=1			1	2891	18	47.7
PE012	K1C9_HUMAN	Keratin, type I cytoskeletal 9 OS=Homo sapiens GN=KRT9 PE=1 SV=3			1	2138	18	44.6
PE012	ITA2B_HUMAN	Integrin alpha-IIb OS=Homo sapiens GN=ITGA2B PE=1 SV=3			1	990	18	26.1
PE012	IGHA1_HUMAN	Ig alpha-1 chain C region OS=Homo sapiens GN=IGHA1 PE=1 SV=2			1	3433	17	65.4
PE012	A1AT_HUMAN	Alpha-1-antitrypsin OS=Homo sapiens GN=SERPINA1 PE=1 SV=3			1	3356	17	39.7
PE012	FIBG_HUMAN	Fibrinogen gamma chain OS=Homo sapiens GN=FGG PE=1 SV=3			1	2903	17	51.2
PE012	K2C1_HUMAN	Keratin, type II cytoskeletal 1 OS=Homo sapiens GN=KRT1 PE=1 SV=6			1	2244	17	42.5
PE012	ACTB_HUMAN	Actin, cytoplasmic 1 OS=Homo sapiens GN=ACTB PE=1 SV=1			1	2767	16	66.4
PE012	PLMN_HUMAN	Plasminogen OS=Homo sapiens GN=PLG PE=1 SV=2			1	1033	16	29.6
PE012	IGHG1_HUMAN	Ig gamma-1 chain C region OS=Homo sapiens GN=IGHG1 PE=1 SV=1			1	3557	15	62.4
PE012	K1C10_HUMAN	Keratin, type I cytoskeletal 10 OS=Homo sapiens GN=KRT10 PE=1 SV=6			1	1364	15	38.7
PE012	ITB3_HUMAN	Integrin beta-3 OS=Homo sapiens GN=ITGB3 PE=1 SV=2			1	599	15	26.8
PE012	MUCB_HUMAN	Ig mu heavy chain disease protein OS=Homo sapiens PE=1 SV=1			2	4452	14	48.6
PE012	IGHG3_HUMAN	Ig gamma-3 chain C region OS=Homo sapiens GN=IGHG3 PE=1 SV=2			4	1536	14	44.6
PE012	HPT_HUMAN	Haptoglobin OS=Homo sapiens GN=HP PE=1 SV=1			1	1745	14	31.8
PE012	THRB_HUMAN	Prothrombin OS=Homo sapiens GN=F2 PE=1 SV=2			1	788	14	38.7
PE012	IGHG2_HUMAN	Ig gamma-2 chain C region OS=Homo sapiens GN=IGHG2 PE=1 SV=2			2	2003	13	65.3
PE012	IGHA2_HUMAN	Ig alpha-2 chain C region OS=Homo sapiens GN=IGHA2 PE=1 SV=3			2	2780	13	59.7
PE012	A1BG_HUMAN	Alpha-1B-glycoprotein OS=Homo sapiens GN=A1BG PE=1 SV=4			1	1040	13	48.9
PE012	APOA_HUMAN	Apolipoprotein(a) OS=Homo sapiens GN=LPA PE=1 SV=1			1	622	13	3.8
PE012	HEMO_HUMAN	Hemopexin OS=Homo sapiens GN=HPX PE=1 SV=2			1	1799	12	37.9
PE012	HPTR_HUMAN	Haptoglobin-related protein OS=Homo sapiens GN=HPR PE=2 SV=2			2	1132	12	37.9
PE012	CD5L_HUMAN	CD5 antigen-like OS=Homo sapiens GN=CD5L PE=1 SV=1			1	1740	12	59.4
PE012	EPB42_HUMAN	Erythrocyte membrane protein band 4.2 OS=Homo sapiens GN=EPB42 PE=1 SV=3			1	1030	12	29.2
PE012	CFAB_HUMAN	Complement factor B OS=Homo sapiens GN=CFB PE=1 SV=2			1	849	12	28
PE012	ITIH4_HUMAN	Inter-alpha-trypsin inhibitor heavy chain H4 OS=Homo sapiens GN=ITIH4 PE=1 SV=4			1	950	11	21.5
PE012	KNG1_HUMAN	Kininogen-1 OS=Homo sapiens GN=KNG1 PE=1 SV=2			1	932	11	26.9
PE012	OIT3_HUMAN	Oncoprotein-induced transcript 3 protein OS=Homo sapiens GN=OIT3 PE=1 SV=2			1	561	11	29.4
PE012	IGHG4_HUMAN	Ig gamma-4 chain C region OS=Homo sapiens GN=IGHG4 PE=1 SV=1			3	1939	10	41.6
PE012	ACTA_HUMAN	Actin, aortic smooth muscle OS=Homo sapiens GN=ACTA2 PE=1 SV=1			2	939	10	37.7
PE012	ACTS_HUMAN	Actin, alpha skeletal muscle OS=Homo sapiens GN=ACTA1 PE=1 SV=1				933	10	37.7
PE012	TLN1_HUMAN	Talin-1 OS=Homo sapiens GN=TLN1 PE=1 SV=3			1	856	10	7
PE012	ANT3_HUMAN	Antithrombin-III OS=Homo sapiens GN=SERPINC1 PE=1 SV=1			1	653	10	39
PE012	ITIH2_HUMAN	Inter-alpha-trypsin inhibitor heavy chain H2 OS=Homo sapiens GN=ITIH2 PE=1 SV=2			1	652	10	17.8
PE012	URP2_HUMAN	Fermitin family homolog 3 OS=Homo sapiens GN=FERMT3 PE=1 SV=1			1	508	10	26.8
PE012	ACTH_HUMAN	Actin, gamma-enteric smooth muscle OS=Homo sapiens GN=ACTG2 PE=1 SV=1				924	9	27.9
PE012	K22E_HUMAN	Keratin, type II cytoskeletal 2 epidermal OS=Homo sapiens GN=KRT2 PE=1 SV=2			2	616	9	30
PE012	STOM_HUMAN	Erythrocyte band 7 integral membrane protein OS=Homo sapiens GN=STOM PE=1 SV=3			1	801	9	52.1
PE012	ITIH1_HUMAN	Inter-alpha-trypsin inhibitor heavy chain H1 OS=Homo sapiens GN=ITIH1 PE=1 SV=3			1	552	9	17.7
PE012	VTNC_HUMAN	Vitronectin OS=Homo sapiens GN=VTN PE=1 SV=1			1	484	9	22.4
PE012	APOH_HUMAN	Beta-2-glycoprotein 1 OS=Homo sapiens GN=APOH PE=1 SV=3			1	468	9	49.3
PE012	GELS_HUMAN	Gelsolin OS=Homo sapiens GN=GSN PE=1 SV=1			1	427	9	19.8
PE012	C1S_HUMAN	Complement C1s subcomponent OS=Homo sapiens GN=C1S PE=1 SV=1			1	289	9	20.6
PE012	IGKC_HUMAN	Ig kappa chain C region OS=Homo sapiens GN=IGKC PE=1 SV=1			1	4525	8	84
PE012	APOE_HUMAN	Apolipoprotein E OS=Homo sapiens GN=APOE PE=1 SV=1			1	624	8	32.2
PE012	APOA1_HUMAN	Apolipoprotein A-I OS=Homo sapiens GN=APOA1 PE=1 SV=1			1	560	8	30
PE012	C4BPA_HUMAN	C4b-binding protein alpha chain OS=Homo sapiens GN=C4BPA PE=1 SV=2			1	368	8	16.9
PE012	AMBP_HUMAN	Protein AMBP OS=Homo sapiens GN=AMBP PE=1 SV=1			1	354	8	31
PE012	PIGR_HUMAN	Polymeric immunoglobulin receptor OS=Homo sapiens GN=PIGR PE=1 SV=4			1	336	8	15.8
PE012	FHR1_HUMAN	Complement factor H-related protein 1 OS=Homo sapiens GN=CFHR1 PE=1 SV=2			2	405	7	33.9
PE012	AACT_HUMAN	Alpha-1-antichymotrypsin OS=Homo sapiens GN=SERPINA3 PE=1 SV=2			1	634	7	20.6
PE012	CO5_HUMAN	Complement C5 OS=Homo sapiens GN=C5 PE=1 SV=4			1	359	7	7.3
PE012	CO7_HUMAN	Complement component C7 OS=Homo sapiens GN=C7 PE=1 SV=2			1	322	7	15.7
PE012	VINC_HUMAN	Vinculin OS=Homo sapiens GN=VCL PE=1 SV=4			1	185	7	8.7
PE012	ANGT_HUMAN	Angiotensinogen OS=Homo sapiens GN=AGT PE=1 SV=1			1	833	6	20.8
PE012	CO9_HUMAN	Complement component C9 OS=Homo sapiens GN=C9 PE=1 SV=2			1	583	6	21.5
PE012	CLUS_HUMAN	Clusterin OS=Homo sapiens GN=CLU PE=1 SV=1			1	526	6	17.4
PE012	FETUA_HUMAN	Alpha-2-HS-glycoprotein OS=Homo sapiens GN=AHSG PE=1 SV=1			1	416	6	37.3
PE012	APOL1_HUMAN	Apolipoprotein L1 OS=Homo sapiens GN=APOL1 PE=1 SV=5			1	377	6	25.4
PE012	TFR1_HUMAN	Transferrin receptor protein 1 OS=Homo sapiens GN=TFRC PE=1 SV=2			1	284	6	10.9
PE012	41_HUMAN	Protein 4.1 OS=Homo sapiens GN=EPB41 PE=1 SV=4			1	233	6	14.7
PE012	1A69_HUMAN	HLA class I histocompatibility antigen, A-69 alpha chain OS=Homo sapiens GN=HLA-A PE=1 SV=2			1	207	6	27.7
PE012	LAC2_HUMAN	Ig lambda-2 chain C regions OS=Homo sapiens GN=IGLC2 PE=1 SV=1			1	2438	5	65.1
PE012	IGLL5_HUMAN	Immunoglobulin lambda-like polypeptide 5 OS=Homo sapiens GN=IGLL5 PE=2 SV=2			2	1996	5	32.2
PE012	TTHY_HUMAN	Transthyretin OS=Homo sapiens GN=TTR PE=1 SV=1			1	675	5	44.2
PE012	AQP1_HUMAN	Aquaporin-1 OS=Homo sapiens GN=AQP1 PE=1 SV=3			1	486	5	46.8
PE012	SHBG_HUMAN	Sex hormone-binding globulin OS=Homo sapiens GN=SHBG PE=1 SV=2			1	396	5	26.4
PE012	FCN2_HUMAN	Ficolin-2 OS=Homo sapiens GN=FCN2 PE=1 SV=2			1	393	5	27.8
PE012	PON1_HUMAN	Serum paraoxonase/arylesterase 1 OS=Homo sapiens GN=PON1 PE=1 SV=3			1	319	5	26.8
PE012	PROP_HUMAN	Properdin OS=Homo sapiens GN=CFP PE=1 SV=2			1	302	5	19
PE012	SAMP_HUMAN	Serum amyloid P-component OS=Homo sapiens GN=APCS PE=1 SV=2			1	268	5	43
PE012	C1QC_HUMAN	Complement C1q subcomponent subunit C OS=Homo sapiens GN=C1QC PE=1 SV=3			1	219	5	22.9
PE012	1A02_HUMAN	HLA class I histocompatibility antigen, A-2 alpha chain OS=Homo sapiens GN=HLA-A PE=1 SV=1				160	5	23.8
PE012	PGRP2_HUMAN	N-acetylmuramoyl-L-alanine amidase OS=Homo sapiens GN=PGLYRP2 PE=1 SV=1			1	202	5	18.4
PE012	APOD_HUMAN	Apolipoprotein D OS=Homo sapiens GN=APOD PE=1 SV=1			1	148	5	27
PE012	C1R_HUMAN	Complement C1r subcomponent OS=Homo sapiens GN=C1R PE=1 SV=2			1	104	5	13
PE012	KV304_HUMAN	Ig kappa chain V-III region Ti OS=Homo sapiens PE=1 SV=1			1	1340	4	57.8
PE012	KV302_HUMAN	Ig kappa chain V-III region SIE OS=Homo sapiens PE=1 SV=1			2	1337	4	45.9
PE012	HBB_HUMAN	Hemoglobin subunit beta OS=Homo sapiens GN=HBB PE=1 SV=2			1	937	4	34.7
PE012	IGJ_HUMAN	Immunoglobulin J chain OS=Homo sapiens GN=IGJ PE=1 SV=4			1	457	4	30.8
PE012	LG3BP_HUMAN	Galectin-3-binding protein OS=Homo sapiens GN=LGALS3BP PE=1 SV=1			1	296	4	11.6
PE012	AFAM_HUMAN	Afamin OS=Homo sapiens GN=AFM PE=1 SV=1			1	216	4	11.4
PE012	1B07_HUMAN	HLA class I histocompatibility antigen, B-7 alpha chain OS=Homo sapiens GN=HLA-B PE=1 SV=3			2	166	4	19.1
PE012	1A68_HUMAN	HLA class I histocompatibility antigen, A-68 alpha chain OS=Homo sapiens GN=HLA-A PE=1 SV=4				159	4	21.1
PE012	PROF1_HUMAN	Profilin-1 OS=Homo sapiens GN=PFN1 PE=1 SV=2			1	198	4	32.9
PE012	PPIA_HUMAN	Peptidyl-prolyl cis-trans isomerase A OS=Homo sapiens GN=PPIA PE=1 SV=2			1	184	4	44.8
PE012	COR1A_HUMAN	Coronin-1A OS=Homo sapiens GN=CORO1A PE=1 SV=4			1	140	4	15.8
PE012	ACTN1_HUMAN	Alpha-actinin-1 OS=Homo sapiens GN=ACTN1 PE=1 SV=2			1	129	4	9.1
PE012	PRDX2_HUMAN	Peroxiredoxin-2 OS=Homo sapiens GN=PRDX2 PE=1 SV=5			1	128	4	18.7
PE012	HSP7C_HUMAN	Heat shock cognate 71 kDa protein OS=Homo sapiens GN=HSPA8 PE=1 SV=1			1	123	4	10.7
PE012	ITIH3_HUMAN	Inter-alpha-trypsin inhibitor heavy chain H3 OS=Homo sapiens GN=ITIH3 PE=1 SV=2			1	104	4	9.2
PE012	FA5_HUMAN	Coagulation factor V OS=Homo sapiens GN=F5 PE=1 SV=4			1	93	4	2.3
PE012	K1C16_HUMAN	Keratin, type I cytoskeletal 16 OS=Homo sapiens GN=KRT16 PE=1 SV=4			1	91	4	12.1
PE012	POTEE_HUMAN	POTE ankyrin domain family member E OS=Homo sapiens GN=POTEE PE=1 SV=3				411	3	4.6
PE012	ACTBL_HUMAN	Beta-actin-like protein 2 OS=Homo sapiens GN=ACTBL2 PE=1 SV=2				344	3	10.9
PE012	LAC7_HUMAN	Ig lambda-7 chain C region OS=Homo sapiens GN=IGLC7 PE=4 SV=2			3	946	3	50.9
PE012	LAC6_HUMAN	Ig lambda-6 chain C region OS=Homo sapiens GN=IGLC6 PE=4 SV=1				1324	3	46.2
PE012	MYH11_HUMAN	Myosin-11 OS=Homo sapiens GN=MYH11 PE=1 SV=3				93	3	2
PE012	KV307_HUMAN	Ig kappa chain V-III region GOL OS=Homo sapiens PE=1 SV=1				1328	3	37.6
PE012	KV312_HUMAN	Ig kappa chain V-III region HAH OS=Homo sapiens PE=2 SV=1				843	3	24.8
PE012	APOC3_HUMAN	Apolipoprotein C-III OS=Homo sapiens GN=APOC3 PE=1 SV=1			1	742	3	37.4
PE012	KV204_HUMAN	Ig kappa chain V-II region TEW OS=Homo sapiens PE=1 SV=1			1	635	3	38.9
PE012	HV303_HUMAN	Ig heavy chain V-III region 23 OS=Homo sapiens GN=IGHV3-23 PE=1 SV=2			2	324	3	22.2
PE012	HV306_HUMAN	Ig heavy chain V-III region BUT OS=Homo sapiens PE=1 SV=1			4	160	3	35.7
PE012	HV307_HUMAN	Ig heavy chain V-III region CAM OS=Homo sapiens PE=1 SV=1				302	3	21.3
PE012	KV105_HUMAN	Ig kappa chain V-I region DEE OS=Homo sapiens PE=1 SV=1			1	412	3	16.7
PE012	GTR1_HUMAN	Solute carrier family 2, facilitated glucose transporter member 1 OS=Homo sapiens GN=SLC2A1 PE=1 SV=2			1	318	3	12.6
PE012	HRG_HUMAN	Histidine-rich glycoprotein OS=Homo sapiens GN=HRG PE=1 SV=1			1	299	3	8.4
PE012	APOA2_HUMAN	Apolipoprotein A-II OS=Homo sapiens GN=APOA2 PE=1 SV=1			1	238	3	47
PE012	A1AG2_HUMAN	Alpha-1-acid glycoprotein 2 OS=Homo sapiens GN=ORM2 PE=1 SV=2			1	207	3	26.4
PE012	1B73_HUMAN	HLA class I histocompatibility antigen, B-73 alpha chain OS=Homo sapiens GN=HLA-B PE=1 SV=1				141	3	14
PE012	1B14_HUMAN	HLA class I histocompatibility antigen, B-14 alpha chain OS=Homo sapiens GN=HLA-B PE=1 SV=1				133	3	13
PE012	1B48_HUMAN	HLA class I histocompatibility antigen, B-48 alpha chain OS=Homo sapiens GN=HLA-B PE=1 SV=1				131	3	15.5
PE012	1A23_HUMAN	HLA class I histocompatibility antigen, A-23 alpha chain OS=Homo sapiens GN=HLA-A PE=1 SV=1				127	3	17.3
PE012	1B57_HUMAN	HLA class I histocompatibility antigen, B-57 alpha chain OS=Homo sapiens GN=HLA-B PE=1 SV=1				119	3	15.2
PE012	C1QB_HUMAN	Complement C1q subcomponent subunit B OS=Homo sapiens GN=C1QB PE=1 SV=3			1	172	3	15.8
PE012	CO8A_HUMAN	Complement component C8 alpha chain OS=Homo sapiens GN=C8A PE=1 SV=2			1	158	3	8.9
PE012	A1AG1_HUMAN	Alpha-1-acid glycoprotein 1 OS=Homo sapiens GN=ORM1 PE=1 SV=1			1	158	3	18.9
PE012	ITAM_HUMAN	Integrin alpha-M OS=Homo sapiens GN=ITGAM PE=1 SV=2			1	136	3	4
PE012	FA12_HUMAN	Coagulation factor XII OS=Homo sapiens GN=F12 PE=1 SV=3			1	117	3	11.9
PE012	LBP_HUMAN	Lipopolysaccharide-binding protein OS=Homo sapiens GN=LBP PE=1 SV=3			1	116	3	13.3
PE012	KPYM_HUMAN	Pyruvate kinase PKM OS=Homo sapiens GN=PKM PE=1 SV=4			1	101	3	8.5
PE012	G3P_HUMAN	Glyceraldehyde-3-phosphate dehydrogenase OS=Homo sapiens GN=GAPDH PE=1 SV=3			1	100	3	11.9
PE012	MMRN1_HUMAN	Multimerin-1 OS=Homo sapiens GN=MMRN1 PE=1 SV=3			1	97	3	4.7
[truncated: 752 more rows]

## Sheet: 100K PELLET
Report URI	http://mascot-server/mascot/cgi/master_results.pl?file=../data/20160304/F002650.dat
Peak list data path	ProteinAnalysisResults.mgf
Peak list format	Mascot generic
Search type	MIS
Mascot version	2.5.0
Database	SwissProt
Fasta file	SwissProt_2015_08.fasta
Total sequences	549008
Total residues	195692017
Sequences after taxonomy filter	20204
Number of queries	41666
Fixed modifications	--------------------------------------------------------
Identifier	Name	Delta
1	Carbamidomethyl (C)	57.0215
Variable modifications	--------------------------------------------------------
Identifier	Name	Delta
1	Deamidated (NQ)	0.984016
2	Oxidation (M)	15.9949
Search Parameters	--------------------------------------------------------
Taxonomy filter	. . . . . . . . . . . . . . . . Homo sapiens (human)
Enzyme	Trypsin
Maximum Missed Cleavages	2
Fixed modifications	Carbamidomethyl (C)
Quantitation method	None
Variable modifications	Deamidated (NQ),Oxidation (M)
Peptide Mass Tolerance	15
Peptide Mass Tolerance Units	ppm
Fragment Mass Tolerance	0.1
Fragment Mass Tolerance Units	Da
Mass values	Monoisotopic
Instrument type	ESI-QUAD-TOF
Isotope error mode	0
Format parameters	--------------------------------------------------------
Significance threshold	0.05
Max. number of hits	0
Use MudPIT protein scoring	1
Ions score cut-off	25
Include same-set proteins	0
Include sub-set proteins	1
Include unassigned	0
Require bold red	0
Use homology threshold	1
Group protein families	1
Show duplicate peptides	0
Sample	Accession	Protein	MW [kDa]	pI	#Alt. Proteins	Scores	#Peptides	SC [%]
HP004	CO3_HUMAN	Complement C3 OS=Homo sapiens GN=C3 PE=1 SV=2			1	6104	62	50.4
HP004	A2MG_HUMAN	Alpha-2-macroglobulin OS=Homo sapiens GN=A2M PE=1 SV=3			1	10458	55	52.5
HP004	ALBU_HUMAN	Serum albumin OS=Homo sapiens GN=ALB PE=1 SV=2			1	9590	48	67
HP004	APOB_HUMAN	Apolipoprotein B-100 OS=Homo sapiens GN=APOB PE=1 SV=2			1	1219	34	11.2
HP004	TRFE_HUMAN	Serotransferrin OS=Homo sapiens GN=TF PE=1 SV=3			1	3421	33	50.1
HP004	FINC_HUMAN	Fibronectin OS=Homo sapiens GN=FN1 PE=1 SV=4			1	2011	33	21.7
HP004	PZP_HUMAN	Pregnancy zone protein OS=Homo sapiens GN=PZP PE=1 SV=4			2	2304	29	28.2
HP004	HPT_HUMAN	Haptoglobin OS=Homo sapiens GN=HP PE=1 SV=1			1	3722	24	53.7
HP004	CERU_HUMAN	Ceruloplasmin OS=Homo sapiens GN=CP PE=1 SV=1			1	2800	22	30.8
HP004	IGHM_HUMAN	Ig mu chain C region OS=Homo sapiens GN=IGHM PE=1 SV=3			1	2905	19	41.8
HP004	HPTR_HUMAN	Haptoglobin-related protein OS=Homo sapiens GN=HPR PE=2 SV=2			2	1741	16	43.1
HP004	IGHG2_HUMAN	Ig gamma-2 chain C region OS=Homo sapiens GN=IGHG2 PE=1 SV=2			2	1872	14	49.4
HP004	CO4A_HUMAN	Complement C4-A OS=Homo sapiens GN=C4A PE=1 SV=2			1	1342	14	13.4
HP004	CO4B_HUMAN	Complement C4-B OS=Homo sapiens GN=C4B PE=1 SV=2			2	1176	14	13.4
HP004	IGHG1_HUMAN	Ig gamma-1 chain C region OS=Homo sapiens GN=IGHG1 PE=1 SV=1			1	2340	13	58.2
HP004	IGHA1_HUMAN	Ig alpha-1 chain C region OS=Homo sapiens GN=IGHA1 PE=1 SV=2			1	1885	13	43.9
HP004	FIBB_HUMAN	Fibrinogen beta chain OS=Homo sapiens GN=FGB PE=1 SV=2			1	1349	13	35
HP004	CFAH_HUMAN	Complement factor H OS=Homo sapiens GN=CFH PE=1 SV=4			1	507	13	16
HP004	IGHA2_HUMAN	Ig alpha-2 chain C region OS=Homo sapiens GN=IGHA2 PE=1 SV=3			2	1567	11	50.3
HP004	IGHG3_HUMAN	Ig gamma-3 chain C region OS=Homo sapiens GN=IGHG3 PE=1 SV=2			4	1179	10	31
HP004	A1AT_HUMAN	Alpha-1-antitrypsin OS=Homo sapiens GN=SERPINA1 PE=1 SV=3			1	1162	10	31.6
HP004	C1S_HUMAN	Complement C1s subcomponent OS=Homo sapiens GN=C1S PE=1 SV=1			1	659	10	21.8
HP004	PAPP1_HUMAN	Pappalysin-1 OS=Homo sapiens GN=PAPPA PE=1 SV=3			1	445	10	9.3
HP004	MUCB_HUMAN	Ig mu heavy chain disease protein OS=Homo sapiens PE=1 SV=1				1287	9	27.6
HP004	A1BG_HUMAN	Alpha-1B-glycoprotein OS=Homo sapiens GN=A1BG PE=1 SV=4			1	856	9	28.5
HP004	VTDB_HUMAN	Vitamin D-binding protein OS=Homo sapiens GN=GC PE=1 SV=1			1	786	9	28.5
HP004	FIBA_HUMAN	Fibrinogen alpha chain OS=Homo sapiens GN=FGA PE=1 SV=2			1	737	10	15.1
HP004	FIBG_HUMAN	Fibrinogen gamma chain OS=Homo sapiens GN=FGG PE=1 SV=3			1	570	9	29.1
HP004	C1R_HUMAN	Complement C1r subcomponent OS=Homo sapiens GN=C1R PE=1 SV=2			1	520	9	23.3
HP004	IGKC_HUMAN	Ig kappa chain C region OS=Homo sapiens GN=IGKC PE=1 SV=1			1	2620	8	86.8
HP004	IGHG4_HUMAN	Ig gamma-4 chain C region OS=Homo sapiens GN=IGHG4 PE=1 SV=1			3	1717	8	38.2
HP004	HEMO_HUMAN	Hemopexin OS=Homo sapiens GN=HPX PE=1 SV=2			1	1457	8	27.5
HP004	LG3BP_HUMAN	Galectin-3-binding protein OS=Homo sapiens GN=LGALS3BP PE=1 SV=1			1	809	8	22.2
HP004	ITIH1_HUMAN	Inter-alpha-trypsin inhibitor heavy chain H1 OS=Homo sapiens GN=ITIH1 PE=1 SV=3			1	455	8	14.8
HP004	CD5L_HUMAN	CD5 antigen-like OS=Homo sapiens GN=CD5L PE=1 SV=1			1	795	7	26.2
HP004	AFAM_HUMAN	Afamin OS=Homo sapiens GN=AFM PE=1 SV=1			1	419	6	13.9
HP004	KNG1_HUMAN	Kininogen-1 OS=Homo sapiens GN=KNG1 PE=1 SV=2			1	304	6	12.3
HP004	ITIH2_HUMAN	Inter-alpha-trypsin inhibitor heavy chain H2 OS=Homo sapiens GN=ITIH2 PE=1 SV=2			1	262	6	9.5
HP004	ITIH4_HUMAN	Inter-alpha-trypsin inhibitor heavy chain H4 OS=Homo sapiens GN=ITIH4 PE=1 SV=4			1	260	6	10.5
HP004	B3AT_HUMAN	Band 3 anion transport protein OS=Homo sapiens GN=SLC4A1 PE=1 SV=3			1	233	6	14.3
HP004	LAC2_HUMAN	Ig lambda-2 chain C regions OS=Homo sapiens GN=IGLC2 PE=1 SV=1			1	1512	5	67
HP004	ANT3_HUMAN	Antithrombin-III OS=Homo sapiens GN=SERPINC1 PE=1 SV=1			1	344	5	17.9
HP004	C1QC_HUMAN	Complement C1q subcomponent subunit C OS=Homo sapiens GN=C1QC PE=1 SV=3			1	290	5	22.9
HP004	VTNC_HUMAN	Vitronectin OS=Homo sapiens GN=VTN PE=1 SV=1			1	278	5	11.5
HP004	APOA1_HUMAN	Apolipoprotein A-I OS=Homo sapiens GN=APOA1 PE=1 SV=1			1	277	5	15.7
HP004	ANGT_HUMAN	Angiotensinogen OS=Homo sapiens GN=AGT PE=1 SV=1			1	267	5	15.1
HP004	K1C10_HUMAN	Keratin, type I cytoskeletal 10 OS=Homo sapiens GN=KRT10 PE=1 SV=6			1	198	5	15.4
HP004	VWF_HUMAN	von Willebrand factor OS=Homo sapiens GN=VWF PE=1 SV=4			1	143	5	2.3
HP004	LAC3_HUMAN	Ig lambda-3 chain C regions OS=Homo sapiens GN=IGLC3 PE=1 SV=1				1450	4	50.9
HP004	HV307_HUMAN	Ig heavy chain V-III region CAM OS=Homo sapiens PE=1 SV=1			2	170	4	21.3
HP004	AACT_HUMAN	Alpha-1-antichymotrypsin OS=Homo sapiens GN=SERPINA3 PE=1 SV=2			1	196	4	9.5
HP004	K2C1_HUMAN	Keratin, type II cytoskeletal 1 OS=Homo sapiens GN=KRT1 PE=1 SV=6			1	179	4	8.1
HP004	CFAB_HUMAN	Complement factor B OS=Homo sapiens GN=CFB PE=1 SV=2			1	171	4	9.4
HP004	C1QB_HUMAN	Complement C1q subcomponent subunit B OS=Homo sapiens GN=C1QB PE=1 SV=3			1	107	4	22.5
HP004	IGLL5_HUMAN	Immunoglobulin lambda-like polypeptide 5 OS=Homo sapiens GN=IGLL5 PE=2 SV=2				1346	3	16.4
HP004	LAC7_HUMAN	Ig lambda-7 chain C region OS=Homo sapiens GN=IGLC7 PE=4 SV=2				1090	3	36.8
HP004	KV302_HUMAN	Ig kappa chain V-III region SIE OS=Homo sapiens PE=1 SV=1			1	968	3	37.6
HP004	TTHY_HUMAN	Transthyretin OS=Homo sapiens GN=TTR PE=1 SV=1			1	886	3	25.2
HP004	HV306_HUMAN	Ig heavy chain V-III region BUT OS=Homo sapiens PE=1 SV=1			3	130	3	35.7
HP004	LV302_HUMAN	Ig lambda chain V-III region LOI OS=Homo sapiens PE=1 SV=1			1	478	3	37.8
HP004	KV204_HUMAN	Ig kappa chain V-II region TEW OS=Homo sapiens PE=1 SV=1			1	397	3	38.9
HP004	KV203_HUMAN	Ig kappa chain V-II region MIL OS=Homo sapiens PE=1 SV=1			3	235	3	39.3
HP004	IGJ_HUMAN	Immunoglobulin J chain OS=Homo sapiens GN=IGJ PE=1 SV=4			1	266	3	25.8
HP004	PON1_HUMAN	Serum paraoxonase/arylesterase 1 OS=Homo sapiens GN=PON1 PE=1 SV=3			1	244	3	17.5
HP004	C4BPA_HUMAN	C4b-binding protein alpha chain OS=Homo sapiens GN=C4BPA PE=1 SV=2			1	185	3	6.9
HP004	AMBP_HUMAN	Protein AMBP OS=Homo sapiens GN=AMBP PE=1 SV=1			1	180	4	11.4
HP004	HV320_HUMAN	Ig heavy chain V-III region GAL OS=Homo sapiens PE=1 SV=1			1	174	3	26.7
HP004	CO5_HUMAN	Complement C5 OS=Homo sapiens GN=C5 PE=1 SV=4			1	174	3	4.5
HP004	K22E_HUMAN	Keratin, type II cytoskeletal 2 epidermal OS=Homo sapiens GN=KRT2 PE=1 SV=2			1	168	3	5.3
HP004	PSG1_HUMAN	Pregnancy-specific beta-1-glycoprotein 1 OS=Homo sapiens GN=PSG1 PE=1 SV=1			2	122	3	10.3
HP004	PSG9_HUMAN	Pregnancy-specific beta-1-glycoprotein 9 OS=Homo sapiens GN=PSG9 PE=2 SV=2			3	100	3	7.7
HP004	THBG_HUMAN	Thyroxine-binding globulin OS=Homo sapiens GN=SERPINA7 PE=1 SV=2			1	166	3	15.9
HP004	SAMP_HUMAN	Serum amyloid P-component OS=Homo sapiens GN=APCS PE=1 SV=2			1	156	3	11.7
HP004	K1C9_HUMAN	Keratin, type I cytoskeletal 9 OS=Homo sapiens GN=KRT9 PE=1 SV=3			1	137	3	9.1
HP004	ZA2G_HUMAN	Zinc-alpha-2-glycoprotein OS=Homo sapiens GN=AZGP1 PE=1 SV=2			1	121	3	14.1
HP004	CLUS_HUMAN	Clusterin OS=Homo sapiens GN=CLU PE=1 SV=1			1	104	3	11.1
HP004	APOH_HUMAN	Beta-2-glycoprotein 1 OS=Homo sapiens GN=APOH PE=1 SV=3			1	79	3	15.1
HP004	KV301_HUMAN	Ig kappa chain V-III region B6 OS=Homo sapiens PE=1 SV=1				524	2	16.7
HP004	KV312_HUMAN	Ig kappa chain V-III region HAH OS=Homo sapiens PE=2 SV=1				465	2	17.8
HP004	HV305_HUMAN	Ig heavy chain V-III region BRO OS=Homo sapiens PE=1 SV=1			1	542	2	25
HP004	HV308_HUMAN	Ig heavy chain V-III region GA OS=Homo sapiens PE=1 SV=1			4	66	2	24.6
HP004	HV303_HUMAN	Ig heavy chain V-III region 23 OS=Homo sapiens GN=IGHV3-23 PE=1 SV=2				139	2	12.8
HP004	HV318_HUMAN	Ig heavy chain V-III region TUR OS=Homo sapiens PE=1 SV=1			1	477	2	26.7
HP004	KV206_HUMAN	Ig kappa chain V-II region RPMI 6410 OS=Homo sapiens PE=4 SV=1			2	281	2	15
HP004	KV201_HUMAN	Ig kappa chain V-II region Cum OS=Homo sapiens PE=1 SV=1				216	2	17.4
HP004	KV116_HUMAN	Ig kappa chain V-I region Roy OS=Homo sapiens PE=1 SV=1			1	288	2	31.5
HP004	KV105_HUMAN	Ig kappa chain V-I region DEE OS=Homo sapiens PE=1 SV=1			2	281	2	16.7
HP004	KV121_HUMAN	Ig kappa chain V-I region Ni OS=Homo sapiens PE=1 SV=1			3	175	2	30.4
HP004	KV101_HUMAN	Ig kappa chain V-I region AG OS=Homo sapiens PE=1 SV=1				318	2	31.5
HP004	KV106_HUMAN	Ig kappa chain V-I region EU OS=Homo sapiens PE=1 SV=1			1	238	2	26.9
HP004	HBB_HUMAN	Hemoglobin subunit beta OS=Homo sapiens GN=HBB PE=1 SV=2			1	227	2	21.8
HP004	APOL1_HUMAN	Apolipoprotein L1 OS=Homo sapiens GN=APOL1 PE=1 SV=5			1	212	2	8
HP004	PSG6_HUMAN	Pregnancy-specific beta-1-glycoprotein 6 OS=Homo sapiens GN=PSG6 PE=2 SV=1			1	167	2	5.7
HP004	PSG8_HUMAN	Pregnancy-specific beta-1-glycoprotein 8 OS=Homo sapiens GN=PSG8 PE=2 SV=2				54	2	6.3
HP004	APOA_HUMAN	Apolipoprotein(a) OS=Homo sapiens GN=LPA PE=1 SV=1			1	145	2	0.5
HP004	KV306_HUMAN	Ig kappa chain V-III region POM OS=Homo sapiens PE=1 SV=1			1	138	2	24.8
HP004	KV113_HUMAN	Ig kappa chain V-I region Lay OS=Homo sapiens PE=1 SV=1			2	43	2	25
HP004	HBA_HUMAN	Hemoglobin subunit alpha OS=Homo sapiens GN=HBA1 PE=1 SV=2			1	138	2	16.9
HP004	HRG_HUMAN	Histidine-rich glycoprotein OS=Homo sapiens GN=HRG PE=1 SV=1			1	134	2	5.7
HP004	PHLD_HUMAN	Phosphatidylinositol-glycan-specific phospholipase D OS=Homo sapiens GN=GPLD1 PE=1 SV=3			1	60	2	3.3
HP004	CPN2_HUMAN	Carboxypeptidase N subunit 2 OS=Homo sapiens GN=CPN2 PE=1 SV=3			1	58	2	6.2
HP004	THRB_HUMAN	Prothrombin OS=Homo sapiens GN=F2 PE=1 SV=2			1	57	2	5.5
HP004	CO8A_HUMAN	Complement component C8 alpha chain OS=Homo sapiens GN=C8A PE=1 SV=2			1	55	2	6
HP004	FCN2_HUMAN	Ficolin-2 OS=Homo sapiens GN=FCN2 PE=1 SV=2			1	51	2	8.9
HP004	PIGR_HUMAN	Polymeric immunoglobulin receptor OS=Homo sapiens GN=PIGR PE=1 SV=4			1	50	2	4.7
HP004	CO7_HUMAN	Complement component C7 OS=Homo sapiens GN=C7 PE=1 SV=2			1	44	2	4.3
HP004	SHBG_HUMAN	Sex hormone-binding globulin OS=Homo sapiens GN=SHBG PE=1 SV=2			1	38	2	4.7
HP004	ACTB_HUMAN	Actin, cytoplasmic 1 OS=Homo sapiens GN=ACTB PE=1 SV=1			1	36	2	12.5
HP014	A2MG_HUMAN	Alpha-2-macroglobulin OS=Homo sapiens GN=A2M PE=1 SV=3			1	16325	74	65.1
HP014	CO3_HUMAN	Complement C3 OS=Homo sapiens GN=C3 PE=1 SV=2			1	10311	72	58.9
HP014	CO4B_HUMAN	Complement C4-B OS=Homo sapiens GN=C4B PE=1 SV=2			2	8010	51	45.2
HP014	FINC_HUMAN	Fibronectin OS=Homo sapiens GN=FN1 PE=1 SV=4			1	6876	50	33.5
HP014	CO4A_HUMAN	Complement C4-A OS=Homo sapiens GN=C4A PE=1 SV=2			1	8281	49	40.2
HP014	PZP_HUMAN	Pregnancy zone protein OS=Homo sapiens GN=PZP PE=1 SV=4			2	5562	37	40.1
HP014	VWF_HUMAN	von Willebrand factor OS=Homo sapiens GN=VWF PE=1 SV=4			1	2913	37	19.8
HP014	ALBU_HUMAN	Serum albumin OS=Homo sapiens GN=ALB PE=1 SV=2			1	4503	34	56.8
HP014	IGHM_HUMAN	Ig mu chain C region OS=Homo sapiens GN=IGHM PE=1 SV=3			1	9466	32	62.4
HP014	FIBB_HUMAN	Fibrinogen beta chain OS=Homo sapiens GN=FGB PE=1 SV=2			1	4478	32	73.3
HP014	APOB_HUMAN	Apolipoprotein B-100 OS=Homo sapiens GN=APOB PE=1 SV=2			1	1158	28	9.8
HP014	TRFE_HUMAN	Serotransferrin OS=Homo sapiens GN=TF PE=1 SV=3			1	2341	21	41.7
HP014	FIBA_HUMAN	Fibrinogen alpha chain OS=Homo sapiens GN=FGA PE=1 SV=2			1	5203	20	34.6
HP014	CERU_HUMAN	Ceruloplasmin OS=Homo sapiens GN=CP PE=1 SV=1			1	1874	20	28.5
HP014	C1S_HUMAN	Complement C1s subcomponent OS=Homo sapiens GN=C1S PE=1 SV=1			1	2541	19	35.9
HP014	MUCB_HUMAN	Ig mu heavy chain disease protein OS=Homo sapiens PE=1 SV=1			2	4609	18	56.3
HP014	IGHA1_HUMAN	Ig alpha-1 chain C region OS=Homo sapiens GN=IGHA1 PE=1 SV=2			1	3257	16	55.8
HP014	C1R_HUMAN	Complement C1r subcomponent OS=Homo sapiens GN=C1R PE=1 SV=2			1	1369	16	36
HP014	CFAH_HUMAN	Complement factor H OS=Homo sapiens GN=CFH PE=1 SV=4			1	524	16	22
HP014	CD5L_HUMAN	CD5 antigen-like OS=Homo sapiens GN=CD5L PE=1 SV=1			1	2779	14	66.9
HP014	IGHG1_HUMAN	Ig gamma-1 chain C region OS=Homo sapiens GN=IGHG1 PE=1 SV=1			1	2144	14	61.5
HP014	FIBG_HUMAN	Fibrinogen gamma chain OS=Homo sapiens GN=FGG PE=1 SV=3			1	2062	14	46.4
HP014	C4BPA_HUMAN	C4b-binding protein alpha chain OS=Homo sapiens GN=C4BPA PE=1 SV=2			1	1550	14	31.3
HP014	FCGBP_HUMAN	IgGFc-binding protein OS=Homo sapiens GN=FCGBP PE=1 SV=3			1	537	14	4.8
HP014	IGHA2_HUMAN	Ig alpha-2 chain C region OS=Homo sapiens GN=IGHA2 PE=1 SV=3			2	3150	13	62.6
HP014	IGHG2_HUMAN	Ig gamma-2 chain C region OS=Homo sapiens GN=IGHG2 PE=1 SV=2			2	1738	13	47.2
HP014	LG3BP_HUMAN	Galectin-3-binding protein OS=Homo sapiens GN=LGALS3BP PE=1 SV=1			1	2178	12	32.8
HP014	HPT_HUMAN	Haptoglobin OS=Homo sapiens GN=HP PE=1 SV=1			2	1778	13	33
HP014	PIGR_HUMAN	Polymeric immunoglobulin receptor OS=Homo sapiens GN=PIGR PE=1 SV=4			1	826	12	23.7
HP014	IGHG3_HUMAN	Ig gamma-3 chain C region OS=Homo sapiens GN=IGHG3 PE=1 SV=2			4	794	11	31
HP014	HPTR_HUMAN	Haptoglobin-related protein OS=Homo sapiens GN=HPR PE=2 SV=2			1	1831	12	39.9
HP014	K1C10_HUMAN	Keratin, type I cytoskeletal 10 OS=Homo sapiens GN=KRT10 PE=1 SV=6			1	649	11	29.5
HP014	PAPP1_HUMAN	Pappalysin-1 OS=Homo sapiens GN=PAPPA PE=1 SV=3			1	482	10	10
HP014	PROS_HUMAN	Vitamin K-dependent protein S OS=Homo sapiens GN=PROS1 PE=1 SV=1			1	517	9	21.3
HP014	K1C9_HUMAN	Keratin, type I cytoskeletal 9 OS=Homo sapiens GN=KRT9 PE=1 SV=3			1	331	9	22.6
HP014	K2C1_HUMAN	Keratin, type II cytoskeletal 1 OS=Homo sapiens GN=KRT1 PE=1 SV=6			1	284	9	19.6
HP014	AMPN_HUMAN	Aminopeptidase N OS=Homo sapiens GN=ANPEP PE=1 SV=4			1	274	10	21
HP014	IGKC_HUMAN	Ig kappa chain C region OS=Homo sapiens GN=IGKC PE=1 SV=1			1	4917	8	84
HP014	IGHG4_HUMAN	Ig gamma-4 chain C region OS=Homo sapiens GN=IGHG4 PE=1 SV=1			3	1522	8	38.2
HP014	A1AT_HUMAN	Alpha-1-antitrypsin OS=Homo sapiens GN=SERPINA1 PE=1 SV=3			1	984	8	25.1
HP014	C1QB_HUMAN	Complement C1q subcomponent subunit B OS=Homo sapiens GN=C1QB PE=1 SV=3			1	933	8	37.5
HP014	APOA_HUMAN	Apolipoprotein(a) OS=Homo sapiens GN=LPA PE=1 SV=1			1	421	8	2.3
HP014	MASP1_HUMAN	Mannan-binding lectin serine protease 1 OS=Homo sapiens GN=MASP1 PE=1 SV=3			1	378	8	15.6
HP014	C1QC_HUMAN	Complement C1q subcomponent subunit C OS=Homo sapiens GN=C1QC PE=1 SV=3			1	1213	7	35.5
HP014	CO5_HUMAN	Complement C5 OS=Homo sapiens GN=C5 PE=1 SV=4			1	470	7	7.2
HP014	LAC2_HUMAN	Ig lambda-2 chain C regions OS=Homo sapiens GN=IGLC2 PE=1 SV=1			1	2568	6	85.8
HP014	IGLL5_HUMAN	Immunoglobulin lambda-like polypeptide 5 OS=Homo sapiens GN=IGLL5 PE=2 SV=2			2	2155	6	38.3
HP014	APOL1_HUMAN	Apolipoprotein L1 OS=Homo sapiens GN=APOL1 PE=1 SV=5			1	942	6	24.6
HP014	TFR1_HUMAN	Transferrin receptor protein 1 OS=Homo sapiens GN=TFRC PE=1 SV=2			1	381	6	11.1
HP014	A1BG_HUMAN	Alpha-1B-glycoprotein OS=Homo sapiens GN=A1BG PE=1 SV=4			1	280	6	22.2
HP014	VTDB_HUMAN	Vitamin D-binding protein OS=Homo sapiens GN=GC PE=1 SV=1			1	231	6	26.2
HP014	LAC3_HUMAN	Ig lambda-3 chain C regions OS=Homo sapiens GN=IGLC3 PE=1 SV=1				2253	5	69.8
HP014	LAC1_HUMAN	Ig lambda-1 chain C regions OS=Homo sapiens GN=IGLC1 PE=1 SV=1				2142	5	69.8
HP014	HV307_HUMAN	Ig heavy chain V-III region CAM OS=Homo sapiens PE=1 SV=1				646	5	21.3
HP014	IGJ_HUMAN	Immunoglobulin J chain OS=Homo sapiens GN=IGJ PE=1 SV=4			1	639	5	52.8
HP014	ANGT_HUMAN	Angiotensinogen OS=Homo sapiens GN=AGT PE=1 SV=1			1	337	5	15.5
HP014	KNG1_HUMAN	Kininogen-1 OS=Homo sapiens GN=KNG1 PE=1 SV=2			1	294	5	15.8
HP014	ITIH1_HUMAN	Inter-alpha-trypsin inhibitor heavy chain H1 OS=Homo sapiens GN=ITIH1 PE=1 SV=3			1	272	5	8.6
HP014	ITIH2_HUMAN	Inter-alpha-trypsin inhibitor heavy chain H2 OS=Homo sapiens GN=ITIH2 PE=1 SV=2			1	249	5	8.5
HP014	APOA1_HUMAN	Apolipoprotein A-I OS=Homo sapiens GN=APOA1 PE=1 SV=1			1	246	5	15
HP014	FCN3_HUMAN	Ficolin-3 OS=Homo sapiens GN=FCN3 PE=1 SV=2			1	233	5	22.7
HP014	LAC6_HUMAN	Ig lambda-6 chain C region OS=Homo sapiens GN=IGLC6 PE=4 SV=1				2055	4	50.9
HP014	HV306_HUMAN	Ig heavy chain V-III region BUT OS=Homo sapiens PE=1 SV=1			4	462	4	39.1
HP014	HV320_HUMAN	Ig heavy chain V-III region GAL OS=Homo sapiens PE=1 SV=1			7	253	4	36.2
HP014	KV204_HUMAN	Ig kappa chain V-II region TEW OS=Homo sapiens PE=1 SV=1			1	1065	4	41.6
HP014	KV206_HUMAN	Ig kappa chain V-II region RPMI 6410 OS=Homo sapiens PE=4 SV=1			2	692	4	36.8
HP014	KV203_HUMAN	Ig kappa chain V-II region MIL OS=Homo sapiens PE=1 SV=1			3	458	4	42
HP014	K1C14_HUMAN	Keratin, type I cytoskeletal 14 OS=Homo sapiens GN=KRT14 PE=1 SV=4			2	94	4	8.7
HP014	HEMO_HUMAN	Hemopexin OS=Homo sapiens GN=HPX PE=1 SV=2			1	435	4	18.6
HP014	K22E_HUMAN	Keratin, type II cytoskeletal 2 epidermal OS=Homo sapiens GN=KRT2 PE=1 SV=2			2	178	4	9.2
HP014	CO9_HUMAN	Complement component C9 OS=Homo sapiens GN=C9 PE=1 SV=2			1	283	4	13.8
HP014	CO7_HUMAN	Complement component C7 OS=Homo sapiens GN=C7 PE=1 SV=2			1	225	4	9
HP014	PROP_HUMAN	Properdin OS=Homo sapiens GN=CFP PE=1 SV=2			1	214	4	14.3
HP014	THRB_HUMAN	Prothrombin OS=Homo sapiens GN=F2 PE=1 SV=2			1	114	4	11.4
HP014	KLKB1_HUMAN	Plasma kallikrein OS=Homo sapiens GN=KLKB1 PE=1 SV=1			1	109	4	9.9
HP014	LAC7_HUMAN	Ig lambda-7 chain C region OS=Homo sapiens GN=IGLC7 PE=4 SV=2				1606	3	36.8
HP014	HV303_HUMAN	Ig heavy chain V-III region 23 OS=Homo sapiens GN=IGHV3-23 PE=1 SV=2			3	606	3	22.2
HP014	HV302_HUMAN	Ig heavy chain V-III region WEA OS=Homo sapiens PE=1 SV=1			8	228	3	22.8
HP014	HV308_HUMAN	Ig heavy chain V-III region GA OS=Homo sapiens PE=1 SV=1			9	157	3	24.6
HP014	KV201_HUMAN	Ig kappa chain V-II region Cum OS=Homo sapiens PE=1 SV=1				421	3	20
HP014	KV307_HUMAN	Ig kappa chain V-III region GOL OS=Homo sapiens PE=1 SV=1			1	808	3	48.6
HP014	KV302_HUMAN	Ig kappa chain V-III region SIE OS=Homo sapiens PE=1 SV=1			2	801	3	39.4
HP014	K1C17_HUMAN	Keratin, type I cytoskeletal 17 OS=Homo sapiens GN=KRT17 PE=1 SV=2				77	3	6
HP014	KV105_HUMAN	Ig kappa chain V-I region DEE OS=Homo sapiens PE=1 SV=1			2	543	3	22.2
HP014	KV110_HUMAN	Ig heavy chain V-I region 5 (Fragment) OS=Homo sapiens GN=IGKV1-5 PE=4 SV=2			2	173	3	29.1
HP014	K2C5_HUMAN	Keratin, type II cytoskeletal 5 OS=Homo sapiens GN=KRT5 PE=1 SV=3			3	75	3	6.1
HP014	CLUS_HUMAN	Clusterin OS=Homo sapiens GN=CLU PE=1 SV=1			1	253	3	11.1
HP014	FCN2_HUMAN	Ficolin-2 OS=Homo sapiens GN=FCN2 PE=1 SV=2			1	213	3	11.8
HP014	PON1_HUMAN	Serum paraoxonase/arylesterase 1 OS=Homo sapiens GN=PON1 PE=1 SV=3			1	209	3	14.6
HP014	ITIH4_HUMAN	Inter-alpha-trypsin inhibitor heavy chain H4 OS=Homo sapiens GN=ITIH4 PE=1 SV=4			1	201	3	5.8
HP014	C4BPB_HUMAN	C4b-binding protein beta chain OS=Homo sapiens GN=C4BPB PE=1 SV=1			1	194	3	15.1
HP014	ANT3_HUMAN	Antithrombin-III OS=Homo sapiens GN=SERPINC1 PE=1 SV=1			1	172	3	9.5
HP014	AACT_HUMAN	Alpha-1-antichymotrypsin OS=Homo sapiens GN=SERPINA3 PE=1 SV=2			1	149	3	9.2
HP014	HBB_HUMAN	Hemoglobin subunit beta OS=Homo sapiens GN=HBB PE=1 SV=2			1	144	3	27.9
HP014	ACTB_HUMAN	Actin, cytoplasmic 1 OS=Homo sapiens GN=ACTB PE=1 SV=1			1	114	3	15.5
HP014	AMBP_HUMAN	Protein AMBP OS=Homo sapiens GN=AMBP PE=1 SV=1			1	84	3	12.8
HP014	APOE_HUMAN	Apolipoprotein E OS=Homo sapiens GN=APOE PE=1 SV=1			1	74	3	14.2
HP014	HV305_HUMAN	Ig heavy chain V-III region BRO OS=Homo sapiens PE=1 SV=1			1	1216	2	25
HP014	HV318_HUMAN	Ig heavy chain V-III region TUR OS=Homo sapiens PE=1 SV=1			5	440	2	26.7
HP014	HV315_HUMAN	Ig heavy chain V-III region WAS OS=Homo sapiens PE=1 SV=1			6	429	2	23.9
HP014	HV304_HUMAN	Ig heavy chain V-III region TIL OS=Homo sapiens PE=1 SV=1				464	2	26.1
HP014	KV304_HUMAN	Ig kappa chain V-III region Ti OS=Homo sapiens PE=1 SV=1				786	2	31.2
HP014	KV312_HUMAN	Ig kappa chain V-III region HAH OS=Homo sapiens PE=2 SV=1				403	2	19.4
HP014	KV101_HUMAN	Ig kappa chain V-I region AG OS=Homo sapiens PE=1 SV=1			1	609	2	31.5
HP014	KV121_HUMAN	Ig kappa chain V-I region Ni OS=Homo sapiens PE=1 SV=1			3	418	2	30.4
HP014	KV108_HUMAN	Ig kappa chain V-I region Hau OS=Homo sapiens PE=1 SV=1				541	2	22.2
HP014	KV106_HUMAN	Ig kappa chain V-I region EU OS=Homo sapiens PE=1 SV=1			1	561	2	26.9
HP014	FHR1_HUMAN	Complement factor H-related protein 1 OS=Homo sapiens GN=CFHR1 PE=1 SV=2			2	51	2	16.4
HP014	KV306_HUMAN	Ig kappa chain V-III region POM OS=Homo sapiens PE=1 SV=1			1	181	2	24.8
HP014	KV113_HUMAN	Ig kappa chain V-I region Lay OS=Homo sapiens PE=1 SV=1			2	73	2	25
HP014	KV303_HUMAN	Ig kappa chain V-III region NG9 (Fragment) OS=Homo sapiens PE=2 SV=1			3	67	2	25
HP014	LV102_HUMAN	Ig lambda chain V-I region HA OS=Homo sapiens PE=1 SV=1			1	159	2	18.8
HP014	B3AT_HUMAN	Band 3 anion transport protein OS=Homo sapiens GN=SLC4A1 PE=1 SV=3			1	158	2	3.2
HP014	ACTA_HUMAN	Actin, aortic smooth muscle OS=Homo sapiens GN=ACTA2 PE=1 SV=1				70	2	10.6
HP014	C1QA_HUMAN	Complement C1q subcomponent subunit A OS=Homo sapiens GN=C1QA PE=1 SV=2			1	113	2	13.5
HP014	AFAM_HUMAN	Afamin OS=Homo sapiens GN=AFM PE=1 SV=1			1	111	2	5.2
HP014	LV302_HUMAN	Ig lambda chain V-III region LOI OS=Homo sapiens PE=1 SV=1			1	105	2	21.6
HP014	VTNC_HUMAN	Vitronectin OS=Homo sapiens GN=VTN PE=1 SV=1			1	103	2	5.6
HP014	HBA_HUMAN	Hemoglobin subunit alpha OS=Homo sapiens GN=HBA1 PE=1 SV=2			1	92	2	16.9
HP014	A1AG2_HUMAN	Alpha-1-acid glycoprotein 2 OS=Homo sapiens GN=ORM2 PE=1 SV=2			1	83	2	12.9
HP014	ITB3_HUMAN	Integrin beta-3 OS=Homo sapiens GN=ITGB3 PE=1 SV=2			1	77	2	5.6
HP014	PSG1_HUMAN	Pregnancy-specific beta-1-glycoprotein 1 OS=Homo sapiens GN=PSG1 PE=1 SV=1			1	75	2	8.1
HP014	CFAB_HUMAN	Complement factor B OS=Homo sapiens GN=CFB PE=1 SV=2			1	62	2	4.1
HP014	LV109_HUMAN	Ig lambda chain V-I region EPS OS=Homo sapiens PE=1 SV=1			1	58	2	26.6
HP014	APOH_HUMAN	Beta-2-glycoprotein 1 OS=Homo sapiens GN=APOH PE=1 SV=3			1	52	2	8.4
HP014	STOM_HUMAN	Erythrocyte band 7 integral membrane protein OS=Homo sapiens GN=STOM PE=1 SV=3			1	51	2	10.8
HP014	ITA2B_HUMAN	Integrin alpha-IIb OS=Homo sapiens GN=ITGA2B PE=1 SV=3			1	42	2	2.3
HP014	FA5_HUMAN	Coagulation factor V OS=Homo sapiens GN=F5 PE=1 SV=4			1	42	2	1.2
HP014	F13B_HUMAN	Coagulation factor XIII B chain OS=Homo sapiens GN=F13B PE=1 SV=3			1	41	2	4.2
HP014	KV309_HUMAN	Ig kappa chain V-III region VG (Fragment) OS=Homo sapiens PE=1 SV=1			1	36	2	33.9
HP006	CO3_HUMAN	Complement C3 OS=Homo sapiens GN=C3 PE=1 SV=2			1	10466	70	55.7
HP006	A2MG_HUMAN	Alpha-2-macroglobulin OS=Homo sapiens GN=A2M PE=1 SV=3			1	21630	69	61.5
HP006	FINC_HUMAN	Fibronectin OS=Homo sapiens GN=FN1 PE=1 SV=4			1	8125	59	38.3
HP006	CO4B_HUMAN	Complement C4-B OS=Homo sapiens GN=C4B PE=1 SV=2			1	6007	53	42.3
HP006	CO4A_HUMAN	Complement C4-A OS=Homo sapiens GN=C4A PE=1 SV=2			2	5580	53	41.9
HP006	ALBU_HUMAN	Serum albumin OS=Homo sapiens GN=ALB PE=1 SV=2			1	6140	40	67.5
HP006	APOB_HUMAN	Apolipoprotein B-100 OS=Homo sapiens GN=APOB PE=1 SV=2			1	1693	35	12.2
HP006	VWF_HUMAN	von Willebrand factor OS=Homo sapiens GN=VWF PE=1 SV=4			1	2459	33	18.4
HP006	FIBB_HUMAN	Fibrinogen beta chain OS=Homo sapiens GN=FGB PE=1 SV=2			1	5658	31	72.7
HP006	FCGBP_HUMAN	IgGFc-binding protein OS=Homo sapiens GN=FCGBP PE=1 SV=3			1	1800	31	9.9
HP006	PZP_HUMAN	Pregnancy zone protein OS=Homo sapiens GN=PZP PE=1 SV=4			2	3631	28	30.3
HP006	TRFE_HUMAN	Serotransferrin OS=Homo sapiens GN=TF PE=1 SV=3			1	3214	28	48
HP006	IGHM_HUMAN	Ig mu chain C region OS=Homo sapiens GN=IGHM PE=1 SV=3			1	7884	27	54
HP006	FIBA_HUMAN	Fibrinogen alpha chain OS=Homo sapiens GN=FGA PE=1 SV=2			1	5193	25	36.7
HP006	CERU_HUMAN	Ceruloplasmin OS=Homo sapiens GN=CP PE=1 SV=1			1	2674	25	34.3
HP006	HPT_HUMAN	Haptoglobin OS=Homo sapiens GN=HP PE=1 SV=1			1	2596	19	49.3
HP006	C1S_HUMAN	Complement C1s subcomponent OS=Homo sapiens GN=C1S PE=1 SV=1			1	2369	19	40.1
HP006	CFAH_HUMAN	Complement factor H OS=Homo sapiens GN=CFH PE=1 SV=4			1	905	18	22.1
HP006	C4BPA_HUMAN	C4b-binding protein alpha chain OS=Homo sapiens GN=C4BPA PE=1 SV=2			1	2114	17	33.3
HP006	MUCB_HUMAN	Ig mu heavy chain disease protein OS=Homo sapiens PE=1 SV=1			2	3798	16	48.1
HP006	LG3BP_HUMAN	Galectin-3-binding protein OS=Homo sapiens GN=LGALS3BP PE=1 SV=1			1	4237	16	39.5
HP006	FIBG_HUMAN	Fibrinogen gamma chain OS=Homo sapiens GN=FGG PE=1 SV=3			1	3371	16	51.2
HP006	IGHG1_HUMAN	Ig gamma-1 chain C region OS=Homo sapiens GN=IGHG1 PE=1 SV=1			1	2544	15	63
HP006	C1R_HUMAN	Complement C1r subcomponent OS=Homo sapiens GN=C1R PE=1 SV=2			1	1496	15	36.5
HP006	HPTR_HUMAN	Haptoglobin-related protein OS=Homo sapiens GN=HPR PE=2 SV=2			2	1686	14	40.8
HP006	IGHA1_HUMAN	Ig alpha-1 chain C region OS=Homo sapiens GN=IGHA1 PE=1 SV=2			1	2406	13	52.4
HP006	CO5_HUMAN	Complement C5 OS=Homo sapiens GN=C5 PE=1 SV=4			1	501	13	12.8
HP006	CD5L_HUMAN	CD5 antigen-like OS=Homo sapiens GN=CD5L PE=1 SV=1			1	3214	12	56.8
HP006	PLMN_HUMAN	Plasminogen OS=Homo sapiens GN=PLG PE=1 SV=2			1	626	12	22.6
HP006	PROS_HUMAN	Vitamin K-dependent protein S OS=Homo sapiens GN=PROS1 PE=1 SV=1			1	577	12	26.8
HP006	IGHG2_HUMAN	Ig gamma-2 chain C region OS=Homo sapiens GN=IGHG2 PE=1 SV=2			3	1429	11	41.7
HP006	IGHG3_HUMAN	Ig gamma-3 chain C region OS=Homo sapiens GN=IGHG3 PE=1 SV=2			4	920	11	35
HP006	IGHA2_HUMAN	Ig alpha-2 chain C region OS=Homo sapiens GN=IGHA2 PE=1 SV=3			2	1775	10	56.5
HP006	PIGR_HUMAN	Polymeric immunoglobulin receptor OS=Homo sapiens GN=PIGR PE=1 SV=4			1	902	10	17.5
HP006	VTDB_HUMAN	Vitamin D-binding protein OS=Homo sapiens GN=GC PE=1 SV=1			1	556	10	32.5
HP006	MASP1_HUMAN	Mannan-binding lectin serine protease 1 OS=Homo sapiens GN=MASP1 PE=1 SV=3			1	528	10	22.7
HP006	APOA1_HUMAN	Apolipoprotein A-I OS=Homo sapiens GN=APOA1 PE=1 SV=1			1	510	10	38.2
HP006	A1AT_HUMAN	Alpha-1-antitrypsin OS=Homo sapiens GN=SERPINA1 PE=1 SV=3			1	1680	9	27.3
HP006	PAPP1_HUMAN	Pappalysin-1 OS=Homo sapiens GN=PAPPA PE=1 SV=3			1	761	9	9.5
HP006	KLKB1_HUMAN	Plasma kallikrein OS=Homo sapiens GN=KLKB1 PE=1 SV=1			1	443	9	20.8
HP006	KNG1_HUMAN	Kininogen-1 OS=Homo sapiens GN=KNG1 PE=1 SV=2			1	404	9	18.6
HP006	IGKC_HUMAN	Ig kappa chain C region OS=Homo sapiens GN=IGKC PE=1 SV=1			1	5168	8	82.1
HP006	IGHG4_HUMAN	Ig gamma-4 chain C region OS=Homo sapiens GN=IGHG4 PE=1 SV=1			2	1753	8	38.8
HP006	ITIH1_HUMAN	Inter-alpha-trypsin inhibitor heavy chain H1 OS=Homo sapiens GN=ITIH1 PE=1 SV=3			1	765	8	13.2
HP006	A1BG_HUMAN	Alpha-1B-glycoprotein OS=Homo sapiens GN=A1BG PE=1 SV=4			1	422	8	29.1
HP006	TFR1_HUMAN	Transferrin receptor protein 1 OS=Homo sapiens GN=TFRC PE=1 SV=2			1	320	8	13.6
HP006	C1QB_HUMAN	Complement C1q subcomponent subunit B OS=Homo sapiens GN=C1QB PE=1 SV=3			1	697	7	34.8
HP006	ANGT_HUMAN	Angiotensinogen OS=Homo sapiens GN=AGT PE=1 SV=1			1	601	7	21.9
HP006	THRB_HUMAN	Prothrombin OS=Homo sapiens GN=F2 PE=1 SV=2			1	286	7	19.3
HP006	AMBP_HUMAN	Protein AMBP OS=Homo sapiens GN=AMBP PE=1 SV=1			1	155	7	31.8
HP006	LAC2_HUMAN	Ig lambda-2 chain C regions OS=Homo sapiens GN=IGLC2 PE=1 SV=1			1	1816	6	85.8
HP006	IGJ_HUMAN	Immunoglobulin J chain OS=Homo sapiens GN=IGJ PE=1 SV=4			1	623	6	57.9
HP006	PON1_HUMAN	Serum paraoxonase/arylesterase 1 OS=Homo sapiens GN=PON1 PE=1 SV=3			1	329	6	29.6
HP006	ITIH4_HUMAN	Inter-alpha-trypsin inhibitor heavy chain H4 OS=Homo sapiens GN=ITIH4 PE=1 SV=4			1	315	6	10.5
HP006	IGLL5_HUMAN	Immunoglobulin lambda-like polypeptide 5 OS=Homo sapiens GN=IGLL5 PE=2 SV=2			2	1677	5	34.6
HP006	LAC3_HUMAN	Ig lambda-3 chain C regions OS=Homo sapiens GN=IGLC3 PE=1 SV=1				1777	5	69.8
HP006	C1QC_HUMAN	Complement C1q subcomponent subunit C OS=Homo sapiens GN=C1QC PE=1 SV=3			1	986	5	22.9
HP006	HEMO_HUMAN	Hemopexin OS=Homo sapiens GN=HPX PE=1 SV=2			1	848	5	20.6
HP006	APOL1_HUMAN	Apolipoprotein L1 OS=Homo sapiens GN=APOL1 PE=1 SV=5			1	396	5	21.9
HP006	CFAB_HUMAN	Complement factor B OS=Homo sapiens GN=CFB PE=1 SV=2			1	289	5	9.6
HP006	ITIH2_HUMAN	Inter-alpha-trypsin inhibitor heavy chain H2 OS=Homo sapiens GN=ITIH2 PE=1 SV=2			1	256	5	7.2
HP006	AACT_HUMAN	Alpha-1-antichymotrypsin OS=Homo sapiens GN=SERPINA3 PE=1 SV=2			1	213	5	11.3
HP006	CO7_HUMAN	Complement component C7 OS=Homo sapiens GN=C7 PE=1 SV=2			1	137	5	10.6
HP006	LAC6_HUMAN	Ig lambda-6 chain C region OS=Homo sapiens GN=IGLC6 PE=4 SV=1				1637	4	50.9
HP006	KV302_HUMAN	Ig kappa chain V-III region SIE OS=Homo sapiens PE=1 SV=1			1	1047	4	45.9
HP006	KV312_HUMAN	Ig kappa chain V-III region HAH OS=Homo sapiens PE=2 SV=1				727	4	41.9
HP006	VTNC_HUMAN	Vitronectin OS=Homo sapiens GN=VTN PE=1 SV=1			1	411	4	10.7
HP006	HBB_HUMAN	Hemoglobin subunit beta OS=Homo sapiens GN=HBB PE=1 SV=2			1	371	4	34.7
HP006	FCN2_HUMAN	Ficolin-2 OS=Homo sapiens GN=FCN2 PE=1 SV=2			1	352	4	20.4
HP006	FCN3_HUMAN	Ficolin-3 OS=Homo sapiens GN=FCN3 PE=1 SV=2			1	237	4	20.1
HP006	SAMP_HUMAN	Serum amyloid P-component OS=Homo sapiens GN=APCS PE=1 SV=2			1	170	4	16.6
HP006	CO8A_HUMAN	Complement component C8 alpha chain OS=Homo sapiens GN=C8A PE=1 SV=2			1	148	4	9.2
HP006	CO9_HUMAN	Complement component C9 OS=Homo sapiens GN=C9 PE=1 SV=2			1	130	4	14.1
HP006	AFAM_HUMAN	Afamin OS=Homo sapiens GN=AFM PE=1 SV=1			1	127	4	9.7
HP006	APOH_HUMAN	Beta-2-glycoprotein 1 OS=Homo sapiens GN=APOH PE=1 SV=3			1	104	4	22.3
HP006	ITA2B_HUMAN	Integrin alpha-IIb OS=Homo sapiens GN=ITGA2B PE=1 SV=3			1	93	4	8.2
HP006	FETUA_HUMAN	Alpha-2-HS-glycoprotein OS=Homo sapiens GN=AHSG PE=1 SV=1			1	74	4	22.1
HP006	MASP2_HUMAN	Mannan-binding lectin serine protease 2 OS=Homo sapiens GN=MASP2 PE=1 SV=4			1	72	4	6.7
HP006	LAC7_HUMAN	Ig lambda-7 chain C region OS=Homo sapiens GN=IGLC7 PE=4 SV=2				1209	3	36.8
HP006	HV303_HUMAN	Ig heavy chain V-III region 23 OS=Homo sapiens GN=IGHV3-23 PE=1 SV=2			4	452	3	22.2
HP006	HV306_HUMAN	Ig heavy chain V-III region BUT OS=Homo sapiens PE=1 SV=1			5	302	3	35.7
HP006	HV307_HUMAN	Ig heavy chain V-III region CAM OS=Homo sapiens PE=1 SV=1				536	3	21.3
HP006	KV304_HUMAN	Ig kappa chain V-III region Ti OS=Homo sapiens PE=1 SV=1				1022	3	37.6
HP006	KV106_HUMAN	Ig kappa chain V-I region EU OS=Homo sapiens PE=1 SV=1			1	859	3	43.5
HP006	KV110_HUMAN	Ig heavy chain V-I region 5 (Fragment) OS=Homo sapiens GN=IGKV1-5 PE=4 SV=2			2	197	3	29.1
HP006	KV204_HUMAN	Ig kappa chain V-II region TEW OS=Homo sapiens PE=1 SV=1			1	815	3	38.9
HP006	KV203_HUMAN	Ig kappa chain V-II region MIL OS=Homo sapiens PE=1 SV=1			2	418	3	39.3
HP006	SDCB1_HUMAN	Syntenin-1 OS=Homo sapiens GN=SDCBP PE=1 SV=1			1	234	3	19.8
HP006	ANT3_HUMAN	Antithrombin-III OS=Homo sapiens GN=SERPINC1 PE=1 SV=1			1	229	3	9.3
HP006	STOM_HUMAN	Erythrocyte band 7 integral membrane protein OS=Homo sapiens GN=STOM PE=1 SV=3			1	183	3	16.3
HP006	PROP_HUMAN	Properdin OS=Homo sapiens GN=CFP PE=1 SV=2			1	152	3	11.9
HP006	CLUS_HUMAN	Clusterin OS=Homo sapiens GN=CLU PE=1 SV=1			1	142	3	11.1
HP006	CBG_HUMAN	Corticosteroid-binding globulin OS=Homo sapiens GN=SERPINA6 PE=1 SV=1			1	136	3	9.6
HP006	C4BPB_HUMAN	C4b-binding protein beta chain OS=Homo sapiens GN=C4BPB PE=1 SV=1			1	118	3	15.1
HP006	B3AT_HUMAN	Band 3 anion transport protein OS=Homo sapiens GN=SLC4A1 PE=1 SV=3			1	97	3	5.8
HP006	LBP_HUMAN	Lipopolysaccharide-binding protein OS=Homo sapiens GN=LBP PE=1 SV=3			1	94	3	10
HP006	K1C10_HUMAN	Keratin, type I cytoskeletal 10 OS=Homo sapiens GN=KRT10 PE=1 SV=6			1	82	3	7.5
HP006	APOE_HUMAN	Apolipoprotein E OS=Homo sapiens GN=APOE PE=1 SV=1			1	65	3	12.3
HP006	HV305_HUMAN	Ig heavy chain V-III region BRO OS=Homo sapiens PE=1 SV=1			1	1090	2	25
HP006	HV318_HUMAN	Ig heavy chain V-III region TUR OS=Homo sapiens PE=1 SV=1			2	586	2	26.7
HP006	HV315_HUMAN	Ig heavy chain V-III region WAS OS=Homo sapiens PE=1 SV=1			3	535	2	23.9
HP006	HV302_HUMAN	Ig heavy chain V-III region WEA OS=Homo sapiens PE=1 SV=1			6	230	2	19.3
HP006	HV308_HUMAN	Ig heavy chain V-III region GA OS=Homo sapiens PE=1 SV=1			7	174	2	24.6
HP006	HV304_HUMAN	Ig heavy chain V-III region TIL OS=Homo sapiens PE=1 SV=1				576	2	26.1
HP006	KV301_HUMAN	Ig kappa chain V-III region B6 OS=Homo sapiens PE=1 SV=1			2	360	2	16.7
HP006	KV306_HUMAN	Ig kappa chain V-III region POM OS=Homo sapiens PE=1 SV=1			3	211	2	24.8
HP006	KV308_HUMAN	Ig kappa chain V-III region CLL OS=Homo sapiens PE=4 SV=2			4	161	2	19.4
HP006	KV303_HUMAN	Ig kappa chain V-III region NG9 (Fragment) OS=Homo sapiens PE=2 SV=1			5	134	2	31
HP006	KV113_HUMAN	Ig kappa chain V-I region Lay OS=Homo sapiens PE=1 SV=1			6	127	2	25
HP006	KV206_HUMAN	Ig kappa chain V-II region RPMI 6410 OS=Homo sapiens PE=4 SV=1			3	164	2	29.3
HP006	KV201_HUMAN	Ig kappa chain V-II region Cum OS=Homo sapiens PE=1 SV=1				297	2	17.4
HP006	KV105_HUMAN	Ig kappa chain V-I region DEE OS=Homo sapiens PE=1 SV=1			1	550	3	22.2
HP006	KV118_HUMAN	Ig kappa chain V-I region WEA OS=Homo sapiens PE=1 SV=1			2	540	3	37
HP006	KV121_HUMAN	Ig kappa chain V-I region Ni OS=Homo sapiens PE=1 SV=1			3	501	2	30.4
HP006	KV101_HUMAN	Ig kappa chain V-I region AG OS=Homo sapiens PE=1 SV=1				559	2	31.5
HP006	HBD_HUMAN	Hemoglobin subunit delta OS=Homo sapiens GN=HBD PE=1 SV=2			2	104	2	19.7
HP006	TTHY_HUMAN	Transthyretin OS=Homo sapiens GN=TTR PE=1 SV=1			1	352	2	16.3
HP006	HV209_HUMAN	Ig heavy chain V-II region ARH-77 OS=Homo sapiens PE=4 SV=1			1	318	2	17.1
HP006	LV302_HUMAN	Ig lambda chain V-III region LOI OS=Homo sapiens PE=1 SV=1			1	230	2	21.6
HP006	HV320_HUMAN	Ig heavy chain V-III region GAL OS=Homo sapiens PE=1 SV=1			1	228	2	12.9
HP006	HRG_HUMAN	Histidine-rich glycoprotein OS=Homo sapiens GN=HRG PE=1 SV=1			1	163	2	5.7
HP006	HBA_HUMAN	Hemoglobin subunit alpha OS=Homo sapiens GN=HBA1 PE=1 SV=2			1	154	2	16.9
HP006	IC1_HUMAN	Plasma protease C1 inhibitor OS=Homo sapiens GN=SERPING1 PE=1 SV=2			1	144	2	6
HP006	APOA_HUMAN	Apolipoprotein(a) OS=Homo sapiens GN=LPA PE=1 SV=1			1	125	2	0.6
HP006	HV103_HUMAN	Ig heavy chain V-I region V35 OS=Homo sapiens PE=1 SV=1			1	113	2	21.4
HP006	PHLD_HUMAN	Phosphatidylinositol-glycan-specific phospholipase D OS=Homo sapiens GN=GPLD1 PE=1 SV=3			1	101	2	3.3
HP006	CO8G_HUMAN	Complement component C8 gamma chain OS=Homo sapiens GN=C8G PE=1 SV=3			1	94	2	17.8
HP006	ADA12_HUMAN	Disintegrin and metalloproteinase domain-containing protein 12 OS=Homo sapiens GN=ADAM12 PE=1 SV=3			1	91	2	2.9
HP006	FBLN1_HUMAN	Fibulin-1 OS=Homo sapiens GN=FBLN1 PE=1 SV=4			1	87	2	3.7
HP006	CFAI_HUMAN	Complement factor I OS=Homo sapiens GN=CFI PE=1 SV=2			1	81	2	5.3
HP006	FLOT1_HUMAN	Flotillin-1 OS=Homo sapiens GN=FLOT1 PE=1 SV=3			1	80	2	6.1
HP006	COL11_HUMAN	Collectin-11 OS=Homo sapiens GN=COLEC11 PE=1 SV=1			1	75	2	10.3
HP006	K2C1_HUMAN	Keratin, type II cytoskeletal 1 OS=Homo sapiens GN=KRT1 PE=1 SV=6			1	75	2	3.6
HP006	FA5_HUMAN	Coagulation factor V OS=Homo sapiens GN=F5 PE=1 SV=4			1	71	2	1
HP006	HEP2_HUMAN	Heparin cofactor 2 OS=Homo sapiens GN=SERPIND1 PE=1 SV=3			1	55	2	3.2
HP006	CO6_HUMAN	Complement component C6 OS=Homo sapiens GN=C6 PE=1 SV=3			1	53	2	3.4
HP006	PEDF_HUMAN	Pigment epithelium-derived factor OS=Homo sapiens GN=SERPINF1 PE=1 SV=4			1	49	2	10
HP006	ALS_HUMAN	Insulin-like growth factor-binding protein complex acid labile subunit OS=Homo sapiens GN=IGFALS PE=1 SV=1			1	48	2	5.1
HP006	LV104_HUMAN	Ig lambda chain V-I region NIG-64 OS=Homo sapiens PE=1 SV=1			1	43	2	14.4
HP006	FLOT2_HUMAN	Flotillin-2 OS=Homo sapiens GN=FLOT2 PE=1 SV=2			1	40	2	5.4
HP012	A2MG_HUMAN	Alpha-2-macroglobulin OS=Homo sapiens GN=A2M PE=1 SV=3	163.188	6.02764	1	7734.3 (M.score:7734.3)	101	71.6418
HP012	CO3_HUMAN	Complement C3 OS=Homo sapiens GN=C3 PE=1 SV=2	187.03	6.01525	1	6622.6 (M.score:6622.6)	99	70.0541
HP012	CO4B_HUMAN	Complement C4-B OS=Homo sapiens GN=C4B PE=1 SV=2	192.631	6.8926	1	6191.1 (M.score:6191.1)	77	59.9771
HP012	CO4A_HUMAN	Complement C4-A OS=Homo sapiens GN=C4A PE=1 SV=2	192.664	6.65505	1	5710.5 (M.score:5710.5)	73	60.0917
HP012	APOB_HUMAN	Apolipoprotein B-100 OS=Homo sapiens GN=APOB PE=1 SV=2	515.283	6.58402	1	3694.0 (M.score:3694.0)	68	23.055
HP012	ALBU_HUMAN	Serum albumin OS=Homo sapiens GN=ALB PE=1 SV=2	69.3215	5.91698	1	4497.5 (M.score:4497.5)	65	80.9524
HP012	PZP_HUMAN	Pregnancy zone protein OS=Homo sapiens GN=PZP PE=1 SV=4	163.76	5.96922	1	4357.1 (M.score:4357.1)	61	56.5452
HP012	FIBB_HUMAN	Fibrinogen beta chain OS=Homo sapiens GN=FGB PE=1 SV=2	55.8923	8.54476	1	3694.2 (M.score:3694.2)	54	75.5601
HP012	IGHM_HUMAN	Ig mu chain C region OS=Homo sapiens GN=IGHM PE=1 SV=3	49.2755	6.3469	1	3965.3 (M.score:3965.3)	48	67.4779
HP012	TRFE_HUMAN	Serotransferrin OS=Homo sapiens GN=TF PE=1 SV=3	77.0136	6.81089	1	2474.9 (M.score:2474.9)	39	66.1891
HP012	FIBA_HUMAN	Fibrinogen alpha chain OS=Homo sapiens GN=FGA PE=1 SV=2	94.9144	5.69556	1	2316.4 (M.score:2316.4)	36	42.7252
HP012	CERU_HUMAN	Ceruloplasmin OS=Homo sapiens GN=CP PE=1 SV=1	122.128	5.43847	1	1895.9 (M.score:1895.9)	31	56.2441
HP012	MUCB_HUMAN	Ig mu heavy chain disease protein OS=Homo sapiens PE=1 SV=1	43.0303	5.12508	1	2690.8 (M.score:2690.8)	30	62.1483
HP012	HPTR_HUMAN	Haptoglobin-related protein OS=Homo sapiens GN=HPR PE=2 SV=2	39.0047	6.63187	1	2022.6 (M.score:2022.6)	28	75.2874
HP012	FIBG_HUMAN	Fibrinogen gamma chain OS=Homo sapiens GN=FGG PE=1 SV=3	51.4789	5.36755	1	2025.4 (M.score:2025.4)	27	62.6932
HP012	C1R_HUMAN	Complement C1r subcomponent OS=Homo sapiens GN=C1R PE=1 SV=2	80.0668	5.82182	1	1836.5 (M.score:1836.5)	25	49.6454
HP012	K2C1_HUMAN	Keratin, type II cytoskeletal 1 OS=Homo sapiens GN=KRT1 PE=1 SV=6	65.999	8.15063	3	1638.9 (M.score:1638.9)	25	54.9689
HP012	C4BPA_HUMAN	C4b-binding protein alpha chain OS=Homo sapiens GN=C4BPA PE=1 SV=2	66.9894	7.15108	1	1393.6 (M.score:1393.6)	20	48.4087
HP012	K1C10_HUMAN	Keratin, type I cytoskeletal 10 OS=Homo sapiens GN=KRT10 PE=1 SV=6	58.7917	5.13427	3	1337.5 (M.score:1337.5)	20	46.4041
HP012	A1AT_HUMAN	Alpha-1-antitrypsin OS=Homo sapiens GN=SERPINA1 PE=1 SV=3	46.707	5.36712	1	1279.9 (M.score:1279.9)	20	48.8038
HP012	IGHG1_HUMAN	Ig gamma-1 chain C region OS=Homo sapiens GN=IGHG1 PE=1 SV=1	36.0832	8.46209	1	1161.0 (M.score:1161.0)	20	78.1818
HP012	C1S_HUMAN	Complement C1s subcomponent OS=Homo sapiens GN=C1S PE=1 SV=1	76.6348	4.84951	1	1484.8 (M.score:1484.8)	19	50.1453
HP012	LG3BP_HUMAN	Galectin-3-binding protein OS=Homo sapiens GN=LGALS3BP PE=1 SV=1	65.2893	5.11825	1	1369.3 (M.score:1369.3)	19	46.8376
HP012	IGHA1_HUMAN	Ig alpha-1 chain C region OS=Homo sapiens GN=IGHA1 PE=1 SV=2	37.6306	6.07902	1	1560.5 (M.score:1560.5)	18	71.6714
HP012	CD5L_HUMAN	CD5 antigen-like OS=Homo sapiens GN=CD5L PE=1 SV=1	38.0629	5.28252	1	1531.5 (M.score:1531.5)	18	72.6225
HP012	APOA1_HUMAN	Apolipoprotein A-I OS=Homo sapiens GN=APOA1 PE=1 SV=1	30.7589	5.55553	1	839.7 (M.score:839.7)	17	51.6854
HP012	IGHG2_HUMAN	Ig gamma-2 chain C region OS=Homo sapiens GN=IGHG2 PE=1 SV=2	35.8778	7.661	1	1012.8 (M.score:1012.8)	16	65.9509
HP012	HPT_HUMAN	Haptoglobin OS=Homo sapiens GN=HP PE=1 SV=1	45.1766	6.12634	1	876.2 (M.score:876.2)	16	40.6404
HP012	IGHA2_HUMAN	Ig alpha-2 chain C region OS=Homo sapiens GN=IGHA2 PE=1 SV=3	36.503	5.71362	1	1185.5 (M.score:1185.5)	15	59.7059
HP012	K1C9_HUMAN	Keratin, type I cytoskeletal 9 OS=Homo sapiens GN=KRT9 PE=1 SV=3	62.0268	5.13619	1	965.8 (M.score:965.8)	15	46.2279
HP012	IGHG4_HUMAN	Ig gamma-4 chain C region OS=Homo sapiens GN=IGHG4 PE=1 SV=1	35.9179	7.17629	1	955.9 (M.score:955.9)	15	61.1621
HP012	FCGBP_HUMAN	IgGFc-binding protein OS=Homo sapiens GN=FCGBP PE=1 SV=3	571.639	5.14121	1	739.0 (M.score:739.0)	15	5.62442
HP012	CFAH_HUMAN	Complement factor H OS=Homo sapiens GN=CFH PE=1 SV=4	139.005	6.21264	2	680.3 (M.score:680.3)	15	23.8018
HP012	IGHG3_HUMAN	Ig gamma-3 chain C region OS=Homo sapiens GN=IGHG3 PE=1 SV=2	41.2604	8.23031	1	674.0 (M.score:674.0)	15	59.6817
HP012	IGKC_HUMAN	Ig kappa chain C region OS=Homo sapiens GN=IGKC PE=1 SV=1	11.6017	5.58416	1	1303.8 (M.score:1303.8)	13	90.566
HP012	CO5_HUMAN	Complement C5 OS=Homo sapiens GN=C5 PE=1 SV=4	188.186	6.107	1	609.9 (M.score:609.9)	13	17.1838
HP012	LAC2_HUMAN	Ig lambda-2 chain C regions OS=Homo sapiens GN=IGLC2 PE=1 SV=1	11.2865	6.90916	4	897.6 (M.score:897.6)	12	93.3962
HP012	K22E_HUMAN	Keratin, type II cytoskeletal 2 epidermal OS=Homo sapiens GN=KRT2 PE=1 SV=2	65.3932	8.07351	2	566.4 (M.score:566.4)	12	37.0892
HP012	APOL1_HUMAN	Apolipoprotein L1 OS=Homo sapiens GN=APOL1 PE=1 SV=5	43.9469	5.59687	1	790.6 (M.score:790.6)	11	36.4322
HP012	ANGT_HUMAN	Angiotensinogen OS=Homo sapiens GN=AGT PE=1 SV=1	53.1205	5.86913	1	772.9 (M.score:772.9)	11	43.5052
HP012	HV303_HUMAN	Ig heavy chain V-III region 23 OS=Homo sapiens GN=IGHV3-23 PE=1 SV=2	12.5742	8.48634	3	694.4 (M.score:694.4)	11	63.2479
HP012	ITIH1_HUMAN	Inter-alpha-trypsin inhibitor heavy chain H1 OS=Homo sapiens GN=ITIH1 PE=1 SV=3	101.326	6.30791	1	621.8 (M.score:621.8)	11	21.7344
HP012	HV307_HUMAN	Ig heavy chain V-III region CAM OS=Homo sapiens PE=1 SV=1	13.6321	9.65133	1	579.6 (M.score:579.6)	11	42.623
HP012	FINC_HUMAN	Fibronectin OS=Homo sapiens GN=FN1 PE=1 SV=4	262.46	5.4609	1	532.1 (M.score:532.1)	11	8.88516
HP012	IGLL5_HUMAN	Immunoglobulin lambda-like polypeptide 5 OS=Homo sapiens GN=IGLL5 PE=2 SV=2	23.0486	9.08074	2	711.0 (M.score:711.0)	10	42.0561
HP012	PIGR_HUMAN	Polymeric immunoglobulin receptor OS=Homo sapiens GN=PIGR PE=1 SV=4	83.2317	5.58523	1	696.4 (M.score:696.4)	10	22.1204
HP012	C1QB_HUMAN	Complement C1q subcomponent subunit B OS=Homo sapiens GN=C1QB PE=1 SV=3	26.7045	8.83123	1	595.0 (M.score:595.0)	10	40.7115
HP012	VTNC_HUMAN	Vitronectin OS=Homo sapiens GN=VTN PE=1 SV=1	54.2712	5.55116	1	546.9 (M.score:546.9)	10	25.3138
HP012	CLUS_HUMAN	Clusterin OS=Homo sapiens GN=CLU PE=1 SV=1	52.461	5.88494	1	516.1 (M.score:516.1)	10	25.3898
HP012	ITA2B_HUMAN	Integrin alpha-IIb OS=Homo sapiens GN=ITGA2B PE=1 SV=3	113.306	5.20028	1	381.5 (M.score:381.5)	10	18.3831
HP012	TFR1_HUMAN	Transferrin receptor protein 1 OS=Homo sapiens GN=TFRC PE=1 SV=2	84.8179	6.18337	1	598.1 (M.score:598.1)	9	18.5526
HP012	A1BG_HUMAN	Alpha-1B-glycoprotein OS=Homo sapiens GN=A1BG PE=1 SV=4	54.2195	5.56087	1	528.7 (M.score:528.7)	9	40.8081
HP012	HEMO_HUMAN	Hemopexin OS=Homo sapiens GN=HPX PE=1 SV=2	51.6433	6.54728	1	505.3 (M.score:505.3)	9	30.0866
HP012	PLMN_HUMAN	Plasminogen OS=Homo sapiens GN=PLG PE=1 SV=2	90.5102	7.03584	1	401.9 (M.score:401.9)	9	22.0988
HP012	IGJ_HUMAN	Immunoglobulin J chain OS=Homo sapiens GN=IGJ PE=1 SV=4	18.087	5.08941	1	667.7 (M.score:667.7)	8	61.0063
HP012	VTDB_HUMAN	Vitamin D-binding protein OS=Homo sapiens GN=GC PE=1 SV=1	52.929	5.39809	1	520.3 (M.score:520.3)	8	29.7468
HP012	ITIH2_HUMAN	Inter-alpha-trypsin inhibitor heavy chain H2 OS=Homo sapiens GN=ITIH2 PE=1 SV=2	106.397	6.39603	1	416.7 (M.score:416.7)	8	18.1818
HP012	ITIH4_HUMAN	Inter-alpha-trypsin inhibitor heavy chain H4 OS=Homo sapiens GN=ITIH4 PE=1 SV=4	103.293	6.51278	1	312.4 (M.score:312.4)	8	17.8495
HP012	PON1_HUMAN	Serum paraoxonase/arylesterase 1 OS=Homo sapiens GN=PON1 PE=1 SV=3	39.7062	5.08418	1	442.4 (M.score:442.4)	7	41.6901
HP012	FCN3_HUMAN	Ficolin-3 OS=Homo sapiens GN=FCN3 PE=1 SV=2	32.882	6.20217	1	387.9 (M.score:387.9)	7	31.4381
HP012	THRB_HUMAN	Prothrombin OS=Homo sapiens GN=F2 PE=1 SV=2	69.9921	5.62988	1	363.3 (M.score:363.3)	7	20.9003
HP012	HV320_HUMAN	Ig heavy chain V-III region GAL OS=Homo sapiens PE=1 SV=1	12.6685	8.69558	2	331.8 (M.score:331.8)	7	50.8621
HP012	KV302_HUMAN	Ig kappa chain V-III region SIE OS=Homo sapiens PE=1 SV=1	11.7678	8.69558	1	498.7 (M.score:498.7)	6	66.055
HP012	LBP_HUMAN	Lipopolysaccharide-binding protein OS=Homo sapiens GN=LBP PE=1 SV=3	53.3499	6.23197	1	431.8 (M.score:431.8)	6	18.2952
HP012	KV313_HUMAN	Ig kappa chain V-III region HIC OS=Homo sapiens PE=1 SV=2	14.0801	6.18946	2	412.1 (M.score:412.1)	6	62.0155
HP012	KV402_HUMAN	Ig kappa chain V-IV region Len OS=Homo sapiens PE=1 SV=2	12.6322	7.91991	2	408.3 (M.score:408.3)	6	36.8421
HP012	PROS_HUMAN	Vitamin K-dependent protein S OS=Homo sapiens GN=PROS1 PE=1 SV=1	75.0739	5.47895	1	377.4 (M.score:377.4)	6	15.9763
HP012	STOM_HUMAN	Erythrocyte band 7 integral membrane protein OS=Homo sapiens GN=STOM PE=1 SV=3	31.7107	7.70971	1	367.7 (M.score:367.7)	6	38.8889
HP012	APOA_HUMAN	Apolipoprotein(a) OS=Homo sapiens GN=LPA PE=1 SV=1	500.995	5.57829	1	335.9 (M.score:335.9)	6	1.80299
HP012	C1QC_HUMAN	Complement C1q subcomponent subunit C OS=Homo sapiens GN=C1QC PE=1 SV=3	25.7571	8.6143	1	314.4 (M.score:314.4)	6	23.6735
HP012	KV301_HUMAN	Ig kappa chain V-III region B6 OS=Homo sapiens PE=1 SV=1	11.5659	9.34318	1	303.9 (M.score:303.9)	6	37.963
HP012	MASP1_HUMAN	Mannan-binding lectin serine protease 1 OS=Homo sapiens GN=MASP1 PE=1 SV=3	79.1952	5.29128	1	296.4 (M.score:296.4)	6	16.0229
HP012	FCN2_HUMAN	Ficolin-2 OS=Homo sapiens GN=FCN2 PE=1 SV=2	33.9795	6.31347	1	281.3 (M.score:281.3)	6	39.2971
HP012	K2C6B_HUMAN	Keratin, type II cytoskeletal 6B OS=Homo sapiens GN=KRT6B PE=1 SV=5	60.0303	8.0906	1	256.2 (M.score:256.2)	6	13.8298
HP012	K2C6A_HUMAN	Keratin, type II cytoskeletal 6A OS=Homo sapiens GN=KRT6A PE=1 SV=3	60.0083	8.0906	3	251.1 (M.score:251.1)	6	13.8298
HP012	CFAB_HUMAN	Complement factor B OS=Homo sapiens GN=CFB PE=1 SV=2	85.4785	6.66734	1	240.4 (M.score:240.4)	6	17.1466
HP012	KV307_HUMAN	Ig kappa chain V-III region GOL OS=Homo sapiens PE=1 SV=1	11.823	9.3435	1	443.6 (M.score:443.6)	5	55.0459
HP012	C1QA_HUMAN	Complement C1q subcomponent subunit A OS=Homo sapiens GN=C1QA PE=1 SV=2	26.0002	9.25773	1	441.6 (M.score:441.6)	5	24.898
HP012	KV305_HUMAN	Ig kappa chain V-III region WOL OS=Homo sapiens PE=1 SV=1	11.7389	9.07156	1	437.8 (M.score:437.8)	5	45.8716
HP012	KV304_HUMAN	Ig kappa chain V-III region Ti OS=Homo sapiens PE=1 SV=1	11.7809	8.71833	1	420.4 (M.score:420.4)	5	45.8716
HP012	KV206_HUMAN	Ig kappa chain V-II region RPMI 6410 OS=Homo sapiens PE=4 SV=1	14.6974	9.33933	1	416.2 (M.score:416.2)	5	39.8496
HP012	HV306_HUMAN	Ig heavy chain V-III region BUT OS=Homo sapiens PE=1 SV=1	12.3692	9.34361	1	365.8 (M.score:365.8)	5	41.7391
HP012	ACTB_HUMAN	Actin, cytoplasmic 1 OS=Homo sapiens GN=ACTB PE=1 SV=1	41.7097	5.29043	6	363.9 (M.score:363.9)	5	28
HP012	CO9_HUMAN	Complement component C9 OS=Homo sapiens GN=C9 PE=1 SV=2	63.1327	5.42693	1	329.2 (M.score:329.2)	5	16.1002
HP012	FETUA_HUMAN	Alpha-2-HS-glycoprotein OS=Homo sapiens GN=AHSG PE=1 SV=1	39.2997	5.42736	1	302.4 (M.score:302.4)	5	31.3351
HP012	ANT3_HUMAN	Antithrombin-III OS=Homo sapiens GN=SERPINC1 PE=1 SV=1	52.5689	6.32105	1	241.5 (M.score:241.5)	5	24.3534
HP012	FBLN1_HUMAN	Fibulin-1 OS=Homo sapiens GN=FBLN1 PE=1 SV=4	77.1624	5.07221	1	233.2 (M.score:233.2)	5	17.6387
HP012	APOH_HUMAN	Beta-2-glycoprotein 1 OS=Homo sapiens GN=APOH PE=1 SV=3	38.2727	8.34	1	224.0 (M.score:224.0)	5	28.6957
HP012	K1C14_HUMAN	Keratin, type I cytoskeletal 14 OS=Homo sapiens GN=KRT14 PE=1 SV=4	51.5294	5.0877	4	223.1 (M.score:223.1)	5	16.5254
HP012	HRG_HUMAN	Histidine-rich glycoprotein OS=Homo sapiens GN=HRG PE=1 SV=1	59.5409	7.09415	1	220.6 (M.score:220.6)	5	10.4762
HP012	KV303_HUMAN	Ig kappa chain V-III region NG9 (Fragment) OS=Homo sapiens PE=2 SV=1	10.7223	6.30407	1	209.2 (M.score:209.2)	5	54
HP012	A1AG2_HUMAN	Alpha-1-acid glycoprotein 2 OS=Homo sapiens GN=ORM2 PE=1 SV=2	23.5876	5.03365	1	199.7 (M.score:199.7)	5	31.3433
HP012	GELS_HUMAN	Gelsolin OS=Homo sapiens GN=GSN PE=1 SV=1	85.6442	5.89637	1	197.5 (M.score:197.5)	5	10.2302
HP012	FLOT1_HUMAN	Flotillin-1 OS=Homo sapiens GN=FLOT1 PE=1 SV=3	47.3256	7.07578	1	188.0 (M.score:188.0)	5	16.3934
HP012	KV204_HUMAN	Ig kappa chain V-II region TEW OS=Homo sapiens PE=1 SV=1	12.2772	5.69268	3	390.9 (M.score:390.9)	4	41.5929
HP012	HV305_HUMAN	Ig heavy chain V-III region BRO OS=Homo sapiens PE=1 SV=1	13.2184	6.44228	2	377.6 (M.score:377.6)	4	30.8333
HP012	KV203_HUMAN	Ig kappa chain V-II region MIL OS=Homo sapiens PE=1 SV=1	11.9494	9.39071	1	296.4 (M.score:296.4)	4	41.9643
HP012	KV118_HUMAN	Ig kappa chain V-I region WEA OS=Homo sapiens PE=1 SV=1	11.8328	9.06771	8	293.0 (M.score:293.0)	4	37.037
HP012	KV105_HUMAN	Ig kappa chain V-I region DEE OS=Homo sapiens PE=1 SV=1	11.6528	9.42959	1	271.3 (M.score:271.3)	4	22.2222
HP012	SDCB1_HUMAN	Syntenin-1 OS=Homo sapiens GN=SDCBP PE=1 SV=1	32.4239	7.05762	1	254.2 (M.score:254.2)	4	26.1745
HP012	B3AT_HUMAN	Band 3 anion transport protein OS=Homo sapiens GN=SLC4A1 PE=1 SV=3	101.727	5.07552	1	243.0 (M.score:243.0)	4	7.35456
HP012	HBB_HUMAN	Hemoglobin subunit beta OS=Homo sapiens GN=HBB PE=1 SV=2	15.9883	6.74456	5	237.3 (M.score:237.3)	4	28.5714
HP012	KV401_HUMAN	Ig kappa chain V-IV region (Fragment) OS=Homo sapiens GN=IGKV4-1 PE=4 SV=1	13.3716	5.08631	2	234.3 (M.score:234.3)	4	29.7521
HP012	OLFM4_HUMAN	Olfactomedin-4 OS=Homo sapiens GN=OLFM4 PE=1 SV=1	57.2438	5.49967	1	233.5 (M.score:233.5)	4	12.9412
HP012	KV106_HUMAN	Ig kappa chain V-I region EU OS=Homo sapiens PE=1 SV=1	11.7808	8.62038	1	231.5 (M.score:231.5)	4	49.0741
HP012	APOC3_HUMAN	Apolipoprotein C-III OS=Homo sapiens GN=APOC3 PE=1 SV=1	10.8455	5.22933	1	204.3 (M.score:204.3)	4	37.3737
HP012	KNG1_HUMAN	Kininogen-1 OS=Homo sapiens GN=KNG1 PE=1 SV=2	71.9122	6.33515	1	177.2 (M.score:177.2)	4	7.29814
HP012	PSG1_HUMAN	Pregnancy-specific beta-1-glycoprotein 1 OS=Homo sapiens GN=PSG1 PE=1 SV=1	47.193	8.31715	2	170.8 (M.score:170.8)	4	19.5704
HP012	K2C5_HUMAN	Keratin, type II cytoskeletal 5 OS=Homo sapiens GN=KRT5 PE=1 SV=3	62.34	7.58356	1	146.9 (M.score:146.9)	4	8.30508
HP012	K1C16_HUMAN	Keratin, type I cytoskeletal 16 OS=Homo sapiens GN=KRT16 PE=1 SV=4	51.2362	4.98473	1	145.6 (M.score:145.6)	4	11.4165
HP012	HV301_HUMAN	Ig heavy chain V-III region TRO OS=Homo sapiens PE=1 SV=1	13.376	9.74361	1	145.6 (M.score:145.6)	4	33.6066
HP012	HEP2_HUMAN	Heparin cofactor 2 OS=Homo sapiens GN=SERPIND1 PE=1 SV=3	57.0342	6.41109	1	141.1 (M.score:141.1)	4	13.6273
HP012	FCN1_HUMAN	Ficolin-1 OS=Homo sapiens GN=FCN1 PE=1 SV=2	35.0561	6.39336	1	138.8 (M.score:138.8)	4	25.4601
HP012	HV103_HUMAN	Ig heavy chain V-I region V35 OS=Homo sapiens PE=1 SV=1	13.0004	9.59312	1	228.7 (M.score:228.7)	3	34.188
HP012	AACT_HUMAN	Alpha-1-antichymotrypsin OS=Homo sapiens GN=SERPINA3 PE=1 SV=2	47.6205	5.32781	1	226.0 (M.score:226.0)	3	12.2931
HP012	HV304_HUMAN	Ig heavy chain V-III region TIL OS=Homo sapiens PE=1 SV=1	12.2833	9.23423	2	205.9 (M.score:205.9)	3	32.1739
HP012	TTHY_HUMAN	Transthyretin OS=Homo sapiens GN=TTR PE=1 SV=1	15.877	5.49401	1	203.1 (M.score:203.1)	3	31.2925
HP012	KV104_HUMAN	Ig kappa chain V-I region CAR OS=Homo sapiens PE=1 SV=1	11.6779	9.46975	1	183.9 (M.score:183.9)	3	33.6449
HP012	C4BPB_HUMAN	C4b-binding protein beta chain OS=Homo sapiens GN=C4BPB PE=1 SV=1	28.3384	5.05032	1	175.0 (M.score:175.0)	3	17.8571
HP012	KV309_HUMAN	Ig kappa chain V-III region VG (Fragment) OS=Homo sapiens PE=1 SV=1	12.5673	4.85325	1	163.3 (M.score:163.3)	3	52.1739
HP012	HV302_HUMAN	Ig heavy chain V-III region WEA OS=Homo sapiens PE=1 SV=1	12.2471	8.70348	1	156.3 (M.score:156.3)	3	25.4386
HP012	ITB3_HUMAN	Integrin beta-3 OS=Homo sapiens GN=ITGB3 PE=1 SV=2	87.0004	5.0924	1	143.8 (M.score:143.8)	3	8.88325
HP012	A2AP_HUMAN	Alpha-2-antiplasmin OS=Homo sapiens GN=SERPINF2 PE=1 SV=3	54.5311	5.86945	1	143.2 (M.score:143.2)	3	12.22
HP012	HV308_HUMAN	Ig heavy chain V-III region GA OS=Homo sapiens PE=1 SV=1	13.0559	9.79691	1	141.1 (M.score:141.1)	3	30.3279
HP012	MBL2_HUMAN	Mannose-binding protein C OS=Homo sapiens GN=MBL2 PE=1 SV=2	26.127	5.39297	1	138.5 (M.score:138.5)	3	33.0645
HP012	APOA2_HUMAN	Apolipoprotein A-II OS=Homo sapiens GN=APOA2 PE=1 SV=1	11.1679	6.26957	1	130.8 (M.score:130.8)	3	25
HP012	SHBG_HUMAN	Sex hormone-binding globulin OS=Homo sapiens GN=SHBG PE=1 SV=2	43.7518	6.2246	1	128.8 (M.score:128.8)	3	14.9254
HP012	KLKB1_HUMAN	Plasma kallikrein OS=Homo sapiens GN=KLKB1 PE=1 SV=1	71.3228	8.60137	1	122.2 (M.score:122.2)	3	8.15047
HP012	K1C17_HUMAN	Keratin, type I cytoskeletal 17 OS=Homo sapiens GN=KRT17 PE=1 SV=2	48.076	4.9716	1	106.5 (M.score:106.5)	3	9.25926
HP012	G3P_HUMAN	Glyceraldehyde-3-phosphate dehydrogenase OS=Homo sapiens GN=GAPDH PE=1 SV=3	36.0304	8.56612	1	104.9 (M.score:104.9)	3	16.7164
HP012	PRG4_HUMAN	Proteoglycan 4 OS=Homo sapiens GN=PRG4 PE=1 SV=2	150.984	9.53053	1	95.6 (M.score:95.6)	3	4.62963
HP012	RAP1B_HUMAN	Ras-related protein Rap-1b OS=Homo sapiens GN=RAP1B PE=1 SV=1	20.8116	5.64718	3	93.6 (M.score:93.6)	3	21.7391
HP012	KV101_HUMAN	Ig kappa chain V-I region AG OS=Homo sapiens PE=1 SV=1	11.9849	5.6679	1	241.1 (M.score:241.1)	2	31.4815
HP012	KV117_HUMAN	Ig kappa chain V-I region Scw OS=Homo sapiens PE=1 SV=1	11.7568	5.6679	1	215.9 (M.score:215.9)	2	27.7778
HP012	HV318_HUMAN	Ig heavy chain V-III region TUR OS=Homo sapiens PE=1 SV=1	12.4064	9.77876	2	196.7 (M.score:196.7)	2	26.7241
HP012	AMPN_HUMAN	Aminopeptidase N OS=Homo sapiens GN=ANPEP PE=1 SV=4	109.471	5.30613	1	152.9 (M.score:152.9)	2	6.20476
HP012	HV315_HUMAN	Ig heavy chain V-III region WAS OS=Homo sapiens PE=1 SV=1	13.0655	8.07404	1	150.8 (M.score:150.8)	2	32.4786
HP012	APOE_HUMAN	Apolipoprotein E OS=Homo sapiens GN=APOE PE=1 SV=1	36.1318	5.64558	1	146.1 (M.score:146.1)	2	12.9338
HP012	KV110_HUMAN	Ig heavy chain V-I region 5 (Fragment) OS=Homo sapiens GN=IGKV1-5 PE=4 SV=2	12.7734	8.48634	1	142.9 (M.score:142.9)	2	24.7863
HP012	KV119_HUMAN	Ig kappa chain V-I region Wes OS=Homo sapiens PE=1 SV=1	11.6007	6.91183	1	139.8 (M.score:139.8)	2	22.2222
HP012	HV209_HUMAN	Ig heavy chain V-II region ARH-77 OS=Homo sapiens PE=4 SV=1	16.2181	8.44852	2	136.1 (M.score:136.1)	2	17.1233
HP012	CO7_HUMAN	Complement component C7 OS=Homo sapiens GN=C7 PE=1 SV=2	93.4573	6.09429	1	135.4 (M.score:135.4)	2	4.86358
HP012	HV102_HUMAN	Ig heavy chain V-I region HG3 OS=Homo sapiens PE=3 SV=1	12.9373	9.0974	1	131.6 (M.score:131.6)	2	22.2222
HP012	HBA_HUMAN	Hemoglobin subunit alpha OS=Homo sapiens GN=HBA1 PE=1 SV=2	15.2479	8.71694	1	118.0 (M.score:118.0)	2	16.9014
HP012	TLN1_HUMAN	Talin-1 OS=Homo sapiens GN=TLN1 PE=1 SV=3	269.599	5.77482	1	116.5 (M.score:116.5)	2	1.57418
HP012	GTR3_HUMAN	Solute carrier family 2, facilitated glucose transporter member 3 OS=Homo sapiens GN=SLC2A3 PE=2 SV=1	53.8893	6.84187	2	105.7 (M.score:105.7)	2	5.84677
HP012	AMBP_HUMAN	Protein AMBP OS=Homo sapiens GN=AMBP PE=1 SV=1	38.974	5.94614	1	99.3 (M.score:99.3)	2	13.6364
HP012	PSG8_HUMAN	Pregnancy-specific beta-1-glycoprotein 8 OS=Homo sapiens GN=PSG8 PE=2 SV=2	47.7415	8.94477	2	93.7 (M.score:93.7)	2	5.86854
HP012	A1AG1_HUMAN	Alpha-1-acid glycoprotein 1 OS=Homo sapiens GN=ORM1 PE=1 SV=1	23.4968	4.93357	1	75.6 (M.score:75.6)	2	11.9403
HP012	ALS_HUMAN	Insulin-like growth factor-binding protein complex acid labile subunit OS=Homo sapiens GN=IGFALS PE=1 SV=1	65.9938	6.32896	1	71.3 (M.score:71.3)	2	6.28099
HP012	1B15_HUMAN	HLA class I histocompatibility antigen, B-15 alpha chain OS=Homo sapiens GN=HLA-B PE=1 SV=2	40.363	5.89658	48	70.1 (M.score:70.1)	2	9.39227
HP012	CETP_HUMAN	Cholesteryl ester transfer protein OS=Homo sapiens GN=CETP PE=1 SV=2	54.7212	5.69653	1	68.2 (M.score:68.2)	2	6.28803
HP012	TNR6B_HUMAN	Trinucleotide repeat-containing gene 6B protein OS=Homo sapiens GN=TNRC6B PE=1 SV=4	193.883	6.30514	1	68.1 (M.score:68.1)	2	2.12766
HP012	HV310_HUMAN	Ig heavy chain V-III region HIL OS=Homo sapiens PE=1 SV=1	13.5418	9.42724	1	68.1 (M.score:68.1)	2	14.876
HP012	PRDX2_HUMAN	Peroxiredoxin-2 OS=Homo sapiens GN=PRDX2 PE=1 SV=5	21.8782	5.66331	1	66.5 (M.score:66.5)	2	28.2828
HP012	ACTH_HUMAN	Actin, gamma-enteric smooth muscle OS=Homo sapiens GN=ACTG2 PE=1 SV=1	41.8498	5.30752	4	63.3 (M.score:63.3)	2	8.51064
HP012	F13A_HUMAN	Coagulation factor XIII A chain OS=Homo sapiens GN=F13A1 PE=1 SV=4	83.2146	5.74769	1	48.5 (M.score:48.5)	2	3.96175
HP015	CO3_HUMAN	Complement C3 OS=Homo sapiens GN=C3 PE=1 SV=2	187.03	6.01525	1	4531.7 (M.score:4531.7)	111	71.3169
HP015	A2MG_HUMAN	Alpha-2-macroglobulin OS=Homo sapiens GN=A2M PE=1 SV=3	163.188	6.02764	1	4878.9 (M.score:4878.9)	105	67.7748
HP015	FINC_HUMAN	Fibronectin OS=Homo sapiens GN=FN1 PE=1 SV=4	262.46	5.4609	1	3737.2 (M.score:3737.2)	89	55.658
HP015	FIBB_HUMAN	Fibrinogen beta chain OS=Homo sapiens GN=FGB PE=1 SV=2	55.8923	8.54476	1	3468.8 (M.score:3468.8)	78	75.7637
HP015	ALBU_HUMAN	Serum albumin OS=Homo sapiens GN=ALB PE=1 SV=2	69.3215	5.91698	1	3241.5 (M.score:3241.5)	73	82.4302
HP015	FIBA_HUMAN	Fibrinogen alpha chain OS=Homo sapiens GN=FGA PE=1 SV=2	94.9144	5.69556	1	2838.3 (M.score:2838.3)	65	62.0092
HP015	APOB_HUMAN	Apolipoprotein B-100 OS=Homo sapiens GN=APOB PE=1 SV=2	515.283	6.58402	1	2452.6 (M.score:2452.6)	64	22.025
HP015	CO4B_HUMAN	Complement C4-B OS=Homo sapiens GN=C4B PE=1 SV=2	192.631	6.8926	1	2646.5 (M.score:2646.5)	62	50.344
HP015	CO4A_HUMAN	Complement C4-A OS=Homo sapiens GN=C4A PE=1 SV=2	192.664	6.65505	1	2611.5 (M.score:2611.5)	61	50
HP015	PZP_HUMAN	Pregnancy zone protein OS=Homo sapiens GN=PZP PE=1 SV=4	163.76	5.96922	1	2319.8 (M.score:2319.8)	54	51.1471
HP015	FIBG_HUMAN	Fibrinogen gamma chain OS=Homo sapiens GN=FGG PE=1 SV=3	51.4789	5.36755	1	2032.7 (M.score:2032.7)	47	75.9382
HP015	TRFE_HUMAN	Serotransferrin OS=Homo sapiens GN=TF PE=1 SV=3	77.0136	6.81089	1	1734.0 (M.score:1734.0)	42	71.0602
HP015	CERU_HUMAN	Ceruloplasmin OS=Homo sapiens GN=CP PE=1 SV=1	122.128	5.43847	1	1399.2 (M.score:1399.2)	35	48.3568
HP015	K1C9_HUMAN	Keratin, type I cytoskeletal 9 OS=Homo sapiens GN=KRT9 PE=1 SV=3	62.0268	5.13619	1	1586.2 (M.score:1586.2)	32	83.7881
HP015	VWF_HUMAN	von Willebrand factor OS=Homo sapiens GN=VWF PE=1 SV=4	309.058	5.28744	1	1171.9 (M.score:1171.9)	32	22.9293
HP015	K1C10_HUMAN	Keratin, type I cytoskeletal 10 OS=Homo sapiens GN=KRT10 PE=1 SV=6	58.7917	5.13427	7	1342.0 (M.score:1342.0)	31	53.4247
HP015	K2C1_HUMAN	Keratin, type II cytoskeletal 1 OS=Homo sapiens GN=KRT1 PE=1 SV=6	65.999	8.15063	1	1329.6 (M.score:1329.6)	31	47.0497
HP015	IGHM_HUMAN	Ig mu chain C region OS=Homo sapiens GN=IGHM PE=1 SV=3	49.2755	6.3469	1	1406.7 (M.score:1406.7)	30	52.2124
HP015	K22E_HUMAN	Keratin, type II cytoskeletal 2 epidermal OS=Homo sapiens GN=KRT2 PE=1 SV=2	65.3932	8.07351	14	905.0 (M.score:905.0)	24	53.6776
HP015	C1R_HUMAN	Complement C1r subcomponent OS=Homo sapiens GN=C1R PE=1 SV=2	80.0668	5.82182	2	965.7 (M.score:965.7)	23	47.234
HP015	A1AT_HUMAN	Alpha-1-antitrypsin OS=Homo sapiens GN=SERPINA1 PE=1 SV=3	46.707	5.36712	1	874.3 (M.score:874.3)	23	43.5407
HP015	MUCB_HUMAN	Ig mu heavy chain disease protein OS=Homo sapiens PE=1 SV=1	43.0303	5.12508	1	995.6 (M.score:995.6)	22	52.4297
HP015	HPT_HUMAN	Haptoglobin OS=Homo sapiens GN=HP PE=1 SV=1	45.1766	6.12634	1	917.6 (M.score:917.6)	22	58.3744
HP015	C1S_HUMAN	Complement C1s subcomponent OS=Homo sapiens GN=C1S PE=1 SV=1	76.6348	4.84951	1	892.2 (M.score:892.2)	21	43.6047
HP015	ITIH4_HUMAN	Inter-alpha-trypsin inhibitor heavy chain H4 OS=Homo sapiens GN=ITIH4 PE=1 SV=4	103.293	6.51278	1	659.4 (M.score:659.4)	20	30.4301
HP015	IGHG1_HUMAN	Ig gamma-1 chain C region OS=Homo sapiens GN=IGHG1 PE=1 SV=1	36.0832	8.46209	1	877.9 (M.score:877.9)	18	75.7576
HP015	C4BPA_HUMAN	C4b-binding protein alpha chain OS=Homo sapiens GN=C4BPA PE=1 SV=2	66.9894	7.15108	1	816.6 (M.score:816.6)	18	42.2111
HP015	HPTR_HUMAN	Haptoglobin-related protein OS=Homo sapiens GN=HPR PE=2 SV=2	39.0047	6.63187	1	731.6 (M.score:731.6)	18	55.7471
HP015	IGHG2_HUMAN	Ig gamma-2 chain C region OS=Homo sapiens GN=IGHG2 PE=1 SV=2	35.8778	7.661	1	721.5 (M.score:721.5)	18	48.1595
HP015	CFAH_HUMAN	Complement factor H OS=Homo sapiens GN=CFH PE=1 SV=4	139.005	6.21264	2	639.1 (M.score:639.1)	18	27.9448
HP015	APOA1_HUMAN	Apolipoprotein A-I OS=Homo sapiens GN=APOA1 PE=1 SV=1	30.7589	5.55553	1	576.2 (M.score:576.2)	17	46.4419
HP015	VTDB_HUMAN	Vitamin D-binding protein OS=Homo sapiens GN=GC PE=1 SV=1	52.929	5.39809	1	616.9 (M.score:616.9)	16	49.5781
HP015	IGHG3_HUMAN	Ig gamma-3 chain C region OS=Homo sapiens GN=IGHG3 PE=1 SV=2	41.2604	8.23031	1	580.4 (M.score:580.4)	16	60.7427
HP015	IGHA1_HUMAN	Ig alpha-1 chain C region OS=Homo sapiens GN=IGHA1 PE=1 SV=2	37.6306	6.07902	1	760.3 (M.score:760.3)	15	59.2068
HP015	CD5L_HUMAN	CD5 antigen-like OS=Homo sapiens GN=CD5L PE=1 SV=1	38.0629	5.28252	1	694.1 (M.score:694.1)	15	68.8761
HP015	CO5_HUMAN	Complement C5 OS=Homo sapiens GN=C5 PE=1 SV=4	188.186	6.107	1	508.5 (M.score:508.5)	15	17.0048
HP015	PLMN_HUMAN	Plasminogen OS=Homo sapiens GN=PLG PE=1 SV=2	90.5102	7.03584	1	506.6 (M.score:506.6)	14	30.6173
HP015	IGHA2_HUMAN	Ig alpha-2 chain C region OS=Homo sapiens GN=IGHA2 PE=1 SV=3	36.503	5.71362	1	609.7 (M.score:609.7)	13	59.7059
HP015	KNG1_HUMAN	Kininogen-1 OS=Homo sapiens GN=KNG1 PE=1 SV=2	71.9122	6.33515	1	507.4 (M.score:507.4)	13	25.3106
HP015	CLUS_HUMAN	Clusterin OS=Homo sapiens GN=CLU PE=1 SV=1	52.461	5.88494	1	463.7 (M.score:463.7)	13	31.1804
HP015	IGHG4_HUMAN	Ig gamma-4 chain C region OS=Homo sapiens GN=IGHG4 PE=1 SV=1	35.9179	7.17629	1	590.0 (M.score:590.0)	12	46.1774
HP015	LG3BP_HUMAN	Galectin-3-binding protein OS=Homo sapiens GN=LGALS3BP PE=1 SV=1	65.2893	5.11825	1	505.9 (M.score:505.9)	12	28.2051
HP015	FCGBP_HUMAN	IgGFc-binding protein OS=Homo sapiens GN=FCGBP PE=1 SV=3	571.639	5.14121	1	403.2 (M.score:403.2)	12	4.25532
HP015	HEMO_HUMAN	Hemopexin OS=Homo sapiens GN=HPX PE=1 SV=2	51.6433	6.54728	1	495.8 (M.score:495.8)	11	39.3939
HP015	ITIH1_HUMAN	Inter-alpha-trypsin inhibitor heavy chain H1 OS=Homo sapiens GN=ITIH1 PE=1 SV=3	101.326	6.30791	1	475.2 (M.score:475.2)	11	18.3315
HP015	A1BG_HUMAN	Alpha-1B-glycoprotein OS=Homo sapiens GN=A1BG PE=1 SV=4	54.2195	5.56087	1	433.6 (M.score:433.6)	11	43.2323
HP015	ITIH2_HUMAN	Inter-alpha-trypsin inhibitor heavy chain H2 OS=Homo sapiens GN=ITIH2 PE=1 SV=2	106.397	6.39603	1	403.3 (M.score:403.3)	11	22.093
HP015	IGKC_HUMAN	Ig kappa chain C region OS=Homo sapiens GN=IGKC PE=1 SV=1	11.6017	5.58416	1	526.9 (M.score:526.9)	10	83.9623
HP015	APOA_HUMAN	Apolipoprotein(a) OS=Homo sapiens GN=LPA PE=1 SV=1	500.995	5.57829	1	374.2 (M.score:374.2)	10	3.07828
HP015	VTNC_HUMAN	Vitronectin OS=Homo sapiens GN=VTN PE=1 SV=1	54.2712	5.55116	1	365.3 (M.score:365.3)	10	25.9414
HP015	THRB_HUMAN	Prothrombin OS=Homo sapiens GN=F2 PE=1 SV=2	69.9921	5.62988	1	352.1 (M.score:352.1)	10	26.6881
HP015	K2C6B_HUMAN	Keratin, type II cytoskeletal 6B OS=Homo sapiens GN=KRT6B PE=1 SV=5	60.0303	8.0906	1	312.2 (M.score:312.2)	10	18.4397
HP015	K2C6C_HUMAN	Keratin, type II cytoskeletal 6C OS=Homo sapiens GN=KRT6C PE=1 SV=3	59.9883	8.0906	3	311.1 (M.score:311.1)	10	18.4397
HP015	ANGT_HUMAN	Angiotensinogen OS=Homo sapiens GN=AGT PE=1 SV=1	53.1205	5.86913	1	365.9 (M.score:365.9)	9	28.0412
HP015	PON1_HUMAN	Serum paraoxonase/arylesterase 1 OS=Homo sapiens GN=PON1 PE=1 SV=3	39.7062	5.08418	1	363.8 (M.score:363.8)	9	45.6338
HP015	C1QB_HUMAN	Complement C1q subcomponent subunit B OS=Homo sapiens GN=C1QB PE=1 SV=3	26.7045	8.83123	1	363.5 (M.score:363.5)	9	40.7115
HP015	K2C5_HUMAN	Keratin, type II cytoskeletal 5 OS=Homo sapiens GN=KRT5 PE=1 SV=3	62.34	7.58356	2	269.2 (M.score:269.2)	9	16.9492
HP015	CFAB_HUMAN	Complement factor B OS=Homo sapiens GN=CFB PE=1 SV=2	85.4785	6.66734	1	261.9 (M.score:261.9)	8	15.7068
HP015	K1C14_HUMAN	Keratin, type I cytoskeletal 14 OS=Homo sapiens GN=KRT14 PE=1 SV=4	51.5294	5.0877	4	278.2 (M.score:278.2)	7	22.8814
HP015	PIGR_HUMAN	Polymeric immunoglobulin receptor OS=Homo sapiens GN=PIGR PE=1 SV=4	83.2317	5.58523	1	267.4 (M.score:267.4)	7	15.5759
HP015	ANT3_HUMAN	Antithrombin-III OS=Homo sapiens GN=SERPINC1 PE=1 SV=1	52.5689	6.32105	1	250.4 (M.score:250.4)	7	29.0948
HP015	SHBG_HUMAN	Sex hormone-binding globulin OS=Homo sapiens GN=SHBG PE=1 SV=2	43.7518	6.2246	1	235.3 (M.score:235.3)	7	37.8109
HP015	PAPP1_HUMAN	Pappalysin-1 OS=Homo sapiens GN=PAPPA PE=1 SV=3	180.856	5.75741	1	231.4 (M.score:231.4)	7	8.23602
HP015	IGJ_HUMAN	Immunoglobulin J chain OS=Homo sapiens GN=IGJ PE=1 SV=4	18.087	5.08941	1	251.2 (M.score:251.2)	6	50.9434
HP015	FCN3_HUMAN	Ficolin-3 OS=Homo sapiens GN=FCN3 PE=1 SV=2	32.882	6.20217	1	238.1 (M.score:238.1)	6	25.0836
HP015	K1C16_HUMAN	Keratin, type I cytoskeletal 16 OS=Homo sapiens GN=KRT16 PE=1 SV=4	51.2362	4.98473	1	237.8 (M.score:237.8)	6	19.0275
HP015	PROS_HUMAN	Vitamin K-dependent protein S OS=Homo sapiens GN=PROS1 PE=1 SV=1	75.0739	5.47895	1	228.8 (M.score:228.8)	6	16.4201
HP015	FETUA_HUMAN	Alpha-2-HS-glycoprotein OS=Homo sapiens GN=AHSG PE=1 SV=1	39.2997	5.42736	1	228.0 (M.score:228.0)	6	38.1471
HP015	APOE_HUMAN	Apolipoprotein E OS=Homo sapiens GN=APOE PE=1 SV=1	36.1318	5.64558	1	224.1 (M.score:224.1)	6	29.653
HP015	HV303_HUMAN	Ig heavy chain V-III region 23 OS=Homo sapiens GN=IGHV3-23 PE=1 SV=2	12.5742	8.48634	1	186.6 (M.score:186.6)	6	57.265
HP015	LAC3_HUMAN	Ig lambda-3 chain C regions OS=Homo sapiens GN=IGLC3 PE=1 SV=1	11.2305	6.9083	4	251.3 (M.score:251.3)	5	74.5283
HP015	C1QA_HUMAN	Complement C1q subcomponent subunit A OS=Homo sapiens GN=C1QA PE=1 SV=2	26.0002	9.25773	1	196.3 (M.score:196.3)	5	24.898
HP015	AMPN_HUMAN	Aminopeptidase N OS=Homo sapiens GN=ANPEP PE=1 SV=4	109.471	5.30613	1	181.9 (M.score:181.9)	5	11.5822
HP015	AFAM_HUMAN	Afamin OS=Homo sapiens GN=AFM PE=1 SV=1	69.024	5.64216	1	175.5 (M.score:175.5)	5	11.1853
HP015	HBB_HUMAN	Hemoglobin subunit beta OS=Homo sapiens GN=HBB PE=1 SV=2	15.9883	6.74456	5	170.8 (M.score:170.8)	5	34.6939
HP015	FA11_HUMAN	Coagulation factor XI OS=Homo sapiens GN=F11 PE=1 SV=1	70.0636	8.47469	1	155.3 (M.score:155.3)	5	17.12
HP015	HORN_HUMAN	Hornerin OS=Homo sapiens GN=HRNR PE=1 SV=2	282.228	10.0487	1	146.4 (M.score:146.4)	5	3.47368
HP015	KV302_HUMAN	Ig kappa chain V-III region SIE OS=Homo sapiens PE=1 SV=1	11.7678	8.69558	3	217.2 (M.score:217.2)	4	57.7982
HP015	LAC1_HUMAN	Ig lambda-1 chain C regions OS=Homo sapiens GN=IGLC1 PE=1 SV=1	11.3406	7.89022	2	216.0 (M.score:216.0)	4	65.0943
HP015	KV307_HUMAN	Ig kappa chain V-III region GOL OS=Homo sapiens PE=1 SV=1	11.823	9.3435	1	204.2 (M.score:204.2)	4	55.0459
HP015	APOC3_HUMAN	Apolipoprotein C-III OS=Homo sapiens GN=APOC3 PE=1 SV=1	10.8455	5.22933	1	192.8 (M.score:192.8)	4	37.3737
HP015	C1QC_HUMAN	Complement C1q subcomponent subunit C OS=Homo sapiens GN=C1QC PE=1 SV=3	25.7571	8.6143	1	183.3 (M.score:183.3)	4	17.9592
HP015	CO9_HUMAN	Complement component C9 OS=Homo sapiens GN=C9 PE=1 SV=2	63.1327	5.42693	1	168.5 (M.score:168.5)	4	10.0179
HP015	FCN2_HUMAN	Ficolin-2 OS=Homo sapiens GN=FCN2 PE=1 SV=2	33.9795	6.31347	1	168.1 (M.score:168.1)	4	23.0032
HP015	HRG_HUMAN	Histidine-rich glycoprotein OS=Homo sapiens GN=HRG PE=1 SV=1	59.5409	7.09415	1	165.7 (M.score:165.7)	4	10.4762
HP015	APOL1_HUMAN	Apolipoprotein L1 OS=Homo sapiens GN=APOL1 PE=1 SV=5	43.9469	5.59687	1	149.0 (M.score:149.0)	4	10.804
HP015	PROP_HUMAN	Properdin OS=Homo sapiens GN=CFP PE=1 SV=2	51.242	8.32024	1	144.8 (M.score:144.8)	4	16.6311
HP015	AMBP_HUMAN	Protein AMBP OS=Homo sapiens GN=AMBP PE=1 SV=1	38.974	5.94614	1	144.0 (M.score:144.0)	4	23.5795
HP015	C4BPB_HUMAN	C4b-binding protein beta chain OS=Homo sapiens GN=C4BPB PE=1 SV=1	28.3384	5.05032	1	134.4 (M.score:134.4)	4	21.4286
HP015	A1AG1_HUMAN	Alpha-1-acid glycoprotein 1 OS=Homo sapiens GN=ORM1 PE=1 SV=1	23.4968	4.93357	1	132.9 (M.score:132.9)	4	24.8756
HP015	LYSC_HUMAN	Lysozyme C OS=Homo sapiens GN=LYZ PE=1 SV=1	16.5263	9.38035	1	129.7 (M.score:129.7)	4	40.5405
HP015	TFR1_HUMAN	Transferrin receptor protein 1 OS=Homo sapiens GN=TFRC PE=1 SV=2	84.8179	6.18337	1	127.5 (M.score:127.5)	4	8.02632
HP015	PGRP2_HUMAN	N-acetylmuramoyl-L-alanine amidase OS=Homo sapiens GN=PGLYRP2 PE=1 SV=1	62.1779	7.25149	1	121.3 (M.score:121.3)	4	16.3194
HP015	MASP1_HUMAN	Mannan-binding lectin serine protease 1 OS=Homo sapiens GN=MASP1 PE=1 SV=3	79.1952	5.29128	1	120.5 (M.score:120.5)	4	13.5908
HP015	KV313_HUMAN	Ig kappa chain V-III region HIC OS=Homo sapiens PE=1 SV=2	14.0801	6.18946	2	153.9 (M.score:153.9)	3	34.8837
HP015	PSG1_HUMAN	Pregnancy-specific beta-1-glycoprotein 1 OS=Homo sapiens GN=PSG1 PE=1 SV=1	47.193	8.31715	6	147.5 (M.score:147.5)	3	13.3652
HP015	HV305_HUMAN	Ig heavy chain V-III region BRO OS=Homo sapiens PE=1 SV=1	13.2184	6.44228	2	144.9 (M.score:144.9)	3	25
HP015	CO8G_HUMAN	Complement component C8 gamma chain OS=Homo sapiens GN=C8G PE=1 SV=3	22.2635	8.49253	1	130.8 (M.score:130.8)	3	23.7624
HP015	KV204_HUMAN	Ig kappa chain V-II region TEW OS=Homo sapiens PE=1 SV=1	12.2772	5.69268	3	128.8 (M.score:128.8)	3	38.9381
HP015	F13B_HUMAN	Coagulation factor XIII B chain OS=Homo sapiens GN=F13B PE=1 SV=3	75.4612	6.00585	1	126.3 (M.score:126.3)	3	7.86687
HP015	TTHY_HUMAN	Transthyretin OS=Homo sapiens GN=TTR PE=1 SV=1	15.877	5.49401	1	124.3 (M.score:124.3)	3	31.2925
HP015	ACTB_HUMAN	Actin, cytoplasmic 1 OS=Homo sapiens GN=ACTB PE=1 SV=1	41.7097	5.29043	10	122.1 (M.score:122.1)	3	18.4
HP015	KV301_HUMAN	Ig kappa chain V-III region B6 OS=Homo sapiens PE=1 SV=1	11.5659	9.34318	1	119.6 (M.score:119.6)	3	31.4815
HP015	AACT_HUMAN	Alpha-1-antichymotrypsin OS=Homo sapiens GN=SERPINA3 PE=1 SV=2	47.6205	5.32781	1	119.3 (M.score:119.3)	3	12.2931
HP015	GELS_HUMAN	Gelsolin OS=Homo sapiens GN=GSN PE=1 SV=1	85.6442	5.89637	1	118.4 (M.score:118.4)	3	6.39386
HP015	APOC2_HUMAN	Apolipoprotein C-II OS=Homo sapiens GN=APOC2 PE=1 SV=1	11.2768	4.64454	1	115.7 (M.score:115.7)	3	34.6535
HP015	KV106_HUMAN	Ig kappa chain V-I region EU OS=Homo sapiens PE=1 SV=1	11.7808	8.62038	2	115.2 (M.score:115.2)	3	32.4074
HP015	A2AP_HUMAN	Alpha-2-antiplasmin OS=Homo sapiens GN=SERPINF2 PE=1 SV=3	54.5311	5.86945	1	114.0 (M.score:114.0)	3	12.22
HP015	KV402_HUMAN	Ig kappa chain V-IV region Len OS=Homo sapiens PE=1 SV=2	12.6322	7.91991	4	113.2 (M.score:113.2)	3	36.8421
HP015	KLKB1_HUMAN	Plasma kallikrein OS=Homo sapiens GN=KLKB1 PE=1 SV=1	71.3228	8.60137	1	113.0 (M.score:113.0)	3	8.30721
HP015	KV203_HUMAN	Ig kappa chain V-II region MIL OS=Homo sapiens PE=1 SV=1	11.9494	9.39071	1	112.5 (M.score:112.5)	3	39.2857
HP015	PRG4_HUMAN	Proteoglycan 4 OS=Homo sapiens GN=PRG4 PE=1 SV=2	150.984	9.53053	1	111.0 (M.score:111.0)	3	4.5584
HP015	HV306_HUMAN	Ig heavy chain V-III region BUT OS=Homo sapiens PE=1 SV=1	12.3692	9.34361	1	110.9 (M.score:110.9)	3	35.6522
HP015	HEP2_HUMAN	Heparin cofactor 2 OS=Homo sapiens GN=SERPIND1 PE=1 SV=3	57.0342	6.41109	1	109.6 (M.score:109.6)	3	4.60922
HP015	APOA2_HUMAN	Apolipoprotein A-II OS=Homo sapiens GN=APOA2 PE=1 SV=1	11.1679	6.26957	1	107.5 (M.score:107.5)	3	25
HP015	APOH_HUMAN	Beta-2-glycoprotein 1 OS=Homo sapiens GN=APOH PE=1 SV=3	38.2727	8.34	1	105.0 (M.score:105.0)	3	17.1014
HP015	CBG_HUMAN	Corticosteroid-binding globulin OS=Homo sapiens GN=SERPINA6 PE=1 SV=1	45.1119	5.63821	1	95.9 (M.score:95.9)	3	13.8272
HP015	A1AG2_HUMAN	Alpha-1-acid glycoprotein 2 OS=Homo sapiens GN=ORM2 PE=1 SV=2	23.5876	5.03365	1	93.3 (M.score:93.3)	3	17.4129
HP015	KV303_HUMAN	Ig kappa chain V-III region NG9 (Fragment) OS=Homo sapiens PE=2 SV=1	10.7223	6.30407	1	91.7 (M.score:91.7)	3	47
HP015	CO6_HUMAN	Complement component C6 OS=Homo sapiens GN=C6 PE=1 SV=3	104.718	6.3892	1	87.4 (M.score:87.4)	3	6.31692
HP015	RET4_HUMAN	Retinol-binding protein 4 OS=Homo sapiens GN=RBP4 PE=1 SV=3	22.9953	5.76211	1	98.2 (M.score:98.2)	2	19.9005
HP015	HV320_HUMAN	Ig heavy chain V-III region GAL OS=Homo sapiens PE=1 SV=1	12.6685	8.69558	1	95.9 (M.score:95.9)	2	18.9655
HP015	HV302_HUMAN	Ig heavy chain V-III region WEA OS=Homo sapiens PE=1 SV=1	12.2471	8.70348	1	95.6 (M.score:95.6)	2	19.2982
HP015	HV316_HUMAN	Ig heavy chain V-III region TEI OS=Homo sapiens PE=1 SV=1	12.7775	8.71951	1	95.0 (M.score:95.0)	2	15.9664
HP015	IC1_HUMAN	Plasma protease C1 inhibitor OS=Homo sapiens GN=SERPING1 PE=1 SV=2	55.1194	6.09109	1	90.8 (M.score:90.8)	2	6
HP015	KV206_HUMAN	Ig kappa chain V-II region RPMI 6410 OS=Homo sapiens PE=4 SV=1	14.6974	9.33933	1	90.3 (M.score:90.3)	2	15.0376
HP015	LV302_HUMAN	Ig lambda chain V-III region LOI OS=Homo sapiens PE=1 SV=1	11.9278	4.94468	1	87.9 (M.score:87.9)	2	21.6216
HP015	HV304_HUMAN	Ig heavy chain V-III region TIL OS=Homo sapiens PE=1 SV=1	12.2833	9.23423	2	80.1 (M.score:80.1)	2	26.087
HP015	KV101_HUMAN	Ig kappa chain V-I region AG OS=Homo sapiens PE=1 SV=1	11.9849	5.6679	6	79.8 (M.score:79.8)	2	31.4815
HP015	KV114_HUMAN	Ig kappa chain V-I region OU OS=Homo sapiens PE=1 SV=1	11.6063	9.93598	5	79.1 (M.score:79.1)	2	22.2222
HP015	HV315_HUMAN	Ig heavy chain V-III region WAS OS=Homo sapiens PE=1 SV=1	13.0655	8.07404	1	77.4 (M.score:77.4)	2	23.9316
HP015	HV318_HUMAN	Ig heavy chain V-III region TUR OS=Homo sapiens PE=1 SV=1	12.4064	9.77876	2	77.3 (M.score:77.3)	2	26.7241
HP015	KV110_HUMAN	Ig heavy chain V-I region 5 (Fragment) OS=Homo sapiens GN=IGKV1-5 PE=4 SV=2	12.7734	8.48634	1	77.2 (M.score:77.2)	2	24.7863
HP015	CO8B_HUMAN	Complement component C8 beta chain OS=Homo sapiens GN=C8B PE=1 SV=3	67.0035	8.49563	1	74.2 (M.score:74.2)	2	3.89171
HP015	HV209_HUMAN	Ig heavy chain V-II region ARH-77 OS=Homo sapiens PE=4 SV=1	16.2181	8.44852	2	73.9 (M.score:73.9)	2	17.1233
HP015	KV119_HUMAN	Ig kappa chain V-I region Wes OS=Homo sapiens PE=1 SV=1	11.6007	6.91183	1	73.6 (M.score:73.6)	2	22.2222
HP015	CO7_HUMAN	Complement component C7 OS=Homo sapiens GN=C7 PE=1 SV=2	93.4573	6.09429	1	72.8 (M.score:72.8)	2	4.86358
HP015	CO8A_HUMAN	Complement component C8 alpha chain OS=Homo sapiens GN=C8A PE=1 SV=2	65.121	6.0741	1	72.4 (M.score:72.4)	2	7.19178
HP015	F13A_HUMAN	Coagulation factor XIII A chain OS=Homo sapiens GN=F13A1 PE=1 SV=4	83.2146	5.74769	1	69.8 (M.score:69.8)	2	4.09836
HP015	HBA_HUMAN	Hemoglobin subunit alpha OS=Homo sapiens GN=HBA1 PE=1 SV=2	15.2479	8.71694	1	69.7 (M.score:69.7)	2	16.9014
HP015	ALS_HUMAN	Insulin-like growth factor-binding protein complex acid labile subunit OS=Homo sapiens GN=IGFALS PE=1 SV=1	65.9938	6.32896	1	66.9 (M.score:66.9)	2	6.28099
HP015	PRG2_HUMAN	Bone marrow proteoglycan OS=Homo sapiens GN=PRG2 PE=1 SV=2	25.1893	6.31689	1	66.5 (M.score:66.5)	2	12.1622
HP015	ITA2B_HUMAN	Integrin alpha-IIb OS=Homo sapiens GN=ITGA2B PE=1 SV=3	113.306	5.20028	1	66.5 (M.score:66.5)	2	3.27238
HP015	H2A1H_HUMAN	Histone H2A type 1-H OS=Homo sapiens GN=HIST1H2AH PE=1 SV=3	13.8978	10.8832	15	62.0 (M.score:62.0)	2	21.875
HP015	HV301_HUMAN	Ig heavy chain V-III region TRO OS=Homo sapiens PE=1 SV=1	13.376	9.74361	1	52.8 (M.score:52.8)	2	15.5738
HP015	FBLN1_HUMAN	Fibulin-1 OS=Homo sapiens GN=FBLN1 PE=1 SV=4	77.1624	5.07221	1	45.6 (M.score:45.6)	2	5.6899
HP013	A2MG_HUMAN	Alpha-2-macroglobulin OS=Homo sapiens GN=A2M PE=1 SV=3	163.188	6.02764	1	15545.2 (M.score:15545.2)	169	76.3229
HP013	CO3_HUMAN	Complement C3 OS=Homo sapiens GN=C3 PE=1 SV=2	187.03	6.01525	2	9017.9 (M.score:9017.9)	121	70.5352
HP013	FINC_HUMAN	Fibronectin OS=Homo sapiens GN=FN1 PE=1 SV=4	262.46	5.4609	1	5749.2 (M.score:5749.2)	75	51.4669
HP013	CO4B_HUMAN	Complement C4-B OS=Homo sapiens GN=C4B PE=1 SV=2	192.631	6.8926	1	6286.3 (M.score:6286.3)	70	55.8486
HP013	CO4A_HUMAN	Complement C4-A OS=Homo sapiens GN=C4A PE=1 SV=2	192.664	6.65505	1	5956.3 (M.score:5956.3)	67	55.9633
HP013	PZP_HUMAN	Pregnancy zone protein OS=Homo sapiens GN=PZP PE=1 SV=4	163.76	5.96922	1	5711.1 (M.score:5711.1)	67	61.6734
HP013	FIBB_HUMAN	Fibrinogen beta chain OS=Homo sapiens GN=FGB PE=1 SV=2	55.8923	8.54476	1	4785.3 (M.score:4785.3)	63	78.0041
HP013	ALBU_HUMAN	Serum albumin OS=Homo sapiens GN=ALB PE=1 SV=2	69.3215	5.91698	1	4796.7 (M.score:4796.7)	62	79.4745
HP013	APOB_HUMAN	Apolipoprotein B-100 OS=Homo sapiens GN=APOB PE=1 SV=2	515.283	6.58402	1	2986.1 (M.score:2986.1)	53	21.4771
HP013	VWF_HUMAN	von Willebrand factor OS=Homo sapiens GN=VWF PE=1 SV=4	309.058	5.28744	1	3233.8 (M.score:3233.8)	48	27.5151
HP013	FIBA_HUMAN	Fibrinogen alpha chain OS=Homo sapiens GN=FGA PE=1 SV=2	94.9144	5.69556	1	3304.3 (M.score:3304.3)	44	49.6536
HP013	IGHM_HUMAN	Ig mu chain C region OS=Homo sapiens GN=IGHM PE=1 SV=3	49.2755	6.3469	1	2991.4 (M.score:2991.4)	42	59.0708
HP013	CERU_HUMAN	Ceruloplasmin OS=Homo sapiens GN=CP PE=1 SV=1	122.128	5.43847	1	3087.0 (M.score:3087.0)	38	60.939
HP013	FIBG_HUMAN	Fibrinogen gamma chain OS=Homo sapiens GN=FGG PE=1 SV=3	51.4789	5.36755	1	2889.0 (M.score:2889.0)	37	75.9382
HP013	TRFE_HUMAN	Serotransferrin OS=Homo sapiens GN=TF PE=1 SV=3	77.0136	6.81089	1	2682.0 (M.score:2682.0)	35	57.0201
HP013	MUCB_HUMAN	Ig mu heavy chain disease protein OS=Homo sapiens PE=1 SV=1	43.0303	5.12508	1	2593.2 (M.score:2593.2)	34	60.3581
HP013	FCGBP_HUMAN	IgGFc-binding protein OS=Homo sapiens GN=FCGBP PE=1 SV=3	571.639	5.14121	1	1819.3 (M.score:1819.3)	28	11.5079
HP013	CO5_HUMAN	Complement C5 OS=Homo sapiens GN=C5 PE=1 SV=4	188.186	6.107	1	1352.3 (M.score:1352.3)	26	33.2936
HP013	LG3BP_HUMAN	Galectin-3-binding protein OS=Homo sapiens GN=LGALS3BP PE=1 SV=1	65.2893	5.11825	1	1725.3 (M.score:1725.3)	23	49.2308
HP013	IGHG1_HUMAN	Ig gamma-1 chain C region OS=Homo sapiens GN=IGHG1 PE=1 SV=1	36.0832	8.46209	1	1413.6 (M.score:1413.6)	21	79.0909
HP013	ITIH4_HUMAN	Inter-alpha-trypsin inhibitor heavy chain H4 OS=Homo sapiens GN=ITIH4 PE=1 SV=4	103.293	6.51278	1	1385.8 (M.score:1385.8)	21	44.086
HP013	A1AT_HUMAN	Alpha-1-antitrypsin OS=Homo sapiens GN=SERPINA1 PE=1 SV=3	46.707	5.36712	1	1487.1 (M.score:1487.1)	20	48.0861
HP013	HPTR_HUMAN	Haptoglobin-related protein OS=Homo sapiens GN=HPR PE=2 SV=2	39.0047	6.63187	1	1651.2 (M.score:1651.2)	19	58.908
HP013	IGHA1_HUMAN	Ig alpha-1 chain C region OS=Homo sapiens GN=IGHA1 PE=1 SV=2	37.6306	6.07902	1	1630.9 (M.score:1630.9)	19	73.0878
HP013	ITIH2_HUMAN	Inter-alpha-trypsin inhibitor heavy chain H2 OS=Homo sapiens GN=ITIH2 PE=1 SV=2	106.397	6.39603	1	1274.9 (M.score:1274.9)	19	38.2664
HP013	C4BPA_HUMAN	C4b-binding protein alpha chain OS=Homo sapiens GN=C4BPA PE=1 SV=2	66.9894	7.15108	1	1414.3 (M.score:1414.3)	18	43.3836
HP013	PAPP1_HUMAN	Pappalysin-1 OS=Homo sapiens GN=PAPPA PE=1 SV=3	180.856	5.75741	1	1076.7 (M.score:1076.7)	18	27.2895
HP013	HPT_HUMAN	Haptoglobin OS=Homo sapiens GN=HP PE=1 SV=1	45.1766	6.12634	1	1295.9 (M.score:1295.9)	16	49.0148
HP013	CD5L_HUMAN	CD5 antigen-like OS=Homo sapiens GN=CD5L PE=1 SV=1	38.0629	5.28252	1	1295.0 (M.score:1295.0)	16	74.0634
HP013	ITIH1_HUMAN	Inter-alpha-trypsin inhibitor heavy chain H1 OS=Homo sapiens GN=ITIH1 PE=1 SV=3	101.326	6.30791	1	1155.6 (M.score:1155.6)	16	28.2108
HP013	IGHA2_HUMAN	Ig alpha-2 chain C region OS=Homo sapiens GN=IGHA2 PE=1 SV=3	36.503	5.71362	1	1154.1 (M.score:1154.1)	16	61.1765
HP013	C1R_HUMAN	Complement C1r subcomponent OS=Homo sapiens GN=C1R PE=1 SV=2	80.0668	5.82182	1	1153.3 (M.score:1153.3)	16	37.305
HP013	K2C1_HUMAN	Keratin, type II cytoskeletal 1 OS=Homo sapiens GN=KRT1 PE=1 SV=6	65.999	8.15063	2	856.8 (M.score:856.8)	16	41.4596
HP013	APOA1_HUMAN	Apolipoprotein A-I OS=Homo sapiens GN=APOA1 PE=1 SV=1	30.7589	5.55553	1	801.6 (M.score:801.6)	15	47.5655
HP013	IGHG4_HUMAN	Ig gamma-4 chain C region OS=Homo sapiens GN=IGHG4 PE=1 SV=1	35.9179	7.17629	1	1010.6 (M.score:1010.6)	14	61.1621
HP013	VTDB_HUMAN	Vitamin D-binding protein OS=Homo sapiens GN=GC PE=1 SV=1	52.929	5.39809	1	941.8 (M.score:941.8)	14	52.7426
HP013	IGHG2_HUMAN	Ig gamma-2 chain C region OS=Homo sapiens GN=IGHG2 PE=1 SV=2	35.8778	7.661	1	867.0 (M.score:867.0)	14	60.4294
HP013	CFAH_HUMAN	Complement factor H OS=Homo sapiens GN=CFH PE=1 SV=4	139.005	6.21264	2	811.2 (M.score:811.2)	14	22.0146
HP013	CFAB_HUMAN	Complement factor B OS=Homo sapiens GN=CFB PE=1 SV=2	85.4785	6.66734	1	678.8 (M.score:678.8)	14	35.0785
HP013	IGKC_HUMAN	Ig kappa chain C region OS=Homo sapiens GN=IGKC PE=1 SV=1	11.6017	5.58416	1	1300.3 (M.score:1300.3)	13	90.566
HP013	APOL1_HUMAN	Apolipoprotein L1 OS=Homo sapiens GN=APOL1 PE=1 SV=5	43.9469	5.59687	1	953.9 (M.score:953.9)	12	34.1709
HP013	IGHG3_HUMAN	Ig gamma-3 chain C region OS=Homo sapiens GN=IGHG3 PE=1 SV=2	41.2604	8.23031	1	720.2 (M.score:720.2)	12	53.8462
HP013	HEMO_HUMAN	Hemopexin OS=Homo sapiens GN=HPX PE=1 SV=2	51.6433	6.54728	1	718.2 (M.score:718.2)	12	46.3203
HP013	C1S_HUMAN	Complement C1s subcomponent OS=Homo sapiens GN=C1S PE=1 SV=1	76.6348	4.84951	1	776.6 (M.score:776.6)	11	28.6337
HP013	C1QB_HUMAN	Complement C1q subcomponent subunit B OS=Homo sapiens GN=C1QB PE=1 SV=3	26.7045	8.83123	1	639.3 (M.score:639.3)	11	45.0593
HP013	K1C9_HUMAN	Keratin, type I cytoskeletal 9 OS=Homo sapiens GN=KRT9 PE=1 SV=3	62.0268	5.13619	1	499.3 (M.score:499.3)	10	36.9181
HP013	ANGT_HUMAN	Angiotensinogen OS=Homo sapiens GN=AGT PE=1 SV=1	53.1205	5.86913	1	538.8 (M.score:538.8)	9	40.6186
HP013	APOE_HUMAN	Apolipoprotein E OS=Homo sapiens GN=APOE PE=1 SV=1	36.1318	5.64558	1	510.1 (M.score:510.1)	9	31.8612
HP013	CLUS_HUMAN	Clusterin OS=Homo sapiens GN=CLU PE=1 SV=1	52.461	5.88494	1	415.8 (M.score:415.8)	9	28.0624
HP013	LAC3_HUMAN	Ig lambda-3 chain C regions OS=Homo sapiens GN=IGLC3 PE=1 SV=1	11.2305	6.9083	3	695.5 (M.score:695.5)	8	79.2453
HP013	K1C10_HUMAN	Keratin, type I cytoskeletal 10 OS=Homo sapiens GN=KRT10 PE=1 SV=6	58.7917	5.13427	4	583.7 (M.score:583.7)	8	22.2603
HP013	A1BG_HUMAN	Alpha-1B-glycoprotein OS=Homo sapiens GN=A1BG PE=1 SV=4	54.2195	5.56087	1	509.6 (M.score:509.6)	8	32.3232
HP013	IGLL5_HUMAN	Immunoglobulin lambda-like polypeptide 5 OS=Homo sapiens GN=IGLL5 PE=2 SV=2	23.0486	9.08074	2	588.0 (M.score:588.0)	7	38.3178
HP013	CPN2_HUMAN	Carboxypeptidase N subunit 2 OS=Homo sapiens GN=CPN2 PE=1 SV=3	60.5181	5.6303	1	475.6 (M.score:475.6)	7	27.5229
HP013	PROS_HUMAN	Vitamin K-dependent protein S OS=Homo sapiens GN=PROS1 PE=1 SV=1	75.0739	5.47895	1	445.3 (M.score:445.3)	7	19.3787
HP013	PLMN_HUMAN	Plasminogen OS=Homo sapiens GN=PLG PE=1 SV=2	90.5102	7.03584	1	413.3 (M.score:413.3)	7	21.2346
HP013	MASP1_HUMAN	Mannan-binding lectin serine protease 1 OS=Homo sapiens GN=MASP1 PE=1 SV=3	79.1952	5.29128	1	362.8 (M.score:362.8)	7	22.0315
HP013	KV302_HUMAN	Ig kappa chain V-III region SIE OS=Homo sapiens PE=1 SV=1	11.7678	8.69558	1	498.8 (M.score:498.8)	6	66.055
HP013	IGJ_HUMAN	Immunoglobulin J chain OS=Homo sapiens GN=IGJ PE=1 SV=4	18.087	5.08941	1	497.5 (M.score:497.5)	6	50.3145
HP013	KV305_HUMAN	Ig kappa chain V-III region WOL OS=Homo sapiens PE=1 SV=1	11.7389	9.07156	1	491.3 (M.score:491.3)	6	66.055
HP013	PIGR_HUMAN	Polymeric immunoglobulin receptor OS=Homo sapiens GN=PIGR PE=1 SV=4	83.2317	5.58523	1	440.1 (M.score:440.1)	6	15.1832
HP013	AACT_HUMAN	Alpha-1-antichymotrypsin OS=Homo sapiens GN=SERPINA3 PE=1 SV=2	47.6205	5.32781	1	375.9 (M.score:375.9)	6	22.9314
HP013	AFAM_HUMAN	Afamin OS=Homo sapiens GN=AFM PE=1 SV=1	69.024	5.64216	1	300.7 (M.score:300.7)	6	16.0267
HP013	THRB_HUMAN	Prothrombin OS=Homo sapiens GN=F2 PE=1 SV=2	69.9921	5.62988	1	268.2 (M.score:268.2)	6	18.0064
HP013	CBG_HUMAN	Corticosteroid-binding globulin OS=Homo sapiens GN=SERPINA6 PE=1 SV=1	45.1119	5.63821	1	252.7 (M.score:252.7)	6	33.0864
HP013	KV307_HUMAN	Ig kappa chain V-III region GOL OS=Homo sapiens PE=1 SV=1	11.823	9.3435	2	510.7 (M.score:510.7)	5	55.0459
HP013	APOA2_HUMAN	Apolipoprotein A-II OS=Homo sapiens GN=APOA2 PE=1 SV=1	11.1679	6.26957	1	444.0 (M.score:444.0)	5	48
HP013	FETUA_HUMAN	Alpha-2-HS-glycoprotein OS=Homo sapiens GN=AHSG PE=1 SV=1	39.2997	5.42736	1	425.0 (M.score:425.0)	5	29.7003
HP013	KV313_HUMAN	Ig kappa chain V-III region HIC OS=Homo sapiens PE=1 SV=2	14.0801	6.18946	2	416.2 (M.score:416.2)	5	41.8605
HP013	ANT3_HUMAN	Antithrombin-III OS=Homo sapiens GN=SERPINC1 PE=1 SV=1	52.5689	6.32105	1	390.2 (M.score:390.2)	5	22.1983
HP013	FCN3_HUMAN	Ficolin-3 OS=Homo sapiens GN=FCN3 PE=1 SV=2	32.882	6.20217	1	381.6 (M.score:381.6)	5	29.7659
HP013	C1QA_HUMAN	Complement C1q subcomponent subunit A OS=Homo sapiens GN=C1QA PE=1 SV=2	26.0002	9.25773	1	356.1 (M.score:356.1)	5	24.4898
HP013	VTNC_HUMAN	Vitronectin OS=Homo sapiens GN=VTN PE=1 SV=1	54.2712	5.55116	1	342.2 (M.score:342.2)	5	14.2259
HP013	KV301_HUMAN	Ig kappa chain V-III region B6 OS=Homo sapiens PE=1 SV=1	11.5659	9.34318	1	321.6 (M.score:321.6)	5	37.963
HP013	CO9_HUMAN	Complement component C9 OS=Homo sapiens GN=C9 PE=1 SV=2	63.1327	5.42693	1	320.2 (M.score:320.2)	5	19.678
HP013	PSG1_HUMAN	Pregnancy-specific beta-1-glycoprotein 1 OS=Homo sapiens GN=PSG1 PE=1 SV=1	47.193	8.31715	2	314.7 (M.score:314.7)	5	29.5943
HP013	LAC7_HUMAN	Ig lambda-7 chain C region OS=Homo sapiens GN=IGLC7 PE=4 SV=2	11.2956	8.4905	1	314.3 (M.score:314.3)	5	55.6604
HP013	HV303_HUMAN	Ig heavy chain V-III region 23 OS=Homo sapiens GN=IGHV3-23 PE=1 SV=2	12.5742	8.48634	1	275.9 (M.score:275.9)	5	38.4615
HP013	HV307_HUMAN	Ig heavy chain V-III region CAM OS=Homo sapiens PE=1 SV=1	13.6321	9.65133	1	241.6 (M.score:241.6)	5	36.8852
HP013	SHBG_HUMAN	Sex hormone-binding globulin OS=Homo sapiens GN=SHBG PE=1 SV=2	43.7518	6.2246	1	220.9 (M.score:220.9)	5	29.602
HP013	KNG1_HUMAN	Kininogen-1 OS=Homo sapiens GN=KNG1 PE=1 SV=2	71.9122	6.33515	1	159.4 (M.score:159.4)	5	7.91925
HP013	FCN2_HUMAN	Ficolin-2 OS=Homo sapiens GN=FCN2 PE=1 SV=2	33.9795	6.31347	1	321.8 (M.score:321.8)	4	27.7955
HP013	MBL2_HUMAN	Mannose-binding protein C OS=Homo sapiens GN=MBL2 PE=1 SV=2	26.127	5.39297	1	193.0 (M.score:193.0)	4	38.3065
HP013	KV303_HUMAN	Ig kappa chain V-III region NG9 (Fragment) OS=Homo sapiens PE=2 SV=1	10.7223	6.30407	1	191.0 (M.score:191.0)	4	54
HP013	HV306_HUMAN	Ig heavy chain V-III region BUT OS=Homo sapiens PE=1 SV=1	12.3692	9.34361	1	179.5 (M.score:179.5)	4	35.6522
HP013	C4BPB_HUMAN	C4b-binding protein beta chain OS=Homo sapiens GN=C4BPB PE=1 SV=1	28.3384	5.05032	1	157.8 (M.score:157.8)	4	25
HP013	KV204_HUMAN	Ig kappa chain V-II region TEW OS=Homo sapiens PE=1 SV=1	12.2772	5.69268	4	292.6 (M.score:292.6)	3	38.9381
HP013	HV305_HUMAN	Ig heavy chain V-III region BRO OS=Homo sapiens PE=1 SV=1	13.2184	6.44228	2	250.7 (M.score:250.7)	3	25
HP013	KV402_HUMAN	Ig kappa chain V-IV region Len OS=Homo sapiens PE=1 SV=2	12.6322	7.91991	4	240.0 (M.score:240.0)	3	36.8421
HP013	A2AP_HUMAN	Alpha-2-antiplasmin OS=Homo sapiens GN=SERPINF2 PE=1 SV=3	54.5311	5.86945	1	198.8 (M.score:198.8)	3	15.0713
HP013	TTHY_HUMAN	Transthyretin OS=Homo sapiens GN=TTR PE=1 SV=1	15.877	5.49401	1	190.6 (M.score:190.6)	3	25.1701
HP013	CO6_HUMAN	Complement component C6 OS=Homo sapiens GN=C6 PE=1 SV=3	104.718	6.3892	1	179.6 (M.score:179.6)	3	6.53105
HP013	KLKB1_HUMAN	Plasma kallikrein OS=Homo sapiens GN=KLKB1 PE=1 SV=1	71.3228	8.60137	1	164.5 (M.score:164.5)	3	7.99373
HP013	APOH_HUMAN	Beta-2-glycoprotein 1 OS=Homo sapiens GN=APOH PE=1 SV=3	38.2727	8.34	1	156.2 (M.score:156.2)	3	17.3913
HP013	CO8A_HUMAN	Complement component C8 alpha chain OS=Homo sapiens GN=C8A PE=1 SV=2	65.121	6.0741	1	147.8 (M.score:147.8)	3	12.1575
HP013	A1AG1_HUMAN	Alpha-1-acid glycoprotein 1 OS=Homo sapiens GN=ORM1 PE=1 SV=1	23.4968	4.93357	1	145.9 (M.score:145.9)	3	18.9055
HP013	CO8B_HUMAN	Complement component C8 beta chain OS=Homo sapiens GN=C8B PE=1 SV=3	67.0035	8.49563	1	127.8 (M.score:127.8)	3	12.0135
HP013	A1AG2_HUMAN	Alpha-1-acid glycoprotein 2 OS=Homo sapiens GN=ORM2 PE=1 SV=2	23.5876	5.03365	1	123.1 (M.score:123.1)	3	31.3433
HP013	CHLE_HUMAN	Cholinesterase OS=Homo sapiens GN=BCHE PE=1 SV=1	68.3743	7.12032	1	106.0 (M.score:106.0)	3	14.2857
HP013	APOC3_HUMAN	Apolipoprotein C-III OS=Homo sapiens GN=APOC3 PE=1 SV=1	10.8455	5.22933	1	235.1 (M.score:235.1)	2	34.3434
HP013	HBB_HUMAN	Hemoglobin subunit beta OS=Homo sapiens GN=HBB PE=1 SV=2	15.9883	6.74456	5	233.5 (M.score:233.5)	2	21.7687
HP013	CO7_HUMAN	Complement component C7 OS=Homo sapiens GN=C7 PE=1 SV=2	93.4573	6.09429	1	194.3 (M.score:194.3)	2	5.69395
HP013	HV318_HUMAN	Ig heavy chain V-III region TUR OS=Homo sapiens PE=1 SV=1	12.4064	9.77876	4	177.8 (M.score:177.8)	2	26.7241
HP013	KV101_HUMAN	Ig kappa chain V-I region AG OS=Homo sapiens PE=1 SV=1	11.9849	5.6679	9	174.8 (M.score:174.8)	2	31.4815
HP013	LV302_HUMAN	Ig lambda chain V-III region LOI OS=Homo sapiens PE=1 SV=1	11.9278	4.94468	1	174.0 (M.score:174.0)	2	21.6216
HP013	KV121_HUMAN	Ig kappa chain V-I region Ni OS=Homo sapiens PE=1 SV=1	12.1902	5.24717	1	167.8 (M.score:167.8)	2	30.3571
HP013	HV209_HUMAN	Ig heavy chain V-II region ARH-77 OS=Homo sapiens PE=4 SV=1	16.2181	8.44852	2	159.6 (M.score:159.6)	2	17.1233
HP013	C1QC_HUMAN	Complement C1q subcomponent subunit C OS=Homo sapiens GN=C1QC PE=1 SV=3	25.7571	8.6143	1	158.2 (M.score:158.2)	2	11.0204
HP013	KV309_HUMAN	Ig kappa chain V-III region VG (Fragment) OS=Homo sapiens PE=1 SV=1	12.5673	4.85325	1	157.1 (M.score:157.1)	2	33.913
HP013	IC1_HUMAN	Plasma protease C1 inhibitor OS=Homo sapiens GN=SERPING1 PE=1 SV=2	55.1194	6.09109	1	152.9 (M.score:152.9)	2	5.8
HP013	KV110_HUMAN	Ig heavy chain V-I region 5 (Fragment) OS=Homo sapiens GN=IGKV1-5 PE=4 SV=2	12.7734	8.48634	2	152.8 (M.score:152.8)	2	24.7863
HP013	KV206_HUMAN	Ig kappa chain V-II region RPMI 6410 OS=Homo sapiens PE=4 SV=1	14.6974	9.33933	1	135.3 (M.score:135.3)	2	29.3233
HP013	LBP_HUMAN	Lipopolysaccharide-binding protein OS=Homo sapiens GN=LBP PE=1 SV=3	53.3499	6.23197	1	130.4 (M.score:130.4)	2	9.77131
HP013	HV302_HUMAN	Ig heavy chain V-III region WEA OS=Homo sapiens PE=1 SV=1	12.2471	8.70348	1	128.1 (M.score:128.1)	2	19.2982
HP013	PON1_HUMAN	Serum paraoxonase/arylesterase 1 OS=Homo sapiens GN=PON1 PE=1 SV=3	39.7062	5.08418	1	128.0 (M.score:128.0)	2	12.9577
HP013	HV308_HUMAN	Ig heavy chain V-III region GA OS=Homo sapiens PE=1 SV=1	13.0559	9.79691	1	125.2 (M.score:125.2)	2	24.5902
HP013	K22E_HUMAN	Keratin, type II cytoskeletal 2 epidermal OS=Homo sapiens GN=KRT2 PE=1 SV=2	65.3932	8.07351	1	119.5 (M.score:119.5)	2	3.75587
HP013	HV309_HUMAN	Ig heavy chain V-III region NIE OS=Homo sapiens PE=1 SV=1	13.2297	9.75333	1	114.1 (M.score:114.1)	2	28.5714
HP013	KV118_HUMAN	Ig kappa chain V-I region WEA OS=Homo sapiens PE=1 SV=1	11.8328	9.06771	1	107.6 (M.score:107.6)	2	31.4815
HP013	APOC2_HUMAN	Apolipoprotein C-II OS=Homo sapiens GN=APOC2 PE=1 SV=1	11.2768	4.64454	1	104.8 (M.score:104.8)	2	34.6535
HP013	CBPN_HUMAN	Carboxypeptidase N catalytic chain OS=Homo sapiens GN=CPN1 PE=1 SV=1	52.2533	6.85831	1	103.0 (M.score:103.0)	2	9.17031
HP013	THBG_HUMAN	Thyroxine-binding globulin OS=Homo sapiens GN=SERPINA7 PE=1 SV=2	46.2946	5.87148	1	103.0 (M.score:103.0)	2	7.71084
HP013	KV117_HUMAN	Ig kappa chain V-I region Scw OS=Homo sapiens PE=1 SV=1	11.7568	5.6679	1	101.8 (M.score:101.8)	2	27.7778
HP013	HV301_HUMAN	Ig heavy chain V-III region TRO OS=Homo sapiens PE=1 SV=1	13.376	9.74361	1	97.1 (M.score:97.1)	2	23.7705
HP013	HV320_HUMAN	Ig heavy chain V-III region GAL OS=Homo sapiens PE=1 SV=1	12.6685	8.69558	1	91.7 (M.score:91.7)	2	18.9655
HP013	SAMP_HUMAN	Serum amyloid P-component OS=Homo sapiens GN=APCS PE=1 SV=2	25.3711	6.0991	1	91.4 (M.score:91.4)	2	11.6592
HP013	PRG2_HUMAN	Bone marrow proteoglycan OS=Homo sapiens GN=PRG2 PE=1 SV=2	25.1893	6.31689	1	80.4 (M.score:80.4)	2	12.6126
HP013	TFR1_HUMAN	Transferrin receptor protein 1 OS=Homo sapiens GN=TFRC PE=1 SV=2	84.8179	6.18337	1	74.9 (M.score:74.9)	2	5.78947
HP013	HRG_HUMAN	Histidine-rich glycoprotein OS=Homo sapiens GN=HRG PE=1 SV=1	59.5409	7.09415	1	56.9 (M.score:56.9)	2	4.38095
HP013	AMPN_HUMAN	Aminopeptidase N OS=Homo sapiens GN=ANPEP PE=1 SV=4	109.471	5.30613	1	53.5 (M.score:53.5)	2	6.20476
HP016	A2MG_HUMAN	Alpha-2-macroglobulin OS=Homo sapiens GN=A2M PE=1 SV=3	163.188	6.02764	1	7417.8 (M.score:7417.8)	124	74.6269
HP016	APOB_HUMAN	Apolipoprotein B-100 OS=Homo sapiens GN=APOB PE=1 SV=2	515.283	6.58402	1	4427.4 (M.score:4427.4)	105	33.2238
HP016	CO3_HUMAN	Complement C3 OS=Homo sapiens GN=C3 PE=1 SV=2	187.03	6.01525	2	4577.5 (M.score:4577.5)	103	72.5797
HP016	FIBB_HUMAN	Fibrinogen beta chain OS=Homo sapiens GN=FGB PE=1 SV=2	55.8923	8.54476	1	3817.9 (M.score:3817.9)	75	77.1894
HP016	ALBU_HUMAN	Serum albumin OS=Homo sapiens GN=ALB PE=1 SV=2	69.3215	5.91698	1	3530.4 (M.score:3530.4)	65	78.6535
HP016	CO4B_HUMAN	Complement C4-B OS=Homo sapiens GN=C4B PE=1 SV=2	192.631	6.8926	1	2907.9 (M.score:2907.9)	64	51.3188
HP016	CO4A_HUMAN	Complement C4-A OS=Homo sapiens GN=C4A PE=1 SV=2	192.664	6.65505	1	2785.3 (M.score:2785.3)	61	48.5092
HP016	FINC_HUMAN	Fibronectin OS=Homo sapiens GN=FN1 PE=1 SV=4	262.46	5.4609	1	1948.0 (M.score:1948.0)	50	40.2347
HP016	FIBA_HUMAN	Fibrinogen alpha chain OS=Homo sapiens GN=FGA PE=1 SV=2	94.9144	5.69556	1	2472.5 (M.score:2472.5)	49	55.0808
HP016	TRFE_HUMAN	Serotransferrin OS=Homo sapiens GN=TF PE=1 SV=3	77.0136	6.81089	1	2124.1 (M.score:2124.1)	47	64.3266
HP016	IGHM_HUMAN	Ig mu chain C region OS=Homo sapiens GN=IGHM PE=1 SV=3	49.2755	6.3469	1	2240.1 (M.score:2240.1)	41	59.9558
HP016	PZP_HUMAN	Pregnancy zone protein OS=Homo sapiens GN=PZP PE=1 SV=4	163.76	5.96922	1	1843.7 (M.score:1843.7)	40	52.1592
HP016	FIBG_HUMAN	Fibrinogen gamma chain OS=Homo sapiens GN=FGG PE=1 SV=3	51.4789	5.36755	1	1941.3 (M.score:1941.3)	37	75.7174
HP016	CERU_HUMAN	Ceruloplasmin OS=Homo sapiens GN=CP PE=1 SV=1	122.128	5.43847	1	1348.2 (M.score:1348.2)	35	55.1174
HP016	MUCB_HUMAN	Ig mu heavy chain disease protein OS=Homo sapiens PE=1 SV=1	43.0303	5.12508	1	1476.3 (M.score:1476.3)	27	58.8235
HP016	K2C1_HUMAN	Keratin, type II cytoskeletal 1 OS=Homo sapiens GN=KRT1 PE=1 SV=6	65.999	8.15063	3	994.0 (M.score:994.0)	23	46.7391
HP016	LG3BP_HUMAN	Galectin-3-binding protein OS=Homo sapiens GN=LGALS3BP PE=1 SV=1	65.2893	5.11825	1	1122.6 (M.score:1122.6)	21	48.2051
HP016	IGHG1_HUMAN	Ig gamma-1 chain C region OS=Homo sapiens GN=IGHG1 PE=1 SV=1	36.0832	8.46209	1	1038.8 (M.score:1038.8)	21	83.9394
HP016	HPT_HUMAN	Haptoglobin OS=Homo sapiens GN=HP PE=1 SV=1	45.1766	6.12634	1	984.9 (M.score:984.9)	21	55.9113
HP016	C1R_HUMAN	Complement C1r subcomponent OS=Homo sapiens GN=C1R PE=1 SV=2	80.0668	5.82182	1	841.9 (M.score:841.9)	21	45.3901
HP016	VWF_HUMAN	von Willebrand factor OS=Homo sapiens GN=VWF PE=1 SV=4	309.058	5.28744	1	717.9 (M.score:717.9)	20	11.9801
HP016	K1C10_HUMAN	Keratin, type I cytoskeletal 10 OS=Homo sapiens GN=KRT10 PE=1 SV=6	58.7917	5.13427	15	735.3 (M.score:735.3)	19	45.5479
HP016	C1S_HUMAN	Complement C1s subcomponent OS=Homo sapiens GN=C1S PE=1 SV=1	76.6348	4.84951	1	747.8 (M.score:747.8)	17	39.0988
HP016	HPTR_HUMAN	Haptoglobin-related protein OS=Homo sapiens GN=HPR PE=2 SV=2	39.0047	6.63187	1	743.8 (M.score:743.8)	17	61.2069
HP016	CFAH_HUMAN	Complement factor H OS=Homo sapiens GN=CFH PE=1 SV=4	139.005	6.21264	2	556.6 (M.score:556.6)	17	28.4322
HP016	IGHA1_HUMAN	Ig alpha-1 chain C region OS=Homo sapiens GN=IGHA1 PE=1 SV=2	37.6306	6.07902	1	823.8 (M.score:823.8)	16	59.2068
HP016	IGHG3_HUMAN	Ig gamma-3 chain C region OS=Homo sapiens GN=IGHG3 PE=1 SV=2	41.2604	8.23031	1	632.8 (M.score:632.8)	16	62.8647
HP016	CD5L_HUMAN	CD5 antigen-like OS=Homo sapiens GN=CD5L PE=1 SV=1	38.0629	5.28252	1	693.2 (M.score:693.2)	15	69.1643
HP016	A1AT_HUMAN	Alpha-1-antitrypsin OS=Homo sapiens GN=SERPINA1 PE=1 SV=3	46.707	5.36712	1	692.1 (M.score:692.1)	15	35.1675
HP016	C4BPA_HUMAN	C4b-binding protein alpha chain OS=Homo sapiens GN=C4BPA PE=1 SV=2	66.9894	7.15108	1	546.8 (M.score:546.8)	15	34.0034
HP016	K1C9_HUMAN	Keratin, type I cytoskeletal 9 OS=Homo sapiens GN=KRT9 PE=1 SV=3	62.0268	5.13619	1	678.9 (M.score:678.9)	14	47.512
HP016	IGHG4_HUMAN	Ig gamma-4 chain C region OS=Homo sapiens GN=IGHG4 PE=1 SV=1	35.9179	7.17629	1	619.6 (M.score:619.6)	14	54.1284
HP016	APOA1_HUMAN	Apolipoprotein A-I OS=Homo sapiens GN=APOA1 PE=1 SV=1	30.7589	5.55553	1	531.1 (M.score:531.1)	14	46.4419
HP016	IGKC_HUMAN	Ig kappa chain C region OS=Homo sapiens GN=IGKC PE=1 SV=1	11.6017	5.58416	1	861.5 (M.score:861.5)	13	90.566
HP016	IGHA2_HUMAN	Ig alpha-2 chain C region OS=Homo sapiens GN=IGHA2 PE=1 SV=3	36.503	5.71362	1	579.1 (M.score:579.1)	12	50.8824
HP016	IGHG2_HUMAN	Ig gamma-2 chain C region OS=Homo sapiens GN=IGHG2 PE=1 SV=2	35.8778	7.661	1	542.4 (M.score:542.4)	12	64.1104
HP016	HEMO_HUMAN	Hemopexin OS=Homo sapiens GN=HPX PE=1 SV=2	51.6433	6.54728	1	439.4 (M.score:439.4)	12	44.5887
HP016	LAC2_HUMAN	Ig lambda-2 chain C regions OS=Homo sapiens GN=IGLC2 PE=1 SV=1	11.2865	6.90916	4	503.5 (M.score:503.5)	10	93.3962
HP016	IGLL5_HUMAN	Immunoglobulin lambda-like polypeptide 5 OS=Homo sapiens GN=IGLL5 PE=2 SV=2	23.0486	9.08074	2	426.7 (M.score:426.7)	9	42.0561
HP016	A1BG_HUMAN	Alpha-1B-glycoprotein OS=Homo sapiens GN=A1BG PE=1 SV=4	54.2195	5.56087	1	361.7 (M.score:361.7)	9	41.6162
HP016	K22E_HUMAN	Keratin, type II cytoskeletal 2 epidermal OS=Homo sapiens GN=KRT2 PE=1 SV=2	65.3932	8.07351	4	343.8 (M.score:343.8)	9	25.8216
HP016	ITIH2_HUMAN	Inter-alpha-trypsin inhibitor heavy chain H2 OS=Homo sapiens GN=ITIH2 PE=1 SV=2	106.397	6.39603	1	304.5 (M.score:304.5)	9	17.9704
HP016	CLUS_HUMAN	Clusterin OS=Homo sapiens GN=CLU PE=1 SV=1	52.461	5.88494	1	340.9 (M.score:340.9)	8	21.6036
HP016	ITIH1_HUMAN	Inter-alpha-trypsin inhibitor heavy chain H1 OS=Homo sapiens GN=ITIH1 PE=1 SV=3	101.326	6.30791	1	286.1 (M.score:286.1)	8	13.2821
HP016	ITIH4_HUMAN	Inter-alpha-trypsin inhibitor heavy chain H4 OS=Homo sapiens GN=ITIH4 PE=1 SV=4	103.293	6.51278	1	278.1 (M.score:278.1)	8	16.6667
HP016	CFAB_HUMAN	Complement factor B OS=Homo sapiens GN=CFB PE=1 SV=2	85.4785	6.66734	1	249.3 (M.score:249.3)	8	19.5026
HP016	VTNC_HUMAN	Vitronectin OS=Homo sapiens GN=VTN PE=1 SV=1	54.2712	5.55116	1	338.8 (M.score:338.8)	7	18.8285
HP016	IGJ_HUMAN	Immunoglobulin J chain OS=Homo sapiens GN=IGJ PE=1 SV=4	18.087	5.08941	1	334.7 (M.score:334.7)	7	51.5723
HP016	PIGR_HUMAN	Polymeric immunoglobulin receptor OS=Homo sapiens GN=PIGR PE=1 SV=4	83.2317	5.58523	1	266.4 (M.score:266.4)	7	16.2304
HP016	PLMN_HUMAN	Plasminogen OS=Homo sapiens GN=PLG PE=1 SV=2	90.5102	7.03584	1	266.2 (M.score:266.2)	7	17.7778
HP016	KNG1_HUMAN	Kininogen-1 OS=Homo sapiens GN=KNG1 PE=1 SV=2	71.9122	6.33515	1	261.0 (M.score:261.0)	7	15.2174
HP016	HV303_HUMAN	Ig heavy chain V-III region 23 OS=Homo sapiens GN=IGHV3-23 PE=1 SV=2	12.5742	8.48634	1	246.6 (M.score:246.6)	7	41.0256
HP016	VTDB_HUMAN	Vitamin D-binding protein OS=Homo sapiens GN=GC PE=1 SV=1	52.929	5.39809	1	228.1 (M.score:228.1)	7	29.9578
HP016	C1QB_HUMAN	Complement C1q subcomponent subunit B OS=Homo sapiens GN=C1QB PE=1 SV=3	26.7045	8.83123	1	305.4 (M.score:305.4)	6	22.5296
HP016	PON1_HUMAN	Serum paraoxonase/arylesterase 1 OS=Homo sapiens GN=PON1 PE=1 SV=3	39.7062	5.08418	1	252.5 (M.score:252.5)	6	28.4507
HP016	APOE_HUMAN	Apolipoprotein E OS=Homo sapiens GN=APOE PE=1 SV=1	36.1318	5.64558	1	237.9 (M.score:237.9)	6	28.3912
HP016	APOL1_HUMAN	Apolipoprotein L1 OS=Homo sapiens GN=APOL1 PE=1 SV=5	43.9469	5.59687	1	223.5 (M.score:223.5)	6	24.3719
HP016	APOH_HUMAN	Beta-2-glycoprotein 1 OS=Homo sapiens GN=APOH PE=1 SV=3	38.2727	8.34	1	221.2 (M.score:221.2)	6	33.0435
HP016	KV302_HUMAN	Ig kappa chain V-III region SIE OS=Homo sapiens PE=1 SV=1	11.7678	8.69558	4	339.6 (M.score:339.6)	5	66.055
HP016	AMPN_HUMAN	Aminopeptidase N OS=Homo sapiens GN=ANPEP PE=1 SV=4	109.471	5.30613	1	255.2 (M.score:255.2)	5	11.8925
HP016	HBB_HUMAN	Hemoglobin subunit beta OS=Homo sapiens GN=HBB PE=1 SV=2	15.9883	6.74456	5	242.1 (M.score:242.1)	5	34.6939
HP016	PROS_HUMAN	Vitamin K-dependent protein S OS=Homo sapiens GN=PROS1 PE=1 SV=1	75.0739	5.47895	1	210.8 (M.score:210.8)	5	13.3136
HP016	HV307_HUMAN	Ig heavy chain V-III region CAM OS=Homo sapiens PE=1 SV=1	13.6321	9.65133	2	203.4 (M.score:203.4)	5	21.3115
HP016	PAPP1_HUMAN	Pappalysin-1 OS=Homo sapiens GN=PAPPA PE=1 SV=3	180.856	5.75741	1	191.9 (M.score:191.9)	5	6.76091
HP016	C1QA_HUMAN	Complement C1q subcomponent subunit A OS=Homo sapiens GN=C1QA PE=1 SV=2	26.0002	9.25773	1	174.7 (M.score:174.7)	5	31.8367
HP016	KLKB1_HUMAN	Plasma kallikrein OS=Homo sapiens GN=KLKB1 PE=1 SV=1	71.3228	8.60137	1	171.3 (M.score:171.3)	5	12.3824
HP016	SHBG_HUMAN	Sex hormone-binding globulin OS=Homo sapiens GN=SHBG PE=1 SV=2	43.7518	6.2246	1	147.8 (M.score:147.8)	5	28.1095
HP016	FCGBP_HUMAN	IgGFc-binding protein OS=Homo sapiens GN=FCGBP PE=1 SV=3	571.639	5.14121	1	137.2 (M.score:137.2)	5	2.07216
HP016	KV304_HUMAN	Ig kappa chain V-III region Ti OS=Homo sapiens PE=1 SV=1	11.7809	8.71833	1	293.0 (M.score:293.0)	4	45.8716
HP016	KV312_HUMAN	Ig kappa chain V-III region HAH OS=Homo sapiens PE=2 SV=1	14.0641	7.74635	2	257.8 (M.score:257.8)	4	41.8605
HP016	ANGT_HUMAN	Angiotensinogen OS=Homo sapiens GN=AGT PE=1 SV=1	53.1205	5.86913	1	202.3 (M.score:202.3)	4	11.7526
HP016	AACT_HUMAN	Alpha-1-antichymotrypsin OS=Homo sapiens GN=SERPINA3 PE=1 SV=2	47.6205	5.32781	1	174.3 (M.score:174.3)	4	16.7849
HP016	FCN3_HUMAN	Ficolin-3 OS=Homo sapiens GN=FCN3 PE=1 SV=2	32.882	6.20217	1	172.6 (M.score:172.6)	4	20.0669
HP016	HV306_HUMAN	Ig heavy chain V-III region BUT OS=Homo sapiens PE=1 SV=1	12.3692	9.34361	2	165.8 (M.score:165.8)	4	35.6522
HP016	TFR1_HUMAN	Transferrin receptor protein 1 OS=Homo sapiens GN=TFRC PE=1 SV=2	84.8179	6.18337	1	153.0 (M.score:153.0)	4	8.02632
HP016	C1QC_HUMAN	Complement C1q subcomponent subunit C OS=Homo sapiens GN=C1QC PE=1 SV=3	25.7571	8.6143	1	148.4 (M.score:148.4)	4	17.9592
HP016	FETUA_HUMAN	Alpha-2-HS-glycoprotein OS=Homo sapiens GN=AHSG PE=1 SV=1	39.2997	5.42736	1	146.7 (M.score:146.7)	4	31.3351
HP016	THRB_HUMAN	Prothrombin OS=Homo sapiens GN=F2 PE=1 SV=2	69.9921	5.62988	1	146.6 (M.score:146.6)	4	13.0225
HP016	ACTB_HUMAN	Actin, cytoplasmic 1 OS=Homo sapiens GN=ACTB PE=1 SV=1	41.7097	5.29043	7	144.3 (M.score:144.3)	4	19.7333
HP016	CO9_HUMAN	Complement component C9 OS=Homo sapiens GN=C9 PE=1 SV=2	63.1327	5.42693	1	114.7 (M.score:114.7)	4	14.1324
HP016	A1AG1_HUMAN	Alpha-1-acid glycoprotein 1 OS=Homo sapiens GN=ORM1 PE=1 SV=1	23.4968	4.93357	2	113.4 (M.score:113.4)	4	23.3831
HP016	KV204_HUMAN	Ig kappa chain V-II region TEW OS=Homo sapiens PE=1 SV=1	12.2772	5.69268	4	180.4 (M.score:180.4)	3	38.9381
HP016	HV305_HUMAN	Ig heavy chain V-III region BRO OS=Homo sapiens PE=1 SV=1	13.2184	6.44228	2	171.1 (M.score:171.1)	3	25
HP016	KV118_HUMAN	Ig kappa chain V-I region WEA OS=Homo sapiens PE=1 SV=1	11.8328	9.06771	10	145.1 (M.score:145.1)	3	37.037
HP016	HRG_HUMAN	Histidine-rich glycoprotein OS=Homo sapiens GN=HRG PE=1 SV=1	59.5409	7.09415	1	137.1 (M.score:137.1)	3	8.7619
HP016	FBLN1_HUMAN	Fibulin-1 OS=Homo sapiens GN=FBLN1 PE=1 SV=4	77.1624	5.07221	1	131.5 (M.score:131.5)	3	10.0996
HP016	LBP_HUMAN	Lipopolysaccharide-binding protein OS=Homo sapiens GN=LBP PE=1 SV=3	53.3499	6.23197	1	129.1 (M.score:129.1)	3	7.06861
HP016	KV106_HUMAN	Ig kappa chain V-I region EU OS=Homo sapiens PE=1 SV=1	11.7808	8.62038	2	127.4 (M.score:127.4)	3	32.4074
HP016	CO5_HUMAN	Complement C5 OS=Homo sapiens GN=C5 PE=1 SV=4	188.186	6.107	1	114.3 (M.score:114.3)	3	5.2506
HP016	AFAM_HUMAN	Afamin OS=Homo sapiens GN=AFM PE=1 SV=1	69.024	5.64216	1	94.4 (M.score:94.4)	3	7.67947
HP016	K1C16_HUMAN	Keratin, type I cytoskeletal 16 OS=Homo sapiens GN=KRT16 PE=1 SV=4	51.2362	4.98473	5	85.3 (M.score:85.3)	3	5.28541
HP016	KV101_HUMAN	Ig kappa chain V-I region AG OS=Homo sapiens PE=1 SV=1	11.9849	5.6679	1	134.2 (M.score:134.2)	2	31.4815
HP016	APOA2_HUMAN	Apolipoprotein A-II OS=Homo sapiens GN=APOA2 PE=1 SV=1	11.1679	6.26957	1	113.2 (M.score:113.2)	2	25
HP016	LV302_HUMAN	Ig lambda chain V-III region LOI OS=Homo sapiens PE=1 SV=1	11.9278	4.94468	1	111.2 (M.score:111.2)	2	21.6216
HP016	KV402_HUMAN	Ig kappa chain V-IV region Len OS=Homo sapiens PE=1 SV=2	12.6322	7.91991	4	109.1 (M.score:109.1)	2	23.6842
HP016	CO7_HUMAN	Complement component C7 OS=Homo sapiens GN=C7 PE=1 SV=2	93.4573	6.09429	1	106.3 (M.score:106.3)	2	4.86358
HP016	KV303_HUMAN	Ig kappa chain V-III region NG9 (Fragment) OS=Homo sapiens PE=2 SV=1	10.7223	6.30407	1	102.9 (M.score:102.9)	2	31
HP016	HV304_HUMAN	Ig heavy chain V-III region TIL OS=Homo sapiens PE=1 SV=1	12.2833	9.23423	3	96.6 (M.score:96.6)	2	26.087
HP016	TTHY_HUMAN	Transthyretin OS=Homo sapiens GN=TTR PE=1 SV=1	15.877	5.49401	1	94.6 (M.score:94.6)	2	16.3265
HP016	PSG1_HUMAN	Pregnancy-specific beta-1-glycoprotein 1 OS=Homo sapiens GN=PSG1 PE=1 SV=1	47.193	8.31715	4	89.8 (M.score:89.8)	2	7.1599
HP016	MBL2_HUMAN	Mannose-binding protein C OS=Homo sapiens GN=MBL2 PE=1 SV=2	26.127	5.39297	1	89.3 (M.score:89.3)	2	24.5968
HP016	HBA_HUMAN	Hemoglobin subunit alpha OS=Homo sapiens GN=HBA1 PE=1 SV=2	15.2479	8.71694	1	88.1 (M.score:88.1)	2	16.9014
HP016	HV301_HUMAN	Ig heavy chain V-III region TRO OS=Homo sapiens PE=1 SV=1	13.376	9.74361	1	81.1 (M.score:81.1)	2	27.8689
HP016	KV206_HUMAN	Ig kappa chain V-II region RPMI 6410 OS=Homo sapiens PE=4 SV=1	14.6974	9.33933	1	80.5 (M.score:80.5)	2	15.0376
HP016	HV318_HUMAN	Ig heavy chain V-III region TUR OS=Homo sapiens PE=1 SV=1	12.4064	9.77876	2	80.4 (M.score:80.4)	2	26.7241
HP016	HV209_HUMAN	Ig heavy chain V-II region ARH-77 OS=Homo sapiens PE=4 SV=1	16.2181	8.44852	2	79.9 (M.score:79.9)	2	17.1233
HP016	MASP1_HUMAN	Mannan-binding lectin serine protease 1 OS=Homo sapiens GN=MASP1 PE=1 SV=3	79.1952	5.29128	1	78.5 (M.score:78.5)	2	5.86552
HP016	ANT3_HUMAN	Antithrombin-III OS=Homo sapiens GN=SERPINC1 PE=1 SV=1	52.5689	6.32105	1	77.9 (M.score:77.9)	2	8.62069
HP016	GELS_HUMAN	Gelsolin OS=Homo sapiens GN=GSN PE=1 SV=1	85.6442	5.89637	1	72.4 (M.score:72.4)	2	5.24297
HP016	C4BPB_HUMAN	C4b-binding protein beta chain OS=Homo sapiens GN=C4BPB PE=1 SV=1	28.3384	5.05032	1	71.9 (M.score:71.9)	2	12.3016
HP016	HV102_HUMAN	Ig heavy chain V-I region HG3 OS=Homo sapiens PE=3 SV=1	12.9373	9.0974	1	71.8 (M.score:71.8)	2	22.2222
HP016	APOC3_HUMAN	Apolipoprotein C-III OS=Homo sapiens GN=APOC3 PE=1 SV=1	10.8455	5.22933	1	68.7 (M.score:68.7)	2	19.1919
HP016	KV110_HUMAN	Ig heavy chain V-I region 5 (Fragment) OS=Homo sapiens GN=IGKV1-5 PE=4 SV=2	12.7734	8.48634	1	68.0 (M.score:68.0)	2	24.7863
HP016	ACTH_HUMAN	Actin, gamma-enteric smooth muscle OS=Homo sapiens GN=ACTG2 PE=1 SV=1	41.8498	5.30752	4	66.8 (M.score:66.8)	2	8.51064
HP016	APOC2_HUMAN	Apolipoprotein C-II OS=Homo sapiens GN=APOC2 PE=1 SV=1	11.2768	4.64454	1	63.8 (M.score:63.8)	2	34.6535
HP016	KV119_HUMAN	Ig kappa chain V-I region Wes OS=Homo sapiens PE=1 SV=1	11.6007	6.91183	1	62.4 (M.score:62.4)	2	22.2222
HP016	SAMP_HUMAN	Serum amyloid P-component OS=Homo sapiens GN=APCS PE=1 SV=2	25.3711	6.0991	1	62.3 (M.score:62.3)	2	12.5561
HP016	PSG4_HUMAN	Pregnancy-specific beta-1-glycoprotein 4 OS=Homo sapiens GN=PSG4 PE=2 SV=3	47.0832	9.34414	2	60.1 (M.score:60.1)	2	8.11456
HP016	KV309_HUMAN	Ig kappa chain V-III region VG (Fragment) OS=Homo sapiens PE=1 SV=1	12.5673	4.85325	1	60.1 (M.score:60.1)	2	33.913
HP016	LYSC_HUMAN	Lysozyme C OS=Homo sapiens GN=LYZ PE=1 SV=1	16.5263	9.38035	1	59.6 (M.score:59.6)	2	16.2162
HP016	APOD_HUMAN	Apolipoprotein D OS=Homo sapiens GN=APOD PE=1 SV=1	21.2618	5.05822	1	51.2 (M.score:51.2)	2	11.6402
PE019	A2MG_HUMAN	Alpha-2-macroglobulin OS=Homo sapiens GN=A2M PE=1 SV=3	163.188	6.02764	1	6561.0 (M.score:6561.0)	110	70.6242
PE019	CO3_HUMAN	Complement C3 OS=Homo sapiens GN=C3 PE=1 SV=2	187.03	6.01525	1	4020.3 (M.score:4020.3)	81	59.9519
PE019	ALBU_HUMAN	Serum albumin OS=Homo sapiens GN=ALB PE=1 SV=2	69.3215	5.91698	1	2608.1 (M.score:2608.1)	55	71.9212
PE019	FINC_HUMAN	Fibronectin OS=Homo sapiens GN=FN1 PE=1 SV=4	262.46	5.4609	1	2443.3 (M.score:2443.3)	54	44.8449
PE019	CO4B_HUMAN	Complement C4-B OS=Homo sapiens GN=C4B PE=1 SV=2	192.631	6.8926	1	2532.7 (M.score:2532.7)	52	45.6995
PE019	CO4A_HUMAN	Complement C4-A OS=Homo sapiens GN=C4A PE=1 SV=2	192.664	6.65505	1	2361.4 (M.score:2361.4)	49	44.6101
PE019	FIBB_HUMAN	Fibrinogen beta chain OS=Homo sapiens GN=FGB PE=1 SV=2	55.8923	8.54476	1	2211.8 (M.score:2211.8)	47	75.1527
PE019	APOB_HUMAN	Apolipoprotein B-100 OS=Homo sapiens GN=APOB PE=1 SV=2	515.283	6.58402	1	1705.3 (M.score:1705.3)	44	17.883
PE019	IGHM_HUMAN	Ig mu chain C region OS=Homo sapiens GN=IGHM PE=1 SV=3	49.2755	6.3469	1	1833.7 (M.score:1833.7)	34	59.292
PE019	PZP_HUMAN	Pregnancy zone protein OS=Homo sapiens GN=PZP PE=1 SV=4	163.76	5.96922	1	1313.4 (M.score:1313.4)	33	40.1484
PE019	CERU_HUMAN	Ceruloplasmin OS=Homo sapiens GN=CP PE=1 SV=1	122.128	5.43847	1	1092.3 (M.score:1092.3)	29	50.2347
PE019	K2C1_HUMAN	Keratin, type II cytoskeletal 1 OS=Homo sapiens GN=KRT1 PE=1 SV=6	65.999	8.15063	3	1081.0 (M.score:1081.0)	27	46.5839
PE019	TRFE_HUMAN	Serotransferrin OS=Homo sapiens GN=TF PE=1 SV=3	77.0136	6.81089	1	1151.7 (M.score:1151.7)	26	48.2808
PE019	FIBA_HUMAN	Fibrinogen alpha chain OS=Homo sapiens GN=FGA PE=1 SV=2	94.9144	5.69556	1	1318.7 (M.score:1318.7)	25	41.224
PE019	K1C9_HUMAN	Keratin, type I cytoskeletal 9 OS=Homo sapiens GN=KRT9 PE=1 SV=3	62.0268	5.13619	1	1127.0 (M.score:1127.0)	23	65.6501
PE019	MUCB_HUMAN	Ig mu heavy chain disease protein OS=Homo sapiens PE=1 SV=1	43.0303	5.12508	1	1186.3 (M.score:1186.3)	21	58.0563
PE019	FIBG_HUMAN	Fibrinogen gamma chain OS=Homo sapiens GN=FGG PE=1 SV=3	51.4789	5.36755	1	1084.8 (M.score:1084.8)	21	58.2781
PE019	K1C10_HUMAN	Keratin, type I cytoskeletal 10 OS=Homo sapiens GN=KRT10 PE=1 SV=6	58.7917	5.13427	2	937.9 (M.score:937.9)	21	45.0342
PE019	K22E_HUMAN	Keratin, type II cytoskeletal 2 epidermal OS=Homo sapiens GN=KRT2 PE=1 SV=2	65.3932	8.07351	4	648.7 (M.score:648.7)	16	43.5055
PE019	IGHG1_HUMAN	Ig gamma-1 chain C region OS=Homo sapiens GN=IGHG1 PE=1 SV=1	36.0832	8.46209	1	774.6 (M.score:774.6)	15	70.6061
PE019	C4BPA_HUMAN	C4b-binding protein alpha chain OS=Homo sapiens GN=C4BPA PE=1 SV=2	66.9894	7.15108	1	607.9 (M.score:607.9)	15	36.3484
PE019	IGHG2_HUMAN	Ig gamma-2 chain C region OS=Homo sapiens GN=IGHG2 PE=1 SV=2	35.8778	7.661	1	632.1 (M.score:632.1)	14	73.9264
PE019	C1R_HUMAN	Complement C1r subcomponent OS=Homo sapiens GN=C1R PE=1 SV=2	80.0668	5.82182	1	602.2 (M.score:602.2)	14	31.6312
PE019	VWF_HUMAN	von Willebrand factor OS=Homo sapiens GN=VWF PE=1 SV=4	309.058	5.28744	1	568.8 (M.score:568.8)	14	8.74511
PE019	ITIH4_HUMAN	Inter-alpha-trypsin inhibitor heavy chain H4 OS=Homo sapiens GN=ITIH4 PE=1 SV=4	103.293	6.51278	1	520.5 (M.score:520.5)	14	30.8602
PE019	A1AT_HUMAN	Alpha-1-antitrypsin OS=Homo sapiens GN=SERPINA1 PE=1 SV=3	46.707	5.36712	1	601.9 (M.score:601.9)	13	36.3636
PE019	IGKC_HUMAN	Ig kappa chain C region OS=Homo sapiens GN=IGKC PE=1 SV=1	11.6017	5.58416	1	724.5 (M.score:724.5)	12	90.566
PE019	CD5L_HUMAN	CD5 antigen-like OS=Homo sapiens GN=CD5L PE=1 SV=1	38.0629	5.28252	1	563.1 (M.score:563.1)	12	66.8588
PE019	C1S_HUMAN	Complement C1s subcomponent OS=Homo sapiens GN=C1S PE=1 SV=1	76.6348	4.84951	1	467.7 (M.score:467.7)	12	30.5233
PE019	LG3BP_HUMAN	Galectin-3-binding protein OS=Homo sapiens GN=LGALS3BP PE=1 SV=1	65.2893	5.11825	1	535.2 (M.score:535.2)	11	30.0855
PE019	HPTR_HUMAN	Haptoglobin-related protein OS=Homo sapiens GN=HPR PE=2 SV=2	39.0047	6.63187	1	514.7 (M.score:514.7)	11	48.5632
PE019	CFAH_HUMAN	Complement factor H OS=Homo sapiens GN=CFH PE=1 SV=4	139.005	6.21264	2	462.6 (M.score:462.6)	11	21.446
PE019	ITIH1_HUMAN	Inter-alpha-trypsin inhibitor heavy chain H1 OS=Homo sapiens GN=ITIH1 PE=1 SV=3	101.326	6.30791	1	462.1 (M.score:462.1)	11	23.0516
PE019	IGHA1_HUMAN	Ig alpha-1 chain C region OS=Homo sapiens GN=IGHA1 PE=1 SV=2	37.6306	6.07902	1	541.5 (M.score:541.5)	10	48.4419
PE019	IGHA2_HUMAN	Ig alpha-2 chain C region OS=Homo sapiens GN=IGHA2 PE=1 SV=3	36.503	5.71362	1	478.0 (M.score:478.0)	10	48.8235
PE019	A1BG_HUMAN	Alpha-1B-glycoprotein OS=Homo sapiens GN=A1BG PE=1 SV=4	54.2195	5.56087	1	472.7 (M.score:472.7)	10	38.3838
PE019	IGHG4_HUMAN	Ig gamma-4 chain C region OS=Homo sapiens GN=IGHG4 PE=1 SV=1	35.9179	7.17629	1	417.1 (M.score:417.1)	9	29.9694
PE019	ITIH2_HUMAN	Inter-alpha-trypsin inhibitor heavy chain H2 OS=Homo sapiens GN=ITIH2 PE=1 SV=2	106.397	6.39603	1	368.7 (M.score:368.7)	9	18.0761
PE019	LAC2_HUMAN	Ig lambda-2 chain C regions OS=Homo sapiens GN=IGLC2 PE=1 SV=1	11.2865	6.90916	4	357.9 (M.score:357.9)	8	93.3962
PE019	CO5_HUMAN	Complement C5 OS=Homo sapiens GN=C5 PE=1 SV=4	188.186	6.107	1	246.6 (M.score:246.6)	8	9.84487
PE019	HEMO_HUMAN	Hemopexin OS=Homo sapiens GN=HPX PE=1 SV=2	51.6433	6.54728	1	322.8 (M.score:322.8)	7	27.7056
PE019	PON1_HUMAN	Serum paraoxonase/arylesterase 1 OS=Homo sapiens GN=PON1 PE=1 SV=3	39.7062	5.08418	1	246.6 (M.score:246.6)	7	41.6901
PE019	IGLL5_HUMAN	Immunoglobulin lambda-like polypeptide 5 OS=Homo sapiens GN=IGLL5 PE=2 SV=2	23.0486	9.08074	2	310.4 (M.score:310.4)	6	38.3178
PE019	IGJ_HUMAN	Immunoglobulin J chain OS=Homo sapiens GN=IGJ PE=1 SV=4	18.087	5.08941	1	266.5 (M.score:266.5)	6	45.283
PE019	CLUS_HUMAN	Clusterin OS=Homo sapiens GN=CLU PE=1 SV=1	52.461	5.88494	1	252.9 (M.score:252.9)	6	20.7127
PE019	ACTB_HUMAN	Actin, cytoplasmic 1 OS=Homo sapiens GN=ACTB PE=1 SV=1	41.7097	5.29043	6	238.9 (M.score:238.9)	6	33.3333
PE019	C1QB_HUMAN	Complement C1q subcomponent subunit B OS=Homo sapiens GN=C1QB PE=1 SV=3	26.7045	8.83123	1	238.8 (M.score:238.8)	6	27.668
PE019	THRB_HUMAN	Prothrombin OS=Homo sapiens GN=F2 PE=1 SV=2	69.9921	5.62988	1	210.8 (M.score:210.8)	6	18.328
PE019	FCGBP_HUMAN	IgGFc-binding protein OS=Homo sapiens GN=FCGBP PE=1 SV=3	571.639	5.14121	1	193.7 (M.score:193.7)	6	2.20167
PE019	IGHG3_HUMAN	Ig gamma-3 chain C region OS=Homo sapiens GN=IGHG3 PE=1 SV=2	41.2604	8.23031	1	184.6 (M.score:184.6)	6	21.2202
PE019	PIGR_HUMAN	Polymeric immunoglobulin receptor OS=Homo sapiens GN=PIGR PE=1 SV=4	83.2317	5.58523	1	272.5 (M.score:272.5)	5	12.8272
PE019	APOA1_HUMAN	Apolipoprotein A-I OS=Homo sapiens GN=APOA1 PE=1 SV=1	30.7589	5.55553	1	242.6 (M.score:242.6)	5	24.3446
PE019	APOL1_HUMAN	Apolipoprotein L1 OS=Homo sapiens GN=APOL1 PE=1 SV=5	43.9469	5.59687	1	228.7 (M.score:228.7)	5	19.598
PE019	VTDB_HUMAN	Vitamin D-binding protein OS=Homo sapiens GN=GC PE=1 SV=1	52.929	5.39809	1	212.3 (M.score:212.3)	5	20.6751
PE019	HV303_HUMAN	Ig heavy chain V-III region 23 OS=Homo sapiens GN=IGHV3-23 PE=1 SV=2	12.5742	8.48634	1	200.9 (M.score:200.9)	5	22.2222
PE019	MBL2_HUMAN	Mannose-binding protein C OS=Homo sapiens GN=MBL2 PE=1 SV=2	26.127	5.39297	1	192.4 (M.score:192.4)	5	38.3065
PE019	PAPP1_HUMAN	Pappalysin-1 OS=Homo sapiens GN=PAPPA PE=1 SV=3	180.856	5.75741	1	191.8 (M.score:191.8)	5	6.39213
PE019	K2C6A_HUMAN	Keratin, type II cytoskeletal 6A OS=Homo sapiens GN=KRT6A PE=1 SV=3	60.0083	8.0906	5	186.4 (M.score:186.4)	5	12.0567
PE019	PLMN_HUMAN	Plasminogen OS=Homo sapiens GN=PLG PE=1 SV=2	90.5102	7.03584	1	184.5 (M.score:184.5)	5	16.7901
PE019	HV307_HUMAN	Ig heavy chain V-III region CAM OS=Homo sapiens PE=1 SV=1	13.6321	9.65133	1	172.7 (M.score:172.7)	5	36.8852
PE019	ANGT_HUMAN	Angiotensinogen OS=Homo sapiens GN=AGT PE=1 SV=1	53.1205	5.86913	1	170.2 (M.score:170.2)	5	16.2887
PE019	HRG_HUMAN	Histidine-rich glycoprotein OS=Homo sapiens GN=HRG PE=1 SV=1	59.5409	7.09415	1	164.9 (M.score:164.9)	5	13.1429
PE019	MASP1_HUMAN	Mannan-binding lectin serine protease 1 OS=Homo sapiens GN=MASP1 PE=1 SV=3	79.1952	5.29128	1	162.8 (M.score:162.8)	5	13.5908
PE019	KV302_HUMAN	Ig kappa chain V-III region SIE OS=Homo sapiens PE=1 SV=1	11.7678	8.69558	4	317.0 (M.score:317.0)	4	57.7982
PE019	HPT_HUMAN	Haptoglobin OS=Homo sapiens GN=HP PE=1 SV=1	45.1766	6.12634	1	181.0 (M.score:181.0)	4	19.4581
PE019	FCN3_HUMAN	Ficolin-3 OS=Homo sapiens GN=FCN3 PE=1 SV=2	32.882	6.20217	1	176.2 (M.score:176.2)	4	29.7659
PE019	APOH_HUMAN	Beta-2-glycoprotein 1 OS=Homo sapiens GN=APOH PE=1 SV=3	38.2727	8.34	1	165.9 (M.score:165.9)	4	20.2899
PE019	FETUA_HUMAN	Alpha-2-HS-glycoprotein OS=Homo sapiens GN=AHSG PE=1 SV=1	39.2997	5.42736	1	159.2 (M.score:159.2)	4	31.3351
PE019	AACT_HUMAN	Alpha-1-antichymotrypsin OS=Homo sapiens GN=SERPINA3 PE=1 SV=2	47.6205	5.32781	1	154.0 (M.score:154.0)	4	12.2931
PE019	VTNC_HUMAN	Vitronectin OS=Homo sapiens GN=VTN PE=1 SV=1	54.2712	5.55116	1	142.2 (M.score:142.2)	4	10.251
PE019	ANT3_HUMAN	Antithrombin-III OS=Homo sapiens GN=SERPINC1 PE=1 SV=1	52.5689	6.32105	1	139.1 (M.score:139.1)	4	18.1034
PE019	KNG1_HUMAN	Kininogen-1 OS=Homo sapiens GN=KNG1 PE=1 SV=2	71.9122	6.33515	1	139.0 (M.score:139.0)	4	11.646
PE019	ITA2B_HUMAN	Integrin alpha-IIb OS=Homo sapiens GN=ITGA2B PE=1 SV=3	113.306	5.20028	1	133.4 (M.score:133.4)	4	8.56593
PE019	HV306_HUMAN	Ig heavy chain V-III region BUT OS=Homo sapiens PE=1 SV=1	12.3692	9.34361	1	128.8 (M.score:128.8)	4	35.6522
PE019	APOC2_HUMAN	Apolipoprotein C-II OS=Homo sapiens GN=APOC2 PE=1 SV=1	11.2768	4.64454	1	124.1 (M.score:124.1)	4	34.6535
PE019	PRG4_HUMAN	Proteoglycan 4 OS=Homo sapiens GN=PRG4 PE=1 SV=2	150.984	9.53053	1	123.9 (M.score:123.9)	4	3.63248
PE019	C1QC_HUMAN	Complement C1q subcomponent subunit C OS=Homo sapiens GN=C1QC PE=1 SV=3	25.7571	8.6143	1	121.5 (M.score:121.5)	4	17.9592
PE019	KV301_HUMAN	Ig kappa chain V-III region B6 OS=Homo sapiens PE=1 SV=1	11.5659	9.34318	1	194.7 (M.score:194.7)	3	31.4815
PE019	KV312_HUMAN	Ig kappa chain V-III region HAH OS=Homo sapiens PE=2 SV=1	14.0641	7.74635	2	191.9 (M.score:191.9)	3	34.8837
PE019	PROS_HUMAN	Vitamin K-dependent protein S OS=Homo sapiens GN=PROS1 PE=1 SV=1	75.0739	5.47895	1	186.8 (M.score:186.8)	3	11.0947
PE019	APOC3_HUMAN	Apolipoprotein C-III OS=Homo sapiens GN=APOC3 PE=1 SV=1	10.8455	5.22933	1	180.6 (M.score:180.6)	3	37.3737
PE019	KV105_HUMAN	Ig kappa chain V-I region DEE OS=Homo sapiens PE=1 SV=1	11.6528	9.42959	10	166.5 (M.score:166.5)	3	22.2222
PE019	FCN2_HUMAN	Ficolin-2 OS=Homo sapiens GN=FCN2 PE=1 SV=2	33.9795	6.31347	1	153.0 (M.score:153.0)	3	16.2939
PE019	K1C16_HUMAN	Keratin, type I cytoskeletal 16 OS=Homo sapiens GN=KRT16 PE=1 SV=4	51.2362	4.98473	5	151.5 (M.score:151.5)	3	8.66808
PE019	TTHY_HUMAN	Transthyretin OS=Homo sapiens GN=TTR PE=1 SV=1	15.877	5.49401	1	141.5 (M.score:141.5)	3	31.9728
PE019	C1QA_HUMAN	Complement C1q subcomponent subunit A OS=Homo sapiens GN=C1QA PE=1 SV=2	26.0002	9.25773	1	137.4 (M.score:137.4)	3	20.4082
PE019	KV402_HUMAN	Ig kappa chain V-IV region Len OS=Homo sapiens PE=1 SV=2	12.6322	7.91991	4	133.1 (M.score:133.1)	3	36.8421
PE019	CBPN_HUMAN	Carboxypeptidase N catalytic chain OS=Homo sapiens GN=CPN1 PE=1 SV=1	52.2533	6.85831	1	125.6 (M.score:125.6)	3	17.2489
PE019	CFAB_HUMAN	Complement factor B OS=Homo sapiens GN=CFB PE=1 SV=2	85.4785	6.66734	1	120.0 (M.score:120.0)	3	7.32984
PE019	OLFM4_HUMAN	Olfactomedin-4 OS=Homo sapiens GN=OLFM4 PE=1 SV=1	57.2438	5.49967	1	117.6 (M.score:117.6)	3	12.549
PE019	CO8B_HUMAN	Complement component C8 beta chain OS=Homo sapiens GN=C8B PE=1 SV=3	67.0035	8.49563	1	116.1 (M.score:116.1)	3	14.044
PE019	KV206_HUMAN	Ig kappa chain V-II region RPMI 6410 OS=Homo sapiens PE=4 SV=1	14.6974	9.33933	1	112.5 (M.score:112.5)	3	34.5865
PE019	AFAM_HUMAN	Afamin OS=Homo sapiens GN=AFM PE=1 SV=1	69.024	5.64216	1	109.3 (M.score:109.3)	3	10.1836
PE019	KV204_HUMAN	Ig kappa chain V-II region TEW OS=Homo sapiens PE=1 SV=1	12.2772	5.69268	4	98.0 (M.score:98.0)	3	38.9381
PE019	LBP_HUMAN	Lipopolysaccharide-binding protein OS=Homo sapiens GN=LBP PE=1 SV=3	53.3499	6.23197	1	84.0 (M.score:84.0)	3	7.06861
PE019	A1AG1_HUMAN	Alpha-1-acid glycoprotein 1 OS=Homo sapiens GN=ORM1 PE=1 SV=1	23.4968	4.93357	1	75.5 (M.score:75.5)	3	18.9055
PE019	KV303_HUMAN	Ig kappa chain V-III region NG9 (Fragment) OS=Homo sapiens PE=2 SV=1	10.7223	6.30407	1	70.7 (M.score:70.7)	3	47
PE019	APOE_HUMAN	Apolipoprotein E OS=Homo sapiens GN=APOE PE=1 SV=1	36.1318	5.64558	1	123.6 (M.score:123.6)	2	12.9338
PE019	HV301_HUMAN	Ig heavy chain V-III region TRO OS=Homo sapiens PE=1 SV=1	13.376	9.74361	1	115.4 (M.score:115.4)	2	27.8689
PE019	HV305_HUMAN	Ig heavy chain V-III region BRO OS=Homo sapiens PE=1 SV=1	13.2184	6.44228	2	98.4 (M.score:98.4)	2	25
PE019	K1C14_HUMAN	Keratin, type I cytoskeletal 14 OS=Homo sapiens GN=KRT14 PE=1 SV=4	51.5294	5.0877	1	94.6 (M.score:94.6)	2	8.68644
PE019	A2AP_HUMAN	Alpha-2-antiplasmin OS=Homo sapiens GN=SERPINF2 PE=1 SV=3	54.5311	5.86945	1	91.2 (M.score:91.2)	2	8.75764
PE019	FA5_HUMAN	Coagulation factor V OS=Homo sapiens GN=F5 PE=1 SV=4	251.546	5.67837	1	88.8 (M.score:88.8)	2	1.7536
PE019	KV106_HUMAN	Ig kappa chain V-I region EU OS=Homo sapiens PE=1 SV=1	11.7808	8.62038	1	86.2 (M.score:86.2)	2	22.2222
PE019	HBB_HUMAN	Hemoglobin subunit beta OS=Homo sapiens GN=HBB PE=1 SV=2	15.9883	6.74456	5	77.0 (M.score:77.0)	2	19.7279
PE019	HV318_HUMAN	Ig heavy chain V-III region TUR OS=Homo sapiens PE=1 SV=1	12.4064	9.77876	5	70.9 (M.score:70.9)	2	26.7241
PE019	C4BPB_HUMAN	C4b-binding protein beta chain OS=Homo sapiens GN=C4BPB PE=1 SV=1	28.3384	5.05032	1	67.4 (M.score:67.4)	2	11.1111
PE019	RET4_HUMAN	Retinol-binding protein 4 OS=Homo sapiens GN=RBP4 PE=1 SV=3	22.9953	5.76211	1	64.4 (M.score:64.4)	2	19.9005
PE019	KV309_HUMAN	Ig kappa chain V-III region VG (Fragment) OS=Homo sapiens PE=1 SV=1	12.5673	4.85325	1	55.2 (M.score:55.2)	2	33.913
PE019	ITIH3_HUMAN	Inter-alpha-trypsin inhibitor heavy chain H3 OS=Homo sapiens GN=ITIH3 PE=1 SV=2	99.7865	5.49284	1	54.8 (M.score:54.8)	2	5.50562
PE019	AMBP_HUMAN	Protein AMBP OS=Homo sapiens GN=AMBP PE=1 SV=1	38.974	5.94614	1	54.4 (M.score:54.4)	2	13.6364
PE019	A1AG2_HUMAN	Alpha-1-acid glycoprotein 2 OS=Homo sapiens GN=ORM2 PE=1 SV=2	23.5876	5.03365	1	54.4 (M.score:54.4)	2	17.9104
PE019	APOA2_HUMAN	Apolipoprotein A-II OS=Homo sapiens GN=APOA2 PE=1 SV=1	11.1679	6.26957	1	52.8 (M.score:52.8)	2	25
PE019	SDCB1_HUMAN	Syntenin-1 OS=Homo sapiens GN=SDCBP PE=1 SV=1	32.4239	7.05762	1	50.2 (M.score:50.2)	2	19.1275
PE019	PHLD_HUMAN	Phosphatidylinositol-glycan-specific phospholipase D OS=Homo sapiens GN=GPLD1 PE=1 SV=3	92.278	5.90673	1	49.5 (M.score:49.5)	2	5
PE019	SAMP_HUMAN	Serum amyloid P-component OS=Homo sapiens GN=APCS PE=1 SV=2	25.3711	6.0991	1	49.4 (M.score:49.4)	2	11.6592
PE012	APOB_HUMAN	Apolipoprotein B-100 OS=Homo sapiens GN=APOB PE=1 SV=2	515.283	6.58402	1	5013.8 (M.score:5013.8)	154	35.7221
PE012	CO3_HUMAN	Complement C3 OS=Homo sapiens GN=C3 PE=1 SV=2	187.03	6.01525	2	2558.1 (M.score:2558.1)	78	48.9477
PE012	A2MG_HUMAN	Alpha-2-macroglobulin OS=Homo sapiens GN=A2M PE=1 SV=3	163.188	6.02764	1	2579.3 (M.score:2579.3)	77	57.0556
PE012	ALBU_HUMAN	Serum albumin OS=Homo sapiens GN=ALB PE=1 SV=2	69.3215	5.91698	1	2301.6 (M.score:2301.6)	68	77.3399
PE012	FINC_HUMAN	Fibronectin OS=Homo sapiens GN=FN1 PE=1 SV=4	262.46	5.4609	1	1783.1 (M.score:1783.1)	53	29.1702
PE012	CO4B_HUMAN	Complement C4-B OS=Homo sapiens GN=C4B PE=1 SV=2	192.631	6.8926	1	1701.2 (M.score:1701.2)	52	38.4748
PE012	CO4A_HUMAN	Complement C4-A OS=Homo sapiens GN=C4A PE=1 SV=2	192.664	6.65505	1	1645.4 (M.score:1645.4)	50	37.7294
PE012	FIBA_HUMAN	Fibrinogen alpha chain OS=Homo sapiens GN=FGA PE=1 SV=2	94.9144	5.69556	1	1606.7 (M.score:1606.7)	49	45.1501
PE012	TRFE_HUMAN	Serotransferrin OS=Homo sapiens GN=TF PE=1 SV=3	77.0136	6.81089	1	1579.9 (M.score:1579.9)	47	58.4527
PE012	FIBB_HUMAN	Fibrinogen beta chain OS=Homo sapiens GN=FGB PE=1 SV=2	55.8923	8.54476	1	1648.9 (M.score:1648.9)	46	72.5051
PE012	K2C1_HUMAN	Keratin, type II cytoskeletal 1 OS=Homo sapiens GN=KRT1 PE=1 SV=6	65.999	8.15063	1	1456.7 (M.score:1456.7)	40	55.4348
PE012	K1C10_HUMAN	Keratin, type I cytoskeletal 10 OS=Homo sapiens GN=KRT10 PE=1 SV=6	58.7917	5.13427	15	1226.3 (M.score:1226.3)	37	50
PE012	K1C9_HUMAN	Keratin, type I cytoskeletal 9 OS=Homo sapiens GN=KRT9 PE=1 SV=3	62.0268	5.13619	1	1224.2 (M.score:1224.2)	36	71.1075
PE012	K22E_HUMAN	Keratin, type II cytoskeletal 2 epidermal OS=Homo sapiens GN=KRT2 PE=1 SV=2	65.3932	8.07351	13	1071.2 (M.score:1071.2)	34	59.9374
PE012	CERU_HUMAN	Ceruloplasmin OS=Homo sapiens GN=CP PE=1 SV=1	122.128	5.43847	1	1032.2 (M.score:1032.2)	32	40.5634
PE012	IGHM_HUMAN	Ig mu chain C region OS=Homo sapiens GN=IGHM PE=1 SV=3	49.2755	6.3469	1	1016.5 (M.score:1016.5)	30	52.2124
PE012	FIBG_HUMAN	Fibrinogen gamma chain OS=Homo sapiens GN=FGG PE=1 SV=3	51.4789	5.36755	1	883.2 (M.score:883.2)	25	55.4084
PE012	A1AT_HUMAN	Alpha-1-antitrypsin OS=Homo sapiens GN=SERPINA1 PE=1 SV=3	46.707	5.36712	1	845.1 (M.score:845.1)	25	50.2392
PE012	K1C14_HUMAN	Keratin, type I cytoskeletal 14 OS=Homo sapiens GN=KRT14 PE=1 SV=4	51.5294	5.0877	6	744.7 (M.score:744.7)	22	43.8559
PE012	CFAH_HUMAN	Complement factor H OS=Homo sapiens GN=CFH PE=1 SV=4	139.005	6.21264	2	734.0 (M.score:734.0)	21	25.1828
PE012	IGHG1_HUMAN	Ig gamma-1 chain C region OS=Homo sapiens GN=IGHG1 PE=1 SV=1	36.0832	8.46209	1	723.0 (M.score:723.0)	20	64.2424
PE012	K1C16_HUMAN	Keratin, type I cytoskeletal 16 OS=Homo sapiens GN=KRT16 PE=1 SV=4	51.2362	4.98473	1	633.5 (M.score:633.5)	20	40.1691
PE012	MUCB_HUMAN	Ig mu heavy chain disease protein OS=Homo sapiens PE=1 SV=1	43.0303	5.12508	1	586.4 (M.score:586.4)	18	49.6164
PE012	PLMN_HUMAN	Plasminogen OS=Homo sapiens GN=PLG PE=1 SV=2	90.5102	7.03584	2	503.0 (M.score:503.0)	17	29.5062
PE012	K2C6A_HUMAN	Keratin, type II cytoskeletal 6A OS=Homo sapiens GN=KRT6A PE=1 SV=3	60.0083	8.0906	3	537.7 (M.score:537.7)	16	28.9007
PE012	IGHG2_HUMAN	Ig gamma-2 chain C region OS=Homo sapiens GN=IGHG2 PE=1 SV=2	35.8778	7.661	1	524.6 (M.score:524.6)	16	47.2393
PE012	VTDB_HUMAN	Vitamin D-binding protein OS=Homo sapiens GN=GC PE=1 SV=1	52.929	5.39809	1	508.9 (M.score:508.9)	16	45.5696
PE012	K2C6C_HUMAN	Keratin, type II cytoskeletal 6C OS=Homo sapiens GN=KRT6C PE=1 SV=3	59.9883	8.0906	2	522.0 (M.score:522.0)	15	27.1277
PE012	IGHG3_HUMAN	Ig gamma-3 chain C region OS=Homo sapiens GN=IGHG3 PE=1 SV=2	41.2604	8.23031	1	511.5 (M.score:511.5)	15	48.0106
PE012	C4BPA_HUMAN	C4b-binding protein alpha chain OS=Homo sapiens GN=C4BPA PE=1 SV=2	66.9894	7.15108	1	469.4 (M.score:469.4)	15	33.6683
PE012	KNG1_HUMAN	Kininogen-1 OS=Homo sapiens GN=KNG1 PE=1 SV=2	71.9122	6.33515	1	456.6 (M.score:456.6)	15	25.3106
PE012	K2C5_HUMAN	Keratin, type II cytoskeletal 5 OS=Homo sapiens GN=KRT5 PE=1 SV=3	62.34	7.58356	1	475.4 (M.score:475.4)	14	23.5593
PE012	IGHA1_HUMAN	Ig alpha-1 chain C region OS=Homo sapiens GN=IGHA1 PE=1 SV=2	37.6306	6.07902	1	471.5 (M.score:471.5)	14	43.9093
PE012	LG3BP_HUMAN	Galectin-3-binding protein OS=Homo sapiens GN=LGALS3BP PE=1 SV=1	65.2893	5.11825	1	470.1 (M.score:470.1)	14	32.8205
PE012	C1S_HUMAN	Complement C1s subcomponent OS=Homo sapiens GN=C1S PE=1 SV=1	76.6348	4.84951	1	456.4 (M.score:456.4)	14	25.1453
PE012	PZP_HUMAN	Pregnancy zone protein OS=Homo sapiens GN=PZP PE=1 SV=4	163.76	5.96922	1	432.3 (M.score:432.3)	14	13.2254
PE012	C1R_HUMAN	Complement C1r subcomponent OS=Homo sapiens GN=C1R PE=1 SV=2	80.0668	5.82182	1	430.6 (M.score:430.6)	14	27.234
PE012	VTNC_HUMAN	Vitronectin OS=Homo sapiens GN=VTN PE=1 SV=1	54.2712	5.55116	1	426.3 (M.score:426.3)	14	30.5439
PE012	IGHG4_HUMAN	Ig gamma-4 chain C region OS=Homo sapiens GN=IGHG4 PE=1 SV=1	35.9179	7.17629	1	482.8 (M.score:482.8)	13	49.5413
PE012	CD5L_HUMAN	CD5 antigen-like OS=Homo sapiens GN=CD5L PE=1 SV=1	38.0629	5.28252	1	445.7 (M.score:445.7)	13	64.2651
PE012	APOA1_HUMAN	Apolipoprotein A-I OS=Homo sapiens GN=APOA1 PE=1 SV=1	30.7589	5.55553	1	435.5 (M.score:435.5)	13	40.824
PE012	APOE_HUMAN	Apolipoprotein E OS=Homo sapiens GN=APOE PE=1 SV=1	36.1318	5.64558	1	424.0 (M.score:424.0)	13	40.3785
PE012	ITIH4_HUMAN	Inter-alpha-trypsin inhibitor heavy chain H4 OS=Homo sapiens GN=ITIH4 PE=1 SV=4	103.293	6.51278	1	405.8 (M.score:405.8)	12	17.0968
PE012	CFAB_HUMAN	Complement factor B OS=Homo sapiens GN=CFB PE=1 SV=2	85.4785	6.66734	1	384.1 (M.score:384.1)	12	20.9424
PE012	HEMO_HUMAN	Hemopexin OS=Homo sapiens GN=HPX PE=1 SV=2	51.6433	6.54728	1	388.2 (M.score:388.2)	11	31.3853
PE012	IGHA2_HUMAN	Ig alpha-2 chain C region OS=Homo sapiens GN=IGHA2 PE=1 SV=3	36.503	5.71362	1	376.8 (M.score:376.8)	11	40
PE012	A1BG_HUMAN	Alpha-1B-glycoprotein OS=Homo sapiens GN=A1BG PE=1 SV=4	54.2195	5.56087	1	353.5 (M.score:353.5)	11	31.9192
PE012	ITIH2_HUMAN	Inter-alpha-trypsin inhibitor heavy chain H2 OS=Homo sapiens GN=ITIH2 PE=1 SV=2	106.397	6.39603	1	307.0 (M.score:307.0)	11	19.2389
PE012	THRB_HUMAN	Prothrombin OS=Homo sapiens GN=F2 PE=1 SV=2	69.9921	5.62988	1	329.3 (M.score:329.3)	10	25.5627
PE012	AMBP_HUMAN	Protein AMBP OS=Homo sapiens GN=AMBP PE=1 SV=1	38.974	5.94614	1	296.8 (M.score:296.8)	10	29.2614
PE012	APOA_HUMAN	Apolipoprotein(a) OS=Homo sapiens GN=LPA PE=1 SV=1	500.995	5.57829	1	284.7 (M.score:284.7)	9	2.15479
PE012	ITIH1_HUMAN	Inter-alpha-trypsin inhibitor heavy chain H1 OS=Homo sapiens GN=ITIH1 PE=1 SV=3	101.326	6.30791	1	264.6 (M.score:264.6)	9	15.9166
PE012	HORN_HUMAN	Hornerin OS=Homo sapiens GN=HRNR PE=1 SV=2	282.228	10.0487	1	264.1 (M.score:264.1)	9	6.66667
PE012	IGKC_HUMAN	Ig kappa chain C region OS=Homo sapiens GN=IGKC PE=1 SV=1	11.6017	5.58416	1	311.5 (M.score:311.5)	8	80.1887
PE012	CLUS_HUMAN	Clusterin OS=Homo sapiens GN=CLU PE=1 SV=1	52.461	5.88494	1	310.0 (M.score:310.0)	8	21.1581
PE012	K1C17_HUMAN	Keratin, type I cytoskeletal 17 OS=Homo sapiens GN=KRT17 PE=1 SV=2	48.076	4.9716	2	292.7 (M.score:292.7)	8	14.3519
PE012	APOH_HUMAN	Beta-2-glycoprotein 1 OS=Homo sapiens GN=APOH PE=1 SV=3	38.2727	8.34	1	268.4 (M.score:268.4)	8	28.4058
PE012	LYSC_HUMAN	Lysozyme C OS=Homo sapiens GN=LYZ PE=1 SV=1	16.5263	9.38035	1	259.2 (M.score:259.2)	8	50
PE012	AFAM_HUMAN	Afamin OS=Homo sapiens GN=AFM PE=1 SV=1	69.024	5.64216	1	254.9 (M.score:254.9)	8	15.192
PE012	ACTB_HUMAN	Actin, cytoplasmic 1 OS=Homo sapiens GN=ACTB PE=1 SV=1	41.7097	5.29043	12	253.6 (M.score:253.6)	8	31.4667
PE012	AACT_HUMAN	Alpha-1-antichymotrypsin OS=Homo sapiens GN=SERPINA3 PE=1 SV=2	47.6205	5.32781	1	246.1 (M.score:246.1)	8	16.3121
PE012	HPTR_HUMAN	Haptoglobin-related protein OS=Homo sapiens GN=HPR PE=2 SV=2	39.0047	6.63187	1	282.6 (M.score:282.6)	7	32.7586
PE012	APOD_HUMAN	Apolipoprotein D OS=Homo sapiens GN=APOD PE=1 SV=1	21.2618	5.05822	1	235.3 (M.score:235.3)	7	33.3333
PE012	C1QB_HUMAN	Complement C1q subcomponent subunit B OS=Homo sapiens GN=C1QB PE=1 SV=3	26.7045	8.83123	1	210.1 (M.score:210.1)	7	25.2964
PE012	VWF_HUMAN	von Willebrand factor OS=Homo sapiens GN=VWF PE=1 SV=4	309.058	5.28744	1	198.5 (M.score:198.5)	7	4.19481
PE012	ANT3_HUMAN	Antithrombin-III OS=Homo sapiens GN=SERPINC1 PE=1 SV=1	52.5689	6.32105	1	197.3 (M.score:197.3)	7	17.8879
PE012	FETUA_HUMAN	Alpha-2-HS-glycoprotein OS=Homo sapiens GN=AHSG PE=1 SV=1	39.2997	5.42736	1	191.1 (M.score:191.1)	7	23.1608
PE012	HPT_HUMAN	Haptoglobin OS=Homo sapiens GN=HP PE=1 SV=1	45.1766	6.12634	1	225.7 (M.score:225.7)	6	21.4286
PE012	PAPP1_HUMAN	Pappalysin-1 OS=Homo sapiens GN=PAPPA PE=1 SV=3	180.856	5.75741	1	199.4 (M.score:199.4)	6	6.33067
PE012	CO5_HUMAN	Complement C5 OS=Homo sapiens GN=C5 PE=1 SV=4	188.186	6.107	1	195.0 (M.score:195.0)	5	4.95227
PE012	FA5_HUMAN	Coagulation factor V OS=Homo sapiens GN=F5 PE=1 SV=4	251.546	5.67837	1	186.9 (M.score:186.9)	5	3.55216
PE012	LAC3_HUMAN	Ig lambda-3 chain C regions OS=Homo sapiens GN=IGLC3 PE=1 SV=1	11.2305	6.9083	4	177.9 (M.score:177.9)	5	63.2075
PE012	HBB_HUMAN	Hemoglobin subunit beta OS=Homo sapiens GN=HBB PE=1 SV=2	15.9883	6.74456	5	172.7 (M.score:172.7)	5	34.6939
PE012	A1AG1_HUMAN	Alpha-1-acid glycoprotein 1 OS=Homo sapiens GN=ORM1 PE=1 SV=1	23.4968	4.93357	2	166.9 (M.score:166.9)	5	29.8507
PE012	IGJ_HUMAN	Immunoglobulin J chain OS=Homo sapiens GN=IGJ PE=1 SV=4	18.087	5.08941	1	155.0 (M.score:155.0)	5	37.1069
PE012	FCGBP_HUMAN	IgGFc-binding protein OS=Homo sapiens GN=FCGBP PE=1 SV=3	571.639	5.14121	1	151.0 (M.score:151.0)	5	1.40611
PE012	PROS_HUMAN	Vitamin K-dependent protein S OS=Homo sapiens GN=PROS1 PE=1 SV=1	75.0739	5.47895	1	149.5 (M.score:149.5)	5	10.7988
PE012	APOC2_HUMAN	Apolipoprotein C-II OS=Homo sapiens GN=APOC2 PE=1 SV=1	11.2768	4.64454	1	147.1 (M.score:147.1)	5	52.4752
PE012	CATG_HUMAN	Cathepsin G OS=Homo sapiens GN=CTSG PE=1 SV=2	28.8191	11.1924	1	143.6 (M.score:143.6)	5	19.2157
PE012	FILA2_HUMAN	Filaggrin-2 OS=Homo sapiens GN=FLG2 PE=1 SV=1	247.928	8.44927	1	142.2 (M.score:142.2)	5	4.266
PE012	PIGR_HUMAN	Polymeric immunoglobulin receptor OS=Homo sapiens GN=PIGR PE=1 SV=4	83.2317	5.58523	1	127.3 (M.score:127.3)	5	10.2094
PE012	IGLL5_HUMAN	Immunoglobulin lambda-like polypeptide 5 OS=Homo sapiens GN=IGLL5 PE=2 SV=2	23.0486	9.08074	2	163.9 (M.score:163.9)	4	26.6355
PE012	CO9_HUMAN	Complement component C9 OS=Homo sapiens GN=C9 PE=1 SV=2	63.1327	5.42693	1	156.4 (M.score:156.4)	4	13.4168
PE012	APOL1_HUMAN	Apolipoprotein L1 OS=Homo sapiens GN=APOL1 PE=1 SV=5	43.9469	5.59687	1	151.9 (M.score:151.9)	4	14.5729
PE012	PON1_HUMAN	Serum paraoxonase/arylesterase 1 OS=Homo sapiens GN=PON1 PE=1 SV=3	39.7062	5.08418	1	126.4 (M.score:126.4)	4	16.6197
PE012	C1QC_HUMAN	Complement C1q subcomponent subunit C OS=Homo sapiens GN=C1QC PE=1 SV=3	25.7571	8.6143	1	125.9 (M.score:125.9)	4	17.9592
PE012	GELS_HUMAN	Gelsolin OS=Homo sapiens GN=GSN PE=1 SV=1	85.6442	5.89637	1	121.2 (M.score:121.2)	4	8.31202
PE012	SAMP_HUMAN	Serum amyloid P-component OS=Homo sapiens GN=APCS PE=1 SV=2	25.3711	6.0991	1	112.7 (M.score:112.7)	4	16.5919
PE012	ITA2B_HUMAN	Integrin alpha-IIb OS=Homo sapiens GN=ITGA2B PE=1 SV=3	113.306	5.20028	1	111.3 (M.score:111.3)	4	8.18094
PE012	PSG1_HUMAN	Pregnancy-specific beta-1-glycoprotein 1 OS=Homo sapiens GN=PSG1 PE=1 SV=1	47.193	8.31715	5	108.6 (M.score:108.6)	4	13.6038
PE012	KV302_HUMAN	Ig kappa chain V-III region SIE OS=Homo sapiens PE=1 SV=1	11.7678	8.69558	5	141.6 (M.score:141.6)	3	37.6147
PE012	ANGT_HUMAN	Angiotensinogen OS=Homo sapiens GN=AGT PE=1 SV=1	53.1205	5.86913	1	136.9 (M.score:136.9)	3	8.65979
PE012	PRG4_HUMAN	Proteoglycan 4 OS=Homo sapiens GN=PRG4 PE=1 SV=2	150.984	9.53053	1	120.5 (M.score:120.5)	3	4.5584
PE012	KLKB1_HUMAN	Plasma kallikrein OS=Homo sapiens GN=KLKB1 PE=1 SV=1	71.3228	8.60137	1	120.5 (M.score:120.5)	3	8.46395
PE012	PSG9_HUMAN	Pregnancy-specific beta-1-glycoprotein 9 OS=Homo sapiens GN=PSG9 PE=2 SV=2	48.2416	8.27303	1	120.4 (M.score:120.4)	3	7.74648
PE012	CO8A_HUMAN	Complement component C8 alpha chain OS=Homo sapiens GN=C8A PE=1 SV=2	65.121	6.0741	1	119.8 (M.score:119.8)	3	10.1027
PE012	APOC3_HUMAN	Apolipoprotein C-III OS=Homo sapiens GN=APOC3 PE=1 SV=1	10.8455	5.22933	1	117.2 (M.score:117.2)	3	30.303
PE012	KV312_HUMAN	Ig kappa chain V-III region HAH OS=Homo sapiens PE=2 SV=1	14.0641	7.74635	2	113.4 (M.score:113.4)	3	34.8837
PE012	HV307_HUMAN	Ig heavy chain V-III region CAM OS=Homo sapiens PE=1 SV=1	13.6321	9.65133	2	107.0 (M.score:107.0)	3	18.0328
PE012	SHBG_HUMAN	Sex hormone-binding globulin OS=Homo sapiens GN=SHBG PE=1 SV=2	43.7518	6.2246	1	106.5 (M.score:106.5)	3	15.1741
PE012	KV402_HUMAN	Ig kappa chain V-IV region Len OS=Homo sapiens PE=1 SV=2	12.6322	7.91991	4	105.5 (M.score:105.5)	3	23.6842
PE012	HRG_HUMAN	Histidine-rich glycoprotein OS=Homo sapiens GN=HRG PE=1 SV=1	59.5409	7.09415	1	104.9 (M.score:104.9)	3	7.42857
PE012	HV303_HUMAN	Ig heavy chain V-III region 23 OS=Homo sapiens GN=IGHV3-23 PE=1 SV=2	12.5742	8.48634	1	104.1 (M.score:104.1)	3	18.8034
PE012	HV306_HUMAN	Ig heavy chain V-III region BUT OS=Homo sapiens PE=1 SV=1	12.3692	9.34361	1	98.3 (M.score:98.3)	3	35.6522
PE012	TTHY_HUMAN	Transthyretin OS=Homo sapiens GN=TTR PE=1 SV=1	15.877	5.49401	1	95.4 (M.score:95.4)	3	31.2925
PE012	KV204_HUMAN	Ig kappa chain V-II region TEW OS=Homo sapiens PE=1 SV=1	12.2772	5.69268	4	93.8 (M.score:93.8)	3	38.9381
PE012	KV101_HUMAN	Ig kappa chain V-I region AG OS=Homo sapiens PE=1 SV=1	11.9849	5.6679	6	91.4 (M.score:91.4)	3	31.4815
PE012	KPRP_HUMAN	Keratinocyte proline-rich protein OS=Homo sapiens GN=KPRP PE=1 SV=1	64.0932	8.71918	1	88.7 (M.score:88.7)	3	7.4266
PE012	KV114_HUMAN	Ig kappa chain V-I region OU OS=Homo sapiens PE=1 SV=1	11.6063	9.93598	5	88.4 (M.score:88.4)	3	22.2222
PE012	KV106_HUMAN	Ig kappa chain V-I region EU OS=Homo sapiens PE=1 SV=1	11.7808	8.62038	2	86.8 (M.score:86.8)	3	32.4074
PE012	HBA_HUMAN	Hemoglobin subunit alpha OS=Homo sapiens GN=HBA1 PE=1 SV=2	15.2479	8.71694	1	84.5 (M.score:84.5)	3	16.9014
PE012	HV301_HUMAN	Ig heavy chain V-III region TRO OS=Homo sapiens PE=1 SV=1	13.376	9.74361	1	83.8 (M.score:83.8)	3	23.7705
PE012	KV303_HUMAN	Ig kappa chain V-III region NG9 (Fragment) OS=Homo sapiens PE=2 SV=1	10.7223	6.30407	1	80.8 (M.score:80.8)	3	47
PE012	CO7_HUMAN	Complement component C7 OS=Homo sapiens GN=C7 PE=1 SV=2	93.4573	6.09429	1	79.7 (M.score:79.7)	3	5.57533
PE012	ANGI_HUMAN	Angiogenin OS=Homo sapiens GN=ANG PE=1 SV=1	16.5394	9.73411	1	102.8 (M.score:102.8)	2	19.7279
PE012	HV320_HUMAN	Ig heavy chain V-III region GAL OS=Homo sapiens PE=1 SV=1	12.6685	8.69558	1	99.0 (M.score:99.0)	2	18.9655
PE012	HV305_HUMAN	Ig heavy chain V-III region BRO OS=Homo sapiens PE=1 SV=1	13.2184	6.44228	2	82.6 (M.score:82.6)	2	25
PE012	KV206_HUMAN	Ig kappa chain V-II region RPMI 6410 OS=Homo sapiens PE=4 SV=1	14.6974	9.33933	1	80.2 (M.score:80.2)	2	15.0376
PE012	CO8B_HUMAN	Complement component C8 beta chain OS=Homo sapiens GN=C8B PE=1 SV=3	67.0035	8.49563	1	77.4 (M.score:77.4)	2	3.89171
PE012	ZA2G_HUMAN	Zinc-alpha-2-glycoprotein OS=Homo sapiens GN=AZGP1 PE=1 SV=2	34.2371	5.70827	1	76.4 (M.score:76.4)	2	9.39597
PE012	CO6_HUMAN	Complement component C6 OS=Homo sapiens GN=C6 PE=1 SV=3	104.718	6.3892	1	75.4 (M.score:75.4)	2	3.74732
PE012	LV302_HUMAN	Ig lambda chain V-III region LOI OS=Homo sapiens PE=1 SV=1	11.9278	4.94468	1	73.0 (M.score:73.0)	2	21.6216
PE012	THBG_HUMAN	Thyroxine-binding globulin OS=Homo sapiens GN=SERPINA7 PE=1 SV=2	46.2946	5.87148	1	69.3 (M.score:69.3)	2	10.3614
PE012	IC1_HUMAN	Plasma protease C1 inhibitor OS=Homo sapiens GN=SERPING1 PE=1 SV=2	55.1194	6.09109	1	67.2 (M.score:67.2)	2	4.2
PE012	HV318_HUMAN	Ig heavy chain V-III region TUR OS=Homo sapiens PE=1 SV=1	12.4064	9.77876	5	63.7 (M.score:63.7)	2	26.7241
PE012	KV306_HUMAN	Ig kappa chain V-III region POM OS=Homo sapiens PE=1 SV=1	11.9149	9.10659	1	62.5 (M.score:62.5)	2	24.7706
PE012	CFAI_HUMAN	Complement factor I OS=Homo sapiens GN=CFI PE=1 SV=2	65.7066	7.71996	1	61.7 (M.score:61.7)	2	5.48885
PE012	RNAS4_HUMAN	Ribonuclease 4 OS=Homo sapiens GN=RNASE4 PE=1 SV=3	16.8294	9.29842	1	61.5 (M.score:61.5)	2	16.3265
PE012	LBP_HUMAN	Lipopolysaccharide-binding protein OS=Homo sapiens GN=LBP PE=1 SV=3	53.3499	6.23197	1	60.8 (M.score:60.8)	2	6.02911
PE012	LV301_HUMAN	Ig lambda chain V-III region SH OS=Homo sapiens PE=1 SV=1	11.3856	6.01867	1	58.7 (M.score:58.7)	2	25
PE012	DEF1_HUMAN	Neutrophil defensin 1 OS=Homo sapiens GN=DEFA1 PE=1 SV=1	10.1942	6.5351	2	58.0 (M.score:58.0)	2	19.1489
PE012	KV110_HUMAN	Ig heavy chain V-I region 5 (Fragment) OS=Homo sapiens GN=IGKV1-5 PE=4 SV=2	12.7734	8.48634	1	57.4 (M.score:57.4)	2	24.7863
PE012	KV310_HUMAN	Ig kappa chain V-III region VH (Fragment) OS=Homo sapiens PE=4 SV=1	12.7494	5.63575	1	57.1 (M.score:57.1)	2	26.7241
PE012	PRG2_HUMAN	Bone marrow proteoglycan OS=Homo sapiens GN=PRG2 PE=1 SV=2	25.1893	6.31689	1	56.8 (M.score:56.8)	2	9.90991
PE012	H2A1H_HUMAN	Histone H2A type 1-H OS=Homo sapiens GN=HIST1H2AH PE=1 SV=3	13.8978	10.8832	15	56.0 (M.score:56.0)	2	21.875
PE012	HEP2_HUMAN	Heparin cofactor 2 OS=Homo sapiens GN=SERPIND1 PE=1 SV=3	57.0342	6.41109	1	52.9 (M.score:52.9)	2	3.60721
PE012	TFR1_HUMAN	Transferrin receptor protein 1 OS=Homo sapiens GN=TFRC PE=1 SV=2	84.8179	6.18337	1	51.5 (M.score:51.5)	2	3.42105
PE012	PROP_HUMAN	Properdin OS=Homo sapiens GN=CFP PE=1 SV=2	51.242	8.32024	1	51.2 (M.score:51.2)	2	7.67591
PE012	CBPN_HUMAN	Carboxypeptidase N catalytic chain OS=Homo sapiens GN=CPN1 PE=1 SV=1	52.2533	6.85831	1	50.7 (M.score:50.7)	2	8.29694
PE012	K2C78_HUMAN	Keratin, type II cytoskeletal 78 OS=Homo sapiens GN=KRT78 PE=2 SV=2	56.8305	5.79031	1	50.4 (M.score:50.4)	2	3.84615
PE012	CADH1_HUMAN	Cadherin-1 OS=Homo sapiens GN=CDH1 PE=1 SV=3	97.3959	4.57394	1	45.4 (M.score:45.4)	2	2.04082
PE012	MASP1_HUMAN	Mannan-binding lectin serine protease 1 OS=Homo sapiens GN=MASP1 PE=1 SV=3	79.1952	5.29128	1	41.0 (M.score:41.0)	2	4.29185
PE013	FINC_HUMAN	Fibronectin OS=Homo sapiens GN=FN1 PE=1 SV=4			1	15740	72	44.9
PE013	VWF_HUMAN	von Willebrand factor OS=Homo sapiens GN=VWF PE=1 SV=4			1	9634	71	38.4
PE013	A2MG_HUMAN	Alpha-2-macroglobulin OS=Homo sapiens GN=A2M PE=1 SV=3			1	17113	68	65.1
PE013	CO3_HUMAN	Complement C3 OS=Homo sapiens GN=C3 PE=1 SV=2			1	5744	58	48.2
PE013	CO4B_HUMAN	Complement C4-B OS=Homo sapiens GN=C4B PE=1 SV=2			1	5894	52	43.9
PE013	CO4A_HUMAN	Complement C4-A OS=Homo sapiens GN=C4A PE=1 SV=2			2	5460	49	41.1
PE013	FCGBP_HUMAN	IgGFc-binding protein OS=Homo sapiens GN=FCGBP PE=1 SV=3			1	2174	34	11.1
PE013	FIBB_HUMAN	Fibrinogen beta chain OS=Homo sapiens GN=FGB PE=1 SV=2			1	6247	33	72.7
PE013	IGHM_HUMAN	Ig mu chain C region OS=Homo sapiens GN=IGHM PE=1 SV=3			1	8744	30	64.6
PE013	ALBU_HUMAN	Serum albumin OS=Homo sapiens GN=ALB PE=1 SV=2			1	4100	28	52.1
PE013	FIBA_HUMAN	Fibrinogen alpha chain OS=Homo sapiens GN=FGA PE=1 SV=2			1	5238	25	36.4
PE013	PAPP1_HUMAN	Pappalysin-1 OS=Homo sapiens GN=PAPPA PE=1 SV=3			1	2553	23	25.1
PE013	TRFE_HUMAN	Serotransferrin OS=Homo sapiens GN=TF PE=1 SV=3			1	1839	19	35.8
PE013	PZP_HUMAN	Pregnancy zone protein OS=Homo sapiens GN=PZP PE=1 SV=4			2	1621	18	16.9
PE013	CERU_HUMAN	Ceruloplasmin OS=Homo sapiens GN=CP PE=1 SV=1			1	1510	18	26.6
PE013	MUCB_HUMAN	Ig mu heavy chain disease protein OS=Homo sapiens PE=1 SV=1			2	4096	17	56.5
PE013	FIBG_HUMAN	Fibrinogen gamma chain OS=Homo sapiens GN=FGG PE=1 SV=3			1	2911	17	55.2
PE013	CFAH_HUMAN	Complement factor H OS=Homo sapiens GN=CFH PE=1 SV=4			1	558	17	22.1
PE013	PIGR_HUMAN	Polymeric immunoglobulin receptor OS=Homo sapiens GN=PIGR PE=1 SV=4			1	1464	15	26.3
PE013	PROS_HUMAN	Vitamin K-dependent protein S OS=Homo sapiens GN=PROS1 PE=1 SV=1			1	1003	15	29.9
PE013	IGHA1_HUMAN	Ig alpha-1 chain C region OS=Homo sapiens GN=IGHA1 PE=1 SV=2			1	3993	14	43.9
PE013	C4BPA_HUMAN	C4b-binding protein alpha chain OS=Homo sapiens GN=C4BPA PE=1 SV=2			1	1986	14	32.5
PE013	LG3BP_HUMAN	Galectin-3-binding protein OS=Homo sapiens GN=LGALS3BP PE=1 SV=1			1	3325	13	33
PE013	CD5L_HUMAN	CD5 antigen-like OS=Homo sapiens GN=CD5L PE=1 SV=1			1	3104	12	56.8
PE013	IGHG1_HUMAN	Ig gamma-1 chain C region OS=Homo sapiens GN=IGHG1 PE=1 SV=1			1	1320	12	51.2
PE013	IGHA2_HUMAN	Ig alpha-2 chain C region OS=Homo sapiens GN=IGHA2 PE=1 SV=3			2	2327	11	50.3
PE013	IGHG2_HUMAN	Ig gamma-2 chain C region OS=Homo sapiens GN=IGHG2 PE=1 SV=2			2	976	10	39
PE013	C1S_HUMAN	Complement C1s subcomponent OS=Homo sapiens GN=C1S PE=1 SV=1			1	674	10	24.9
PE013	IGHG3_HUMAN	Ig gamma-3 chain C region OS=Homo sapiens GN=IGHG3 PE=1 SV=2			4	632	9	30
PE013	A1AT_HUMAN	Alpha-1-antitrypsin OS=Homo sapiens GN=SERPINA1 PE=1 SV=3			1	937	9	28.9
PE013	TFR1_HUMAN	Transferrin receptor protein 1 OS=Homo sapiens GN=TFRC PE=1 SV=2			1	448	9	15.5
PE013	IGHG4_HUMAN	Ig gamma-4 chain C region OS=Homo sapiens GN=IGHG4 PE=1 SV=1			3	871	8	38.2
PE013	HPTR_HUMAN	Haptoglobin-related protein OS=Homo sapiens GN=HPR PE=2 SV=2			1	850	8	32.2
PE013	APOB_HUMAN	Apolipoprotein B-100 OS=Homo sapiens GN=APOB PE=1 SV=2			1	226	8	2.9
PE013	IGJ_HUMAN	Immunoglobulin J chain OS=Homo sapiens GN=IGJ PE=1 SV=4			1	1041	7	57.9
PE013	C1R_HUMAN	Complement C1r subcomponent OS=Homo sapiens GN=C1R PE=1 SV=2			1	486	7	16.9
PE013	FCN3_HUMAN	Ficolin-3 OS=Homo sapiens GN=FCN3 PE=1 SV=2			1	249	7	31.4
PE013	IGKC_HUMAN	Ig kappa chain C region OS=Homo sapiens GN=IGKC PE=1 SV=1			1	4854	6	80.2
PE013	LAC2_HUMAN	Ig lambda-2 chain C regions OS=Homo sapiens GN=IGLC2 PE=1 SV=1			1	1953	6	85.8
PE013	CLUS_HUMAN	Clusterin OS=Homo sapiens GN=CLU PE=1 SV=1			1	316	6	17.4
PE013	ITIH1_HUMAN	Inter-alpha-trypsin inhibitor heavy chain H1 OS=Homo sapiens GN=ITIH1 PE=1 SV=3			1	251	6	11.6
PE013	C1TC_HUMAN	C-1-tetrahydrofolate synthase, cytoplasmic OS=Homo sapiens GN=MTHFD1 PE=1 SV=3			1	214	6	8.7
PE013	IGLL5_HUMAN	Immunoglobulin lambda-like polypeptide 5 OS=Homo sapiens GN=IGLL5 PE=2 SV=2			2	1945	5	34.6
PE013	LAC3_HUMAN	Ig lambda-3 chain C regions OS=Homo sapiens GN=IGLC3 PE=1 SV=1				1840	5	69.8
PE013	HV307_HUMAN	Ig heavy chain V-III region CAM OS=Homo sapiens PE=1 SV=1				438	5	21.3
PE013	C1QC_HUMAN	Complement C1q subcomponent subunit C OS=Homo sapiens GN=C1QC PE=1 SV=3			1	539	5	22.9
PE013	C1QB_HUMAN	Complement C1q subcomponent subunit B OS=Homo sapiens GN=C1QB PE=1 SV=3			1	287	5	22.5
PE013	C4BPB_HUMAN	C4b-binding protein beta chain OS=Homo sapiens GN=C4BPB PE=1 SV=1			1	280	5	24.6
PE013	PON1_HUMAN	Serum paraoxonase/arylesterase 1 OS=Homo sapiens GN=PON1 PE=1 SV=3			1	209	5	24.2
PE013	K1C10_HUMAN	Keratin, type I cytoskeletal 10 OS=Homo sapiens GN=KRT10 PE=1 SV=6			1	201	5	13.9
PE013	CO5_HUMAN	Complement C5 OS=Homo sapiens GN=C5 PE=1 SV=4			1	192	5	5.9
PE013	K2C1_HUMAN	Keratin, type II cytoskeletal 1 OS=Homo sapiens GN=KRT1 PE=1 SV=6			1	171	5	9.5
PE013	APOA1_HUMAN	Apolipoprotein A-I OS=Homo sapiens GN=APOA1 PE=1 SV=1			1	127	5	15.7
PE013	LAC6_HUMAN	Ig lambda-6 chain C region OS=Homo sapiens GN=IGLC6 PE=4 SV=1				1782	4	50.9
PE013	HV303_HUMAN	Ig heavy chain V-III region 23 OS=Homo sapiens GN=IGHV3-23 PE=1 SV=2			3	405	4	41
PE013	KV302_HUMAN	Ig kappa chain V-III region SIE OS=Homo sapiens PE=1 SV=1			1	884	4	45.9
PE013	KV312_HUMAN	Ig kappa chain V-III region HAH OS=Homo sapiens PE=2 SV=1				391	4	41.9
PE013	HPT_HUMAN	Haptoglobin OS=Homo sapiens GN=HP PE=1 SV=1				246	4	9.6
PE013	APOL1_HUMAN	Apolipoprotein L1 OS=Homo sapiens GN=APOL1 PE=1 SV=5			1	563	4	16.6
PE013	HBB_HUMAN	Hemoglobin subunit beta OS=Homo sapiens GN=HBB PE=1 SV=2			1	317	4	34.7
PE013	VTNC_HUMAN	Vitronectin OS=Homo sapiens GN=VTN PE=1 SV=1			1	167	4	10.9
PE013	THRB_HUMAN	Prothrombin OS=Homo sapiens GN=F2 PE=1 SV=2			1	156	4	10.6
PE013	ANGT_HUMAN	Angiotensinogen OS=Homo sapiens GN=AGT PE=1 SV=1			1	153	4	10.5
PE013	MASP1_HUMAN	Mannan-binding lectin serine protease 1 OS=Homo sapiens GN=MASP1 PE=1 SV=3			1	151	4	9.6
PE013	PSG9_HUMAN	Pregnancy-specific beta-1-glycoprotein 9 OS=Homo sapiens GN=PSG9 PE=2 SV=2			1	134	4	10.3
PE013	K22E_HUMAN	Keratin, type II cytoskeletal 2 epidermal OS=Homo sapiens GN=KRT2 PE=1 SV=2			1	127	4	8.9
PE013	APOE_HUMAN	Apolipoprotein E OS=Homo sapiens GN=APOE PE=1 SV=1			1	125	4	17
PE013	ITIH2_HUMAN	Inter-alpha-trypsin inhibitor heavy chain H2 OS=Homo sapiens GN=ITIH2 PE=1 SV=2			1	124	4	6.2
PE013	F13A_HUMAN	Coagulation factor XIII A chain OS=Homo sapiens GN=F13A1 PE=1 SV=4			1	111	4	8.1
PE013	ADA12_HUMAN	Disintegrin and metalloproteinase domain-containing protein 12 OS=Homo sapiens GN=ADAM12 PE=1 SV=3			1	102	4	6.6
PE013	MASP2_HUMAN	Mannan-binding lectin serine protease 2 OS=Homo sapiens GN=MASP2 PE=1 SV=4			1	92	4	7.6
PE013	LAC7_HUMAN	Ig lambda-7 chain C region OS=Homo sapiens GN=IGLC7 PE=4 SV=2				1157	3	36.8
PE013	HV306_HUMAN	Ig heavy chain V-III region BUT OS=Homo sapiens PE=1 SV=1			4	291	3	35.7
PE013	HV308_HUMAN	Ig heavy chain V-III region GA OS=Homo sapiens PE=1 SV=1			5	219	3	24.6
PE013	KV204_HUMAN	Ig kappa chain V-II region TEW OS=Homo sapiens PE=1 SV=1			1	974	3	38.9
PE013	KV203_HUMAN	Ig kappa chain V-II region MIL OS=Homo sapiens PE=1 SV=1			2	549	3	39.3
PE013	KV301_HUMAN	Ig kappa chain V-III region B6 OS=Homo sapiens PE=1 SV=1			2	548	3	16.7
PE013	KV304_HUMAN	Ig kappa chain V-III region Ti OS=Homo sapiens PE=1 SV=1				847	3	37.6
PE013	KV106_HUMAN	Ig kappa chain V-I region EU OS=Homo sapiens PE=1 SV=1			1	710	3	43.5
PE013	CFAB_HUMAN	Complement factor B OS=Homo sapiens GN=CFB PE=1 SV=2			1	267	3	7.2
PE013	HV103_HUMAN	Ig heavy chain V-I region V35 OS=Homo sapiens PE=1 SV=1			1	154	3	32.5
PE013	PSG6_HUMAN	Pregnancy-specific beta-1-glycoprotein 6 OS=Homo sapiens GN=PSG6 PE=2 SV=1			2	90	3	8.3
PE013	SAMP_HUMAN	Serum amyloid P-component OS=Homo sapiens GN=APCS PE=1 SV=2			1	128	3	11.7
PE013	ACTB_HUMAN	Actin, cytoplasmic 1 OS=Homo sapiens GN=ACTB PE=1 SV=1			1	126	3	17.6
PE013	AACT_HUMAN	Alpha-1-antichymotrypsin OS=Homo sapiens GN=SERPINA3 PE=1 SV=2			1	123	3	9.2
PE013	CO6A3_HUMAN	Collagen alpha-3(VI) chain OS=Homo sapiens GN=COL6A3 PE=1 SV=5			1	99	3	1.7
PE013	CO8A_HUMAN	Complement component C8 alpha chain OS=Homo sapiens GN=C8A PE=1 SV=2			1	88	3	6.2
PE013	CO7_HUMAN	Complement component C7 OS=Homo sapiens GN=C7 PE=1 SV=2			1	69	3	5.3
PE013	K1C9_HUMAN	Keratin, type I cytoskeletal 9 OS=Homo sapiens GN=KRT9 PE=1 SV=3			1	62	3	6.6
PE013	HV305_HUMAN	Ig heavy chain V-III region BRO OS=Homo sapiens PE=1 SV=1			1	1048	2	25
PE013	HV318_HUMAN	Ig heavy chain V-III region TUR OS=Homo sapiens PE=1 SV=1			2	568	2	26.7
PE013	HV302_HUMAN	Ig heavy chain V-III region WEA OS=Homo sapiens PE=1 SV=1			6	189	2	19.3
PE013	HV301_HUMAN	Ig heavy chain V-III region TRO OS=Homo sapiens PE=1 SV=1			7	188	2	23.8
PE013	HV304_HUMAN	Ig heavy chain V-III region TIL OS=Homo sapiens PE=1 SV=1				569	2	26.1
PE013	KV206_HUMAN	Ig kappa chain V-II region RPMI 6410 OS=Homo sapiens PE=4 SV=1			3	372	2	15
PE013	KV201_HUMAN	Ig kappa chain V-II region Cum OS=Homo sapiens PE=1 SV=1				437	2	17.4
PE013	KV310_HUMAN	Ig kappa chain V-III region VH (Fragment) OS=Homo sapiens PE=4 SV=1			3	128	2	23.3
PE013	KV306_HUMAN	Ig kappa chain V-III region POM OS=Homo sapiens PE=1 SV=1			4	116	2	24.8
PE013	KV113_HUMAN	Ig kappa chain V-I region Lay OS=Homo sapiens PE=1 SV=1			5	97	2	25
PE013	KV303_HUMAN	Ig kappa chain V-III region NG9 (Fragment) OS=Homo sapiens PE=2 SV=1			6	81	2	31
PE013	KV308_HUMAN	Ig kappa chain V-III region CLL OS=Homo sapiens PE=4 SV=2			7	78	2	19.4
PE013	KV110_HUMAN	Ig heavy chain V-I region 5 (Fragment) OS=Homo sapiens GN=IGKV1-5 PE=4 SV=2			2	177	2	24.8
PE013	KV101_HUMAN	Ig kappa chain V-I region AG OS=Homo sapiens PE=1 SV=1			1	570	2	31.5
PE013	KV121_HUMAN	Ig kappa chain V-I region Ni OS=Homo sapiens PE=1 SV=1			2	513	2	30.4
PE013	KV119_HUMAN	Ig kappa chain V-I region Wes OS=Homo sapiens PE=1 SV=1			1	505	2	31.5
PE013	LV302_HUMAN	Ig lambda chain V-III region LOI OS=Homo sapiens PE=1 SV=1			1	488	2	21.6
PE013	HBA_HUMAN	Hemoglobin subunit alpha OS=Homo sapiens GN=HBA1 PE=1 SV=2			1	210	2	16.9
PE013	HV320_HUMAN	Ig heavy chain V-III region GAL OS=Homo sapiens PE=1 SV=1			1	208	2	19
PE013	A1BG_HUMAN	Alpha-1B-glycoprotein OS=Homo sapiens GN=A1BG PE=1 SV=4			1	204	2	7.5
PE013	HV209_HUMAN	Ig heavy chain V-II region ARH-77 OS=Homo sapiens PE=4 SV=1			1	179	2	17.1
PE013	PSG4_HUMAN	Pregnancy-specific beta-1-glycoprotein 4 OS=Homo sapiens GN=PSG4 PE=2 SV=3			3	74	2	5
PE013	ACTA_HUMAN	Actin, aortic smooth muscle OS=Homo sapiens GN=ACTA2 PE=1 SV=1				63	2	11.9
PE013	AFAM_HUMAN	Afamin OS=Homo sapiens GN=AFM PE=1 SV=1			1	99	2	5
PE013	COL11_HUMAN	Collectin-11 OS=Homo sapiens GN=COLEC11 PE=1 SV=1			1	91	2	10.3
PE013	PFKAL_HUMAN	ATP-dependent 6-phosphofructokinase, liver type OS=Homo sapiens GN=PFKL PE=1 SV=6			1	85	2	5.3
PE013	HEP2_HUMAN	Heparin cofactor 2 OS=Homo sapiens GN=SERPIND1 PE=1 SV=3			1	84	2	5
PE013	CO8G_HUMAN	Complement component C8 gamma chain OS=Homo sapiens GN=C8G PE=1 SV=3			1	81	2	12.9
PE013	SDCB1_HUMAN	Syntenin-1 OS=Homo sapiens GN=SDCBP PE=1 SV=1			1	80	2	19.1
PE013	KLKB1_HUMAN	Plasma kallikrein OS=Homo sapiens GN=KLKB1 PE=1 SV=1			1	77	2	3.8
PE013	PSA5_HUMAN	Proteasome subunit alpha type-5 OS=Homo sapiens GN=PSMA5 PE=1 SV=3			1	76	2	13.3
PE013	FTCD_HUMAN	Formimidoyltransferase-cyclodeaminase OS=Homo sapiens GN=FTCD PE=1 SV=2			1	69	2	5.5
PE013	CO9_HUMAN	Complement component C9 OS=Homo sapiens GN=C9 PE=1 SV=2			1	69	2	6.6
PE013	FA8_HUMAN	Coagulation factor VIII OS=Homo sapiens GN=F8 PE=1 SV=1			1	67	2	1.6
PE013	EF1A1_HUMAN	Elongation factor 1-alpha 1 OS=Homo sapiens GN=EEF1A1 PE=1 SV=1			1	59	2	7.6
PE013	PLMN_HUMAN	Plasminogen OS=Homo sapiens GN=PLG PE=1 SV=2			1	57	2	3.3
PE013	H2A1B_HUMAN	Histone H2A type 1-B/E OS=Homo sapiens GN=HIST1H2AB PE=1 SV=2			1	50	2	21.5
PE013	KV309_HUMAN	Ig kappa chain V-III region VG (Fragment) OS=Homo sapiens PE=1 SV=1			1	49	2	26.1
PE013	VTDB_HUMAN	Vitamin D-binding protein OS=Homo sapiens GN=GC PE=1 SV=1			1	44	2	7.2
PE013	AMBP_HUMAN	Protein AMBP OS=Homo sapiens GN=AMBP PE=1 SV=1			1	43	2	9.7
PE006	A2MG_HUMAN	Alpha-2-macroglobulin OS=Homo sapiens GN=A2M PE=1 SV=3			1	22250	70	64.6
PE006	CO3_HUMAN	Complement C3 OS=Homo sapiens GN=C3 PE=1 SV=2			1	7342	63	51.5
PE006	FINC_HUMAN	Fibronectin OS=Homo sapiens GN=FN1 PE=1 SV=4			1	7267	57	37.5
PE006	CO4B_HUMAN	Complement C4-B OS=Homo sapiens GN=C4B PE=1 SV=2			1	3873	45	39.2
PE006	CO4A_HUMAN	Complement C4-A OS=Homo sapiens GN=C4A PE=1 SV=2			2	3577	43	38.1
PE006	VWF_HUMAN	von Willebrand factor OS=Homo sapiens GN=VWF PE=1 SV=4			1	2730	38	21.4
PE006	PZP_HUMAN	Pregnancy zone protein OS=Homo sapiens GN=PZP PE=1 SV=4			2	4662	34	32.9
PE006	FIBB_HUMAN	Fibrinogen beta chain OS=Homo sapiens GN=FGB PE=1 SV=2			1	6857	34	73.3
PE006	ALBU_HUMAN	Serum albumin OS=Homo sapiens GN=ALB PE=1 SV=2			1	4964	34	61.9
PE006	APOB_HUMAN	Apolipoprotein B-100 OS=Homo sapiens GN=APOB PE=1 SV=2			1	2082	32	11.5
PE006	FIBA_HUMAN	Fibrinogen alpha chain OS=Homo sapiens GN=FGA PE=1 SV=2			1	8782	25	37.9
PE006	K2C1_HUMAN	Keratin, type II cytoskeletal 1 OS=Homo sapiens GN=KRT1 PE=1 SV=6			1	3381	25	49.2
PE006	K1C10_HUMAN	Keratin, type I cytoskeletal 10 OS=Homo sapiens GN=KRT10 PE=1 SV=6			2	2128	25	54.5
PE006	TRFE_HUMAN	Serotransferrin OS=Homo sapiens GN=TF PE=1 SV=3			1	2313	24	37.5
PE006	K1C9_HUMAN	Keratin, type I cytoskeletal 9 OS=Homo sapiens GN=KRT9 PE=1 SV=3			1	2845	23	50.9
PE006	IGHM_HUMAN	Ig mu chain C region OS=Homo sapiens GN=IGHM PE=1 SV=3			1	6951	22	52.4
PE006	CERU_HUMAN	Ceruloplasmin OS=Homo sapiens GN=CP PE=1 SV=1			1	2862	21	34.4
PE006	FIBG_HUMAN	Fibrinogen gamma chain OS=Homo sapiens GN=FGG PE=1 SV=3			1	5002	19	56.7
PE006	FCGBP_HUMAN	IgGFc-binding protein OS=Homo sapiens GN=FCGBP PE=1 SV=3			1	885	19	6
PE006	K22E_HUMAN	Keratin, type II cytoskeletal 2 epidermal OS=Homo sapiens GN=KRT2 PE=1 SV=2			2	1152	15	31.3
PE006	K1C14_HUMAN	Keratin, type I cytoskeletal 14 OS=Homo sapiens GN=KRT14 PE=1 SV=4			3	719	15	36.9
PE006	K1C16_HUMAN	Keratin, type I cytoskeletal 16 OS=Homo sapiens GN=KRT16 PE=1 SV=4			4	617	15	39.5
PE006	HPT_HUMAN	Haptoglobin OS=Homo sapiens GN=HP PE=1 SV=1			1	1499	15	43.8
PE006	CD5L_HUMAN	CD5 antigen-like OS=Homo sapiens GN=CD5L PE=1 SV=1			1	3736	14	66.9
PE006	C1R_HUMAN	Complement C1r subcomponent OS=Homo sapiens GN=C1R PE=1 SV=2			1	1175	14	35.2
PE006	LG3BP_HUMAN	Galectin-3-binding protein OS=Homo sapiens GN=LGALS3BP PE=1 SV=1			1	2882	13	33
PE006	IGHG1_HUMAN	Ig gamma-1 chain C region OS=Homo sapiens GN=IGHG1 PE=1 SV=1			1	2153	13	54.5
PE006	C4BPA_HUMAN	C4b-binding protein alpha chain OS=Homo sapiens GN=C4BPA PE=1 SV=2			1	1456	13	30.7
PE006	C1S_HUMAN	Complement C1s subcomponent OS=Homo sapiens GN=C1S PE=1 SV=1			1	1168	13	30.5
PE006	IGHA1_HUMAN	Ig alpha-1 chain C region OS=Homo sapiens GN=IGHA1 PE=1 SV=2			1	2847	12	49.9
PE006	IGHG3_HUMAN	Ig gamma-3 chain C region OS=Homo sapiens GN=IGHG3 PE=1 SV=2			4	967	12	38.2
PE006	A1AT_HUMAN	Alpha-1-antitrypsin OS=Homo sapiens GN=SERPINA1 PE=1 SV=3			1	1765	12	39.2
PE006	HPTR_HUMAN	Haptoglobin-related protein OS=Homo sapiens GN=HPR PE=2 SV=2			2	1382	12	43.1
PE006	CFAH_HUMAN	Complement factor H OS=Homo sapiens GN=CFH PE=1 SV=4			1	550	12	15.1
PE006	PAPP1_HUMAN	Pappalysin-1 OS=Homo sapiens GN=PAPPA PE=1 SV=3			1	500	12	14.3
PE006	MUCB_HUMAN	Ig mu heavy chain disease protein OS=Homo sapiens PE=1 SV=1				3398	11	36.3
PE006	CO5_HUMAN	Complement C5 OS=Homo sapiens GN=C5 PE=1 SV=4			1	663	11	11.8
PE006	IGHA2_HUMAN	Ig alpha-2 chain C region OS=Homo sapiens GN=IGHA2 PE=1 SV=3			2	1868	10	56.5
PE006	IGHG2_HUMAN	Ig gamma-2 chain C region OS=Homo sapiens GN=IGHG2 PE=1 SV=2			3	1099	10	34.7
PE006	PIGR_HUMAN	Polymeric immunoglobulin receptor OS=Homo sapiens GN=PIGR PE=1 SV=4			1	1045	10	17.9
PE006	APOA1_HUMAN	Apolipoprotein A-I OS=Homo sapiens GN=APOA1 PE=1 SV=1			1	872	10	33.3
PE006	PLMN_HUMAN	Plasminogen OS=Homo sapiens GN=PLG PE=1 SV=2			1	377	10	22.5
PE006	K2C5_HUMAN	Keratin, type II cytoskeletal 5 OS=Homo sapiens GN=KRT5 PE=1 SV=3			3	321	9	16.4
PE006	K2C6A_HUMAN	Keratin, type II cytoskeletal 6A OS=Homo sapiens GN=KRT6A PE=1 SV=3			4	204	8	16.3
PE006	IGJ_HUMAN	Immunoglobulin J chain OS=Homo sapiens GN=IGJ PE=1 SV=4			1	1043	8	64.2
PE006	IGKC_HUMAN	Ig kappa chain C region OS=Homo sapiens GN=IGKC PE=1 SV=1			1	4437	7	80.2
PE006	IGHG4_HUMAN	Ig gamma-4 chain C region OS=Homo sapiens GN=IGHG4 PE=1 SV=1			2	1168	7	33.9
PE006	VTDB_HUMAN	Vitamin D-binding protein OS=Homo sapiens GN=GC PE=1 SV=1			1	494	7	30.2
PE006	PROS_HUMAN	Vitamin K-dependent protein S OS=Homo sapiens GN=PROS1 PE=1 SV=1			1	272	7	17.5
PE006	K2C6B_HUMAN	Keratin, type II cytoskeletal 6B OS=Homo sapiens GN=KRT6B PE=1 SV=5				145	6	11.7
PE006	K1C17_HUMAN	Keratin, type I cytoskeletal 17 OS=Homo sapiens GN=KRT17 PE=1 SV=2				243	6	13
PE006	HEMO_HUMAN	Hemopexin OS=Homo sapiens GN=HPX PE=1 SV=2			1	656	6	21.2
PE006	APOL1_HUMAN	Apolipoprotein L1 OS=Homo sapiens GN=APOL1 PE=1 SV=5			1	523	6	20.4
PE006	CLUS_HUMAN	Clusterin OS=Homo sapiens GN=CLU PE=1 SV=1			1	335	6	19.8
PE006	PON1_HUMAN	Serum paraoxonase/arylesterase 1 OS=Homo sapiens GN=PON1 PE=1 SV=3			1	275	6	34.1
PE006	ITIH2_HUMAN	Inter-alpha-trypsin inhibitor heavy chain H2 OS=Homo sapiens GN=ITIH2 PE=1 SV=2			1	264	6	9.1
PE006	ITIH4_HUMAN	Inter-alpha-trypsin inhibitor heavy chain H4 OS=Homo sapiens GN=ITIH4 PE=1 SV=4			1	258	6	9.1
PE006	KLKB1_HUMAN	Plasma kallikrein OS=Homo sapiens GN=KLKB1 PE=1 SV=1			1	235	6	13.2
PE006	AMBP_HUMAN	Protein AMBP OS=Homo sapiens GN=AMBP PE=1 SV=1			1	166	6	25.3
PE006	K1C13_HUMAN	Keratin, type I cytoskeletal 13 OS=Homo sapiens GN=KRT13 PE=1 SV=4				204	5	8.7
PE006	K1C15_HUMAN	Keratin, type I cytoskeletal 15 OS=Homo sapiens GN=KRT15 PE=1 SV=3				166	5	9.6
PE006	LAC2_HUMAN	Ig lambda-2 chain C regions OS=Homo sapiens GN=IGLC2 PE=1 SV=1			1	1804	5	69.8
PE006	IGLL5_HUMAN	Immunoglobulin lambda-like polypeptide 5 OS=Homo sapiens GN=IGLL5 PE=2 SV=2			2	1651	5	34.6
PE006	ITIH1_HUMAN	Inter-alpha-trypsin inhibitor heavy chain H1 OS=Homo sapiens GN=ITIH1 PE=1 SV=3			1	453	5	10.3
PE006	A1BG_HUMAN	Alpha-1B-glycoprotein OS=Homo sapiens GN=A1BG PE=1 SV=4			1	434	5	17
PE006	VTNC_HUMAN	Vitronectin OS=Homo sapiens GN=VTN PE=1 SV=1			1	350	5	12.8
PE006	APOE_HUMAN	Apolipoprotein E OS=Homo sapiens GN=APOE PE=1 SV=1			1	206	5	18
PE006	K1C19_HUMAN	Keratin, type I cytoskeletal 19 OS=Homo sapiens GN=KRT19 PE=1 SV=4				126	4	8
PE006	LAC6_HUMAN	Ig lambda-6 chain C region OS=Homo sapiens GN=IGLC6 PE=4 SV=1				1752	4	50.9
PE006	KV302_HUMAN	Ig kappa chain V-III region SIE OS=Homo sapiens PE=1 SV=1			1	986	4	59.6
PE006	C1QB_HUMAN	Complement C1q subcomponent subunit B OS=Homo sapiens GN=C1QB PE=1 SV=3			1	533	4	24.5
PE006	C1QC_HUMAN	Complement C1q subcomponent subunit C OS=Homo sapiens GN=C1QC PE=1 SV=3			1	509	4	21.2
PE006	ANGT_HUMAN	Angiotensinogen OS=Homo sapiens GN=AGT PE=1 SV=1			1	398	4	13.6
PE006	CO9_HUMAN	Complement component C9 OS=Homo sapiens GN=C9 PE=1 SV=2			1	329	4	13.8
PE006	HBB_HUMAN	Hemoglobin subunit beta OS=Homo sapiens GN=HBB PE=1 SV=2			1	284	4	34.7
PE006	KNG1_HUMAN	Kininogen-1 OS=Homo sapiens GN=KNG1 PE=1 SV=2			1	215	4	14.8
PE006	THRB_HUMAN	Prothrombin OS=Homo sapiens GN=F2 PE=1 SV=2			1	199	4	10.6
PE006	CO6_HUMAN	Complement component C6 OS=Homo sapiens GN=C6 PE=1 SV=3			1	196	4	6.3
PE006	CFAB_HUMAN	Complement factor B OS=Homo sapiens GN=CFB PE=1 SV=2			1	179	4	9.7
PE006	K2C75_HUMAN	Keratin, type II cytoskeletal 75 OS=Homo sapiens GN=KRT75 PE=1 SV=2				72	3	5.1
PE006	K22O_HUMAN	Keratin, type II cytoskeletal 2 oral OS=Homo sapiens GN=KRT76 PE=1 SV=2				63	3	3.9
PE006	K1C28_HUMAN	Keratin, type I cytoskeletal 28 OS=Homo sapiens GN=KRT28 PE=1 SV=2				145	3	5.4
PE006	LAC7_HUMAN	Ig lambda-7 chain C region OS=Homo sapiens GN=IGLC7 PE=4 SV=2				1264	3	36.8
PE006	KV307_HUMAN	Ig kappa chain V-III region GOL OS=Homo sapiens PE=1 SV=1			2	961	3	39.4
PE006	KV305_HUMAN	Ig kappa chain V-III region WOL OS=Homo sapiens PE=1 SV=1				965	3	39.4
PE006	HV306_HUMAN	Ig heavy chain V-III region BUT OS=Homo sapiens PE=1 SV=1			3	281	3	35.7
PE006	KV204_HUMAN	Ig kappa chain V-II region TEW OS=Homo sapiens PE=1 SV=1			1	739	3	38.9
PE006	KV203_HUMAN	Ig kappa chain V-II region MIL OS=Homo sapiens PE=1 SV=1			2	432	3	39.3
PE006	KV402_HUMAN	Ig kappa chain V-IV region Len OS=Homo sapiens PE=1 SV=2			1	523	3	36.8
PE006	HV103_HUMAN	Ig heavy chain V-I region V35 OS=Homo sapiens PE=1 SV=1			1	220	3	32.5
PE006	AACT_HUMAN	Alpha-1-antichymotrypsin OS=Homo sapiens GN=SERPINA3 PE=1 SV=2			1	180	3	9.2
PE006	HV320_HUMAN	Ig heavy chain V-III region GAL OS=Homo sapiens PE=1 SV=1			1	155	3	20.7
PE006	APOA_HUMAN	Apolipoprotein(a) OS=Homo sapiens GN=LPA PE=1 SV=1			1	147	3	0.9
PE006	MASP1_HUMAN	Mannan-binding lectin serine protease 1 OS=Homo sapiens GN=MASP1 PE=1 SV=3			1	126	3	7.9
PE006	ANT3_HUMAN	Antithrombin-III OS=Homo sapiens GN=SERPINC1 PE=1 SV=1			1	123	3	9.7
PE006	CO7_HUMAN	Complement component C7 OS=Homo sapiens GN=C7 PE=1 SV=2			1	111	3	6.2
PE006	K2C1B_HUMAN	Keratin, type II cytoskeletal 1b OS=Homo sapiens GN=KRT77 PE=2 SV=3				233	2	3.5
PE006	K2C8_HUMAN	Keratin, type II cytoskeletal 8 OS=Homo sapiens GN=KRT8 PE=1 SV=7				120	2	3.9
PE006	K2C4_HUMAN	Keratin, type II cytoskeletal 4 OS=Homo sapiens GN=KRT4 PE=1 SV=4				115	2	3.7
PE006	K1C24_HUMAN	Keratin, type I cytoskeletal 24 OS=Homo sapiens GN=KRT24 PE=1 SV=1				126	2	3.4
PE006	K1C25_HUMAN	Keratin, type I cytoskeletal 25 OS=Homo sapiens GN=KRT25 PE=1 SV=1				105	2	4
PE006	KV301_HUMAN	Ig kappa chain V-III region B6 OS=Homo sapiens PE=1 SV=1			3	455	2	16.7
PE006	KV304_HUMAN	Ig kappa chain V-III region Ti OS=Homo sapiens PE=1 SV=1				949	2	31.2
PE006	KV312_HUMAN	Ig kappa chain V-III region HAH OS=Homo sapiens PE=2 SV=1				533	2	19.4
PE006	HV305_HUMAN	Ig heavy chain V-III region BRO OS=Homo sapiens PE=1 SV=1			1	903	2	25
PE006	HV318_HUMAN	Ig heavy chain V-III region TUR OS=Homo sapiens PE=1 SV=1			2	357	2	26.7
PE006	HV303_HUMAN	Ig heavy chain V-III region 23 OS=Homo sapiens GN=IGHV3-23 PE=1 SV=2			4	216	2	18.8
PE006	HV302_HUMAN	Ig heavy chain V-III region WEA OS=Homo sapiens PE=1 SV=1			5	194	2	19.3
PE006	HV308_HUMAN	Ig heavy chain V-III region GA OS=Homo sapiens PE=1 SV=1			6	155	2	24.6
PE006	HV304_HUMAN	Ig heavy chain V-III region TIL OS=Homo sapiens PE=1 SV=1				330	2	26.1
PE006	HV307_HUMAN	Ig heavy chain V-III region CAM OS=Homo sapiens PE=1 SV=1				301	2	18
PE006	KV206_HUMAN	Ig kappa chain V-II region RPMI 6410 OS=Homo sapiens PE=4 SV=1			3	264	2	15
PE006	KV201_HUMAN	Ig kappa chain V-II region Cum OS=Homo sapiens PE=1 SV=1				282	2	17.4
PE006	KV106_HUMAN	Ig kappa chain V-I region EU OS=Homo sapiens PE=1 SV=1			1	602	2	26.9
PE006	KV401_HUMAN	Ig kappa chain V-IV region (Fragment) OS=Homo sapiens GN=IGKV4-1 PE=4 SV=1				62	2	19.8
PE006	KV102_HUMAN	Ig kappa chain V-I region AU OS=Homo sapiens PE=1 SV=1			1	514	2	31.5
PE006	KV121_HUMAN	Ig kappa chain V-I region Ni OS=Homo sapiens PE=1 SV=1			2	324	2	30.4
PE006	KV101_HUMAN	Ig kappa chain V-I region AG OS=Homo sapiens PE=1 SV=1				479	2	31.5
PE006	LV302_HUMAN	Ig lambda chain V-III region LOI OS=Homo sapiens PE=1 SV=1			1	225	2	21.6
PE006	HBA_HUMAN	Hemoglobin subunit alpha OS=Homo sapiens GN=HBA1 PE=1 SV=2			1	169	2	16.9
PE006	HV301_HUMAN	Ig heavy chain V-III region TRO OS=Homo sapiens PE=1 SV=1			1	136	2	27.9
PE006	HV209_HUMAN	Ig heavy chain V-II region ARH-77 OS=Homo sapiens PE=4 SV=1			1	135	2	17.1
PE006	KV306_HUMAN	Ig kappa chain V-III region POM OS=Homo sapiens PE=1 SV=1			1	134	2	24.8
PE006	KV310_HUMAN	Ig kappa chain V-III region VH (Fragment) OS=Homo sapiens PE=4 SV=1			2	89	2	23.3
PE006	KV303_HUMAN	Ig kappa chain V-III region NG9 (Fragment) OS=Homo sapiens PE=2 SV=1			3	69	2	25
PE006	KV308_HUMAN	Ig kappa chain V-III region CLL OS=Homo sapiens PE=4 SV=2				55	2	19.4
PE006	IC1_HUMAN	Plasma protease C1 inhibitor OS=Homo sapiens GN=SERPING1 PE=1 SV=2			1	130	2	6
PE006	C4BPB_HUMAN	C4b-binding protein beta chain OS=Homo sapiens GN=C4BPB PE=1 SV=1			1	117	2	11.5
PE006	HRG_HUMAN	Histidine-rich glycoprotein OS=Homo sapiens GN=HRG PE=1 SV=1			1	112	2	5.7
PE006	SHBG_HUMAN	Sex hormone-binding globulin OS=Homo sapiens GN=SHBG PE=1 SV=2			1	107	2	10.7
PE006	HEP2_HUMAN	Heparin cofactor 2 OS=Homo sapiens GN=SERPIND1 PE=1 SV=3			1	97	2	3.6
PE006	TFR1_HUMAN	Transferrin receptor protein 1 OS=Homo sapiens GN=TFRC PE=1 SV=2			1	94	2	3.2
PE006	FCN2_HUMAN	Ficolin-2 OS=Homo sapiens GN=FCN2 PE=1 SV=2			1	84	2	11.8
PE006	COL11_HUMAN	Collectin-11 OS=Homo sapiens GN=COLEC11 PE=1 SV=1			1	83	2	13.3
PE006	LBP_HUMAN	Lipopolysaccharide-binding protein OS=Homo sapiens GN=LBP PE=1 SV=3			1	83	2	6.2
PE006	LV104_HUMAN	Ig lambda chain V-I region NIG-64 OS=Homo sapiens PE=1 SV=1			1	77	2	14.4
PE006	PRG2_HUMAN	Bone marrow proteoglycan OS=Homo sapiens GN=PRG2 PE=1 SV=2			1	74	2	11.3
PE006	A1AG1_HUMAN	Alpha-1-acid glycoprotein 1 OS=Homo sapiens GN=ORM1 PE=1 SV=1			1	64	2	13.4
PE006	AFAM_HUMAN	Afamin OS=Homo sapiens GN=AFM PE=1 SV=1			1	61	2	4.3
PE006	PROP_HUMAN	Properdin OS=Homo sapiens GN=CFP PE=1 SV=2			1	58	2	7.7
PE006	STOM_HUMAN	Erythrocyte band 7 integral membrane protein OS=Homo sapiens GN=STOM PE=1 SV=3			1	56	2	12.2
PE006	MBL2_HUMAN	Mannose-binding protein C OS=Homo sapiens GN=MBL2 PE=1 SV=2			1	52	2	18.5
PE006	ADA12_HUMAN	Disintegrin and metalloproteinase domain-containing protein 12 OS=Homo sapiens GN=ADAM12 PE=1 SV=3			1	50	2	3.7
PE006	HORN_HUMAN	Hornerin OS=Homo sapiens GN=HRNR PE=1 SV=2			1	50	2	1.7
PE025	A2MG_HUMAN	Alpha-2-macroglobulin OS=Homo sapiens GN=A2M PE=1 SV=3			1	23119	69	64.2
PE025	APOB_HUMAN	Apolipoprotein B-100 OS=Homo sapiens GN=APOB PE=1 SV=2			1	3861	68	20.8
PE025	CO3_HUMAN	Complement C3 OS=Homo sapiens GN=C3 PE=1 SV=2			1	8228	65	52.9
PE025	FINC_HUMAN	Fibronectin OS=Homo sapiens GN=FN1 PE=1 SV=4			1	11657	61	38.6
PE025	CO4A_HUMAN	Complement C4-A OS=Homo sapiens GN=C4A PE=1 SV=2			1	4936	43	37
PE025	CO4B_HUMAN	Complement C4-B OS=Homo sapiens GN=C4B PE=1 SV=2			2	4896	43	37.4
PE025	ALBU_HUMAN	Serum albumin OS=Homo sapiens GN=ALB PE=1 SV=2			1	4811	33	58.6
PE025	PZP_HUMAN	Pregnancy zone protein OS=Homo sapiens GN=PZP PE=1 SV=4			2	4695	32	34
PE025	VWF_HUMAN	von Willebrand factor OS=Homo sapiens GN=VWF PE=1 SV=4			1	3194	31	17.1
PE025	FIBB_HUMAN	Fibrinogen beta chain OS=Homo sapiens GN=FGB PE=1 SV=2			1	3557	29	67.2
PE025	IGHM_HUMAN	Ig mu chain C region OS=Homo sapiens GN=IGHM PE=1 SV=3			1	7956	28	57.5
PE025	TRFE_HUMAN	Serotransferrin OS=Homo sapiens GN=TF PE=1 SV=3			1	2422	28	40
PE025	FCGBP_HUMAN	IgGFc-binding protein OS=Homo sapiens GN=FCGBP PE=1 SV=3			1	1419	28	10
PE025	CERU_HUMAN	Ceruloplasmin OS=Homo sapiens GN=CP PE=1 SV=1			1	2873	26	34.3
PE025	FIBA_HUMAN	Fibrinogen alpha chain OS=Homo sapiens GN=FGA PE=1 SV=2			1	4932	24	35.9
PE025	HPT_HUMAN	Haptoglobin OS=Homo sapiens GN=HP PE=1 SV=1			1	2401	16	37.7
PE025	C1S_HUMAN	Complement C1s subcomponent OS=Homo sapiens GN=C1S PE=1 SV=1			1	1940	16	30.5
PE025	MUCB_HUMAN	Ig mu heavy chain disease protein OS=Homo sapiens PE=1 SV=1			2	3752	15	50.4
PE025	C4BPA_HUMAN	C4b-binding protein alpha chain OS=Homo sapiens GN=C4BPA PE=1 SV=2			1	1642	15	36.5
PE025	APOA_HUMAN	Apolipoprotein(a) OS=Homo sapiens GN=LPA PE=1 SV=1			1	750	15	4.4
PE025	K1C9_HUMAN	Keratin, type I cytoskeletal 9 OS=Homo sapiens GN=KRT9 PE=1 SV=3			1	619	15	34.7
PE025	CFAH_HUMAN	Complement factor H OS=Homo sapiens GN=CFH PE=1 SV=4			1	614	15	18
PE025	FIBG_HUMAN	Fibrinogen gamma chain OS=Homo sapiens GN=FGG PE=1 SV=3			1	2511	14	46.4
PE025	IGHG1_HUMAN	Ig gamma-1 chain C region OS=Homo sapiens GN=IGHG1 PE=1 SV=1			1	2188	14	61.5
PE025	LG3BP_HUMAN	Galectin-3-binding protein OS=Homo sapiens GN=LGALS3BP PE=1 SV=1			1	2140	13	33
PE025	C1R_HUMAN	Complement C1r subcomponent OS=Homo sapiens GN=C1R PE=1 SV=2			1	1334	13	33.2
PE025	IGHA1_HUMAN	Ig alpha-1 chain C region OS=Homo sapiens GN=IGHA1 PE=1 SV=2			1	3385	12	43.3
PE025	CD5L_HUMAN	CD5 antigen-like OS=Homo sapiens GN=CD5L PE=1 SV=1			1	3332	12	56.8
PE025	HPTR_HUMAN	Haptoglobin-related protein OS=Homo sapiens GN=HPR PE=2 SV=2			2	2067	12	39.4
PE025	IGHG2_HUMAN	Ig gamma-2 chain C region OS=Homo sapiens GN=IGHG2 PE=1 SV=2			2	1455	11	41.7
PE025	A1AT_HUMAN	Alpha-1-antitrypsin OS=Homo sapiens GN=SERPINA1 PE=1 SV=3			1	2072	11	30.6
PE025	K1C10_HUMAN	Keratin, type I cytoskeletal 10 OS=Homo sapiens GN=KRT10 PE=1 SV=6			1	1218	11	26
PE025	K2C1_HUMAN	Keratin, type II cytoskeletal 1 OS=Homo sapiens GN=KRT1 PE=1 SV=6			1	885	11	27.2
PE025	K22E_HUMAN	Keratin, type II cytoskeletal 2 epidermal OS=Homo sapiens GN=KRT2 PE=1 SV=2			2	352	11	22.4
PE025	IGHG3_HUMAN	Ig gamma-3 chain C region OS=Homo sapiens GN=IGHG3 PE=1 SV=2			4	686	10	30
PE025	PIGR_HUMAN	Polymeric immunoglobulin receptor OS=Homo sapiens GN=PIGR PE=1 SV=4			1	777	10	18.1
PE025	PLMN_HUMAN	Plasminogen OS=Homo sapiens GN=PLG PE=1 SV=2			1	327	10	18.9
PE025	IGHA2_HUMAN	Ig alpha-2 chain C region OS=Homo sapiens GN=IGHA2 PE=1 SV=3			2	2168	9	47.1
PE025	APOA1_HUMAN	Apolipoprotein A-I OS=Homo sapiens GN=APOA1 PE=1 SV=1			1	648	9	31.8
PE025	KNG1_HUMAN	Kininogen-1 OS=Homo sapiens GN=KNG1 PE=1 SV=2			1	401	9	24.2
PE025	CO5_HUMAN	Complement C5 OS=Homo sapiens GN=C5 PE=1 SV=4			1	393	9	10.8
PE025	IGKC_HUMAN	Ig kappa chain C region OS=Homo sapiens GN=IGKC PE=1 SV=1			1	5185	8	82.1
PE025	ITIH2_HUMAN	Inter-alpha-trypsin inhibitor heavy chain H2 OS=Homo sapiens GN=ITIH2 PE=1 SV=2			1	692	8	12.5
PE025	PROS_HUMAN	Vitamin K-dependent protein S OS=Homo sapiens GN=PROS1 PE=1 SV=1			1	491	8	19.1
PE025	VTDB_HUMAN	Vitamin D-binding protein OS=Homo sapiens GN=GC PE=1 SV=1			1	447	8	28.3
PE025	AMBP_HUMAN	Protein AMBP OS=Homo sapiens GN=AMBP PE=1 SV=1			1	325	8	27.6
PE025	IGHG4_HUMAN	Ig gamma-4 chain C region OS=Homo sapiens GN=IGHG4 PE=1 SV=1			3	1386	7	33.9
PE025	K1C14_HUMAN	Keratin, type I cytoskeletal 14 OS=Homo sapiens GN=KRT14 PE=1 SV=4			2	236	7	19.7
PE025	ITIH1_HUMAN	Inter-alpha-trypsin inhibitor heavy chain H1 OS=Homo sapiens GN=ITIH1 PE=1 SV=3			1	1024	7	13.1
PE025	C1QB_HUMAN	Complement C1q subcomponent subunit B OS=Homo sapiens GN=C1QB PE=1 SV=3			1	803	7	34.8
PE025	A1BG_HUMAN	Alpha-1B-glycoprotein OS=Homo sapiens GN=A1BG PE=1 SV=4			1	545	7	26.7
PE025	CLUS_HUMAN	Clusterin OS=Homo sapiens GN=CLU PE=1 SV=1			1	506	7	18.5
PE025	APOE_HUMAN	Apolipoprotein E OS=Homo sapiens GN=APOE PE=1 SV=1			1	380	8	35.3
PE025	THRB_HUMAN	Prothrombin OS=Homo sapiens GN=F2 PE=1 SV=2			1	257	7	18.8
PE025	FLOT2_HUMAN	Flotillin-2 OS=Homo sapiens GN=FLOT2 PE=1 SV=2			1	178	7	19.9
PE025	IGLL5_HUMAN	Immunoglobulin lambda-like polypeptide 5 OS=Homo sapiens GN=IGLL5 PE=2 SV=2			1	2007	6	38.3
PE025	HEMO_HUMAN	Hemopexin OS=Homo sapiens GN=HPX PE=1 SV=2			1	933	6	22.5
PE025	IGJ_HUMAN	Immunoglobulin J chain OS=Homo sapiens GN=IGJ PE=1 SV=4			1	745	6	57.9
PE025	APOL1_HUMAN	Apolipoprotein L1 OS=Homo sapiens GN=APOL1 PE=1 SV=5			1	513	6	20.4
PE025	STOM_HUMAN	Erythrocyte band 7 integral membrane protein OS=Homo sapiens GN=STOM PE=1 SV=3			1	386	6	28.5
PE025	VTNC_HUMAN	Vitronectin OS=Homo sapiens GN=VTN PE=1 SV=1			1	355	6	19.9
PE025	PAPP1_HUMAN	Pappalysin-1 OS=Homo sapiens GN=PAPPA PE=1 SV=3			1	347	6	6.8
PE025	CO9_HUMAN	Complement component C9 OS=Homo sapiens GN=C9 PE=1 SV=2			1	304	6	16.8
PE025	TFR1_HUMAN	Transferrin receptor protein 1 OS=Homo sapiens GN=TFRC PE=1 SV=2			1	296	6	10.8
PE025	CFAB_HUMAN	Complement factor B OS=Homo sapiens GN=CFB PE=1 SV=2			1	276	6	14.9
PE025	FLOT1_HUMAN	Flotillin-1 OS=Homo sapiens GN=FLOT1 PE=1 SV=3			1	231	6	18
PE025	KLKB1_HUMAN	Plasma kallikrein OS=Homo sapiens GN=KLKB1 PE=1 SV=1			1	220	6	14.6
PE025	ITA2B_HUMAN	Integrin alpha-IIb OS=Homo sapiens GN=ITGA2B PE=1 SV=3			1	147	6	8.7
PE025	LAC2_HUMAN	Ig lambda-2 chain C regions OS=Homo sapiens GN=IGLC2 PE=1 SV=1			2	1879	5	69.8
PE025	LAC1_HUMAN	Ig lambda-1 chain C regions OS=Homo sapiens GN=IGLC1 PE=1 SV=1				1997	5	69.8
PE025	HV306_HUMAN	Ig heavy chain V-III region BUT OS=Homo sapiens PE=1 SV=1			5	357	5	35.7
PE025	K2C6A_HUMAN	Keratin, type II cytoskeletal 6A OS=Homo sapiens GN=KRT6A PE=1 SV=3			3	106	6	11.9
PE025	KV302_HUMAN	Ig kappa chain V-III region SIE OS=Homo sapiens PE=1 SV=1			1	773	5	66.1
PE025	ANGT_HUMAN	Angiotensinogen OS=Homo sapiens GN=AGT PE=1 SV=1			1	399	5	13.4
PE025	AFAM_HUMAN	Afamin OS=Homo sapiens GN=AFM PE=1 SV=1			1	281	5	10.9
PE025	HEP2_HUMAN	Heparin cofactor 2 OS=Homo sapiens GN=SERPIND1 PE=1 SV=3			1	171	5	12.2
PE025	MASP1_HUMAN	Mannan-binding lectin serine protease 1 OS=Homo sapiens GN=MASP1 PE=1 SV=3			1	155	5	11.3
PE025	FA5_HUMAN	Coagulation factor V OS=Homo sapiens GN=F5 PE=1 SV=4			1	129	5	2.7
PE025	LAC6_HUMAN	Ig lambda-6 chain C region OS=Homo sapiens GN=IGLC6 PE=4 SV=1				1788	4	50.9
PE025	K1C16_HUMAN	Keratin, type I cytoskeletal 16 OS=Homo sapiens GN=KRT16 PE=1 SV=4				92	4	9.3
PE025	HV307_HUMAN	Ig heavy chain V-III region CAM OS=Homo sapiens PE=1 SV=1				609	4	21.3
PE025	K2C5_HUMAN	Keratin, type II cytoskeletal 5 OS=Homo sapiens GN=KRT5 PE=1 SV=3			4	103	4	7.6
PE025	HBB_HUMAN	Hemoglobin subunit beta OS=Homo sapiens GN=HBB PE=1 SV=2			1	802	4	34.7
PE025	KV304_HUMAN	Ig kappa chain V-III region Ti OS=Homo sapiens PE=1 SV=1			2	759	4	45.9
PE025	KV305_HUMAN	Ig kappa chain V-III region WOL OS=Homo sapiens PE=1 SV=1				761	4	45.9
PE025	C1QC_HUMAN	Complement C1q subcomponent subunit C OS=Homo sapiens GN=C1QC PE=1 SV=3			1	752	4	21.2
PE025	LBP_HUMAN	Lipopolysaccharide-binding protein OS=Homo sapiens GN=LBP PE=1 SV=3			1	471	4	13.1
PE025	ITIH4_HUMAN	Inter-alpha-trypsin inhibitor heavy chain H4 OS=Homo sapiens GN=ITIH4 PE=1 SV=4			1	338	4	7.1
PE025	PON1_HUMAN	Serum paraoxonase/arylesterase 1 OS=Homo sapiens GN=PON1 PE=1 SV=3			1	338	4	18.9
PE025	ANT3_HUMAN	Antithrombin-III OS=Homo sapiens GN=SERPINC1 PE=1 SV=1			1	264	4	12.1
PE025	PGRP2_HUMAN	N-acetylmuramoyl-L-alanine amidase OS=Homo sapiens GN=PGLYRP2 PE=1 SV=1			1	130	4	14.8
PE025	AACT_HUMAN	Alpha-1-antichymotrypsin OS=Homo sapiens GN=SERPINA3 PE=1 SV=2			1	128	4	9.5
PE025	ITB3_HUMAN	Integrin beta-3 OS=Homo sapiens GN=ITGB3 PE=1 SV=2			1	124	4	7.1
PE025	LAC7_HUMAN	Ig lambda-7 chain C region OS=Homo sapiens GN=IGLC7 PE=4 SV=2				1275	3	36.8
PE025	K1C13_HUMAN	Keratin, type I cytoskeletal 13 OS=Homo sapiens GN=KRT13 PE=1 SV=4				105	3	4.6
PE025	KV204_HUMAN	Ig kappa chain V-II region TEW OS=Homo sapiens PE=1 SV=1			1	977	3	38.9
PE025	KV203_HUMAN	Ig kappa chain V-II region MIL OS=Homo sapiens PE=1 SV=1			2	493	3	39.3
PE025	HV303_HUMAN	Ig heavy chain V-III region 23 OS=Homo sapiens GN=IGHV3-23 PE=1 SV=2			2	487	3	22.2
PE025	HV308_HUMAN	Ig heavy chain V-III region GA OS=Homo sapiens PE=1 SV=1			7	210	3	24.6
PE025	K2C6B_HUMAN	Keratin, type II cytoskeletal 6B OS=Homo sapiens GN=KRT6B PE=1 SV=5				90	4	7.1
PE025	K2C75_HUMAN	Keratin, type II cytoskeletal 75 OS=Homo sapiens GN=KRT75 PE=1 SV=2				77	3	5.4
PE025	KV301_HUMAN	Ig kappa chain V-III region B6 OS=Homo sapiens PE=1 SV=1			3	420	3	16.7
PE025	KV307_HUMAN	Ig kappa chain V-III region GOL OS=Homo sapiens PE=1 SV=1				753	3	37.6
PE025	KV312_HUMAN	Ig kappa chain V-III region HAH OS=Homo sapiens PE=2 SV=1				368	3	24.8
PE025	KV106_HUMAN	Ig kappa chain V-I region EU OS=Homo sapiens PE=1 SV=1			1	683	3	43.5
PE025	CO7_HUMAN	Complement component C7 OS=Homo sapiens GN=C7 PE=1 SV=2			1	138	3	7
PE025	IC1_HUMAN	Plasma protease C1 inhibitor OS=Homo sapiens GN=SERPING1 PE=1 SV=2			1	116	3	6.4
PE025	B3AT_HUMAN	Band 3 anion transport protein OS=Homo sapiens GN=SLC4A1 PE=1 SV=3			1	111	3	4.9
PE025	F13A_HUMAN	Coagulation factor XIII A chain OS=Homo sapiens GN=F13A1 PE=1 SV=4			1	101	3	6.4
PE025	SAMP_HUMAN	Serum amyloid P-component OS=Homo sapiens GN=APCS PE=1 SV=2			1	89	3	15.2
PE025	APOH_HUMAN	Beta-2-glycoprotein 1 OS=Homo sapiens GN=APOH PE=1 SV=3			1	82	3	15.1
PE025	ACTB_HUMAN	Actin, cytoplasmic 1 OS=Homo sapiens GN=ACTB PE=1 SV=1			1	68	3	12
PE025	AMPN_HUMAN	Aminopeptidase N OS=Homo sapiens GN=ANPEP PE=1 SV=4			1	58	3	4.8
PE025	K1C17_HUMAN	Keratin, type I cytoskeletal 17 OS=Homo sapiens GN=KRT17 PE=1 SV=2				118	2	5.1
PE025	KV206_HUMAN	Ig kappa chain V-II region RPMI 6410 OS=Homo sapiens PE=4 SV=1			3	469	2	15
PE025	KV201_HUMAN	Ig kappa chain V-II region Cum OS=Homo sapiens PE=1 SV=1				439	2	17.4
PE025	HV305_HUMAN	Ig heavy chain V-III region BRO OS=Homo sapiens PE=1 SV=1			1	952	2	25
PE025	HV318_HUMAN	Ig heavy chain V-III region TUR OS=Homo sapiens PE=1 SV=1			3	480	2	26.7
PE025	HV315_HUMAN	Ig heavy chain V-III region WAS OS=Homo sapiens PE=1 SV=1			4	474	2	23.9
PE025	HV302_HUMAN	Ig heavy chain V-III region WEA OS=Homo sapiens PE=1 SV=1			6	281	2	19.3
PE025	HV320_HUMAN	Ig heavy chain V-III region GAL OS=Homo sapiens PE=1 SV=1			8	120	2	17.2
PE025	HV304_HUMAN	Ig heavy chain V-III region TIL OS=Homo sapiens PE=1 SV=1				498	2	26.1
PE025	HBD_HUMAN	Hemoglobin subunit delta OS=Homo sapiens GN=HBD PE=1 SV=2			2	189	2	19.7
PE025	KV110_HUMAN	Ig heavy chain V-I region 5 (Fragment) OS=Homo sapiens GN=IGKV1-5 PE=4 SV=2			2	141	2	24.8
PE025	KV117_HUMAN	Ig kappa chain V-I region Scw OS=Homo sapiens PE=1 SV=1			1	674	2	27.8
PE025	KV105_HUMAN	Ig kappa chain V-I region DEE OS=Homo sapiens PE=1 SV=1			2	649	2	16.7
PE025	KV121_HUMAN	Ig kappa chain V-I region Ni OS=Homo sapiens PE=1 SV=1			3	416	2	30.4
PE025	KV101_HUMAN	Ig kappa chain V-I region AG OS=Homo sapiens PE=1 SV=1				672	2	31.5
PE025	FCN2_HUMAN	Ficolin-2 OS=Homo sapiens GN=FCN2 PE=1 SV=2			1	281	2	8.9
PE025	HV209_HUMAN	Ig heavy chain V-II region ARH-77 OS=Homo sapiens PE=4 SV=1			1	265	2	17.1
PE025	TTHY_HUMAN	Transthyretin OS=Homo sapiens GN=TTR PE=1 SV=1			1	258	2	16.3
PE025	LV302_HUMAN	Ig lambda chain V-III region LOI OS=Homo sapiens PE=1 SV=1			1	228	2	21.6
PE025	SDCB1_HUMAN	Syntenin-1 OS=Homo sapiens GN=SDCBP PE=1 SV=1			1	215	2	19.1
PE025	HBA_HUMAN	Hemoglobin subunit alpha OS=Homo sapiens GN=HBA1 PE=1 SV=2			1	209	2	16.9
PE025	HV301_HUMAN	Ig heavy chain V-III region TRO OS=Homo sapiens PE=1 SV=1			1	206	2	23.8
PE025	HRG_HUMAN	Histidine-rich glycoprotein OS=Homo sapiens GN=HRG PE=1 SV=1			1	188	2	5.7
PE025	SHBG_HUMAN	Sex hormone-binding globulin OS=Homo sapiens GN=SHBG PE=1 SV=2			1	185	2	10.7
PE025	HV103_HUMAN	Ig heavy chain V-I region V35 OS=Homo sapiens PE=1 SV=1			1	135	2	21.4
PE025	KV308_HUMAN	Ig kappa chain V-III region CLL OS=Homo sapiens PE=4 SV=2			1	127	2	19.4
PE025	KV306_HUMAN	Ig kappa chain V-III region POM OS=Homo sapiens PE=1 SV=1			2	104	2	24.8
PE025	KV113_HUMAN	Ig kappa chain V-I region Lay OS=Homo sapiens PE=1 SV=1			3	75	2	25
PE025	KV310_HUMAN	Ig kappa chain V-III region VH (Fragment) OS=Homo sapiens PE=4 SV=1			4	69	2	23.3
PE025	A1AG2_HUMAN	Alpha-1-acid glycoprotein 2 OS=Homo sapiens GN=ORM2 PE=1 SV=2			1	124	2	12.9
PE025	PROP_HUMAN	Properdin OS=Homo sapiens GN=CFP PE=1 SV=2			1	110	2	7.7
PE025	URP2_HUMAN	Fermitin family homolog 3 OS=Homo sapiens GN=FERMT3 PE=1 SV=1			1	109	2	6.9
PE025	LV104_HUMAN	Ig lambda chain V-I region NIG-64 OS=Homo sapiens PE=1 SV=1			1	93	2	14.4
PE025	HV206_HUMAN	Ig heavy chain V-II region WAH OS=Homo sapiens PE=1 SV=1			1	78	2	13.2
PE025	PHLD_HUMAN	Phosphatidylinositol-glycan-specific phospholipase D OS=Homo sapiens GN=GPLD1 PE=1 SV=3			1	70	2	3.3
PE025	A1AG1_HUMAN	Alpha-1-acid glycoprotein 1 OS=Homo sapiens GN=ORM1 PE=1 SV=1			1	70	2	12.9
PE025	ACTA_HUMAN	Actin, aortic smooth muscle OS=Homo sapiens GN=ACTA2 PE=1 SV=1				62	2	7.2
PE025	UGPA_HUMAN	UTP--glucose-1-phosphate uridylyltransferase OS=Homo sapiens GN=UGP2 PE=1 SV=5			1	62	2	7.5
PE025	FETUA_HUMAN	Alpha-2-HS-glycoprotein OS=Homo sapiens GN=AHSG PE=1 SV=1			1	58	2	12.3
PE025	HV322_HUMAN	Ig heavy chain V-III region GAR OS=Homo sapiens PE=1 SV=1			1	48	2	25.4
PE025	CETP_HUMAN	Cholesteryl ester transfer protein OS=Homo sapiens GN=CETP PE=1 SV=2			1	39	2	6.3
PE025	ATRN_HUMAN	Attractin OS=Homo sapiens GN=ATRN PE=1 SV=2			1	37	2	1.4
